# Supplementary material for: Transcriptional signatures of Itk-deficient CD3+, CD4+ and CD8+ T-cells
Source: BMC Genomics. 2009 May 18;10:233. doi: 10.1186/1471-2164-10-233 (PMC2689280; doi:10.1186/1471-2164-10-233)
Supplement: Additional File 3 — 106 immune response-related genes. The list of 900 probe-sets that were differentially expressed between unstimulated Itk-defective and Wt T-cells was used to manually annotate 106 immune response-related genes. The genes were further divided into 14 different subgroups. The down-regulated transcripts are shown with "-". [file 1471-2164-10-233-S3.xls]

## Sheet: Blad1
Additional file 3.	106 immune response-related genes
Chemokine receptors		Itk-/- vs Wt	t-test
Probe set	Gene title
1419610_at	chemokine (C-C motif) receptor 1	2.62	7.32345e-05
1421186_at	chemokine (C-C motif) receptor 2	2.09	0.0109033
1421188_at	chemokine (C-C motif) receptor 2	2.69	8.38574e-05
1422957_at	chemokine (C-C motif) receptor 3	2.32	0.090454
1424727_at	chemokine (C-C motif) receptor 5	2.81	0.00936721
1456887_at	Chemokine-like receptor 1	2.17	0.072266
Chemokines
1419426_s_at	chemokine (C-C motif) ligand 21b /// chemokine (C-C motif) ligand 21a /// chemokine (C-C motif) ligand 21c (leucine)	-2.59	0.443052
1419561_at	chemokine (C-C motif) ligand 3	3.18	0.0883096
1421578_at	chemokine (C-C motif) ligand 4	3.04	0.071024
1417266_at	chemokine (C-C motif) ligand 6	2.64	0.0191269
1420249_s_at	chemokine (C-C motif) ligand 6	3.12	0.0395507
1417936_at	chemokine (C-C motif) ligand 9	2.01	0.0126651
1449984_at	chemokine (C-X-C motif) ligand 2	2.55	0.253258
1448995_at	chemokine (C-X-C motif) ligand 4	2.14	0.0594544
1418480_at	chemokine (C-X-C motif) ligand 7	3.69	0.0156611
Colony stimulating factor receptors
1423593_a_at	colony stimulating factor 1 receptor	2.95	0.144942
1419873_s_at	colony stimulating factor 1 receptor	3.96	0.0952427
1420703_at	colony stimulating factor 2 receptor, alpha, low-affinity (granulocyte-macrophage)	2.44	0.00734633
1455660_at	Colony stimulating factor 2 receptor, beta 1, low-affinity (granulocyte-macrophage)	2.64	0.0161603
1449360_at	colony stimulating factor 2 receptor, beta 2, low-affinity (granulocyte-macrophage)	2.51	0.0420679
Fc receptors
1418340_at	Fc receptor, IgE, high affinity I, gamma polypeptide	3.76	0.0158516
1422122_at	Fc receptor, IgE, low affinity II, alpha polypeptide	2.62	0.295163
1416978_at	Fc receptor, IgG, alpha chain transporter	3.61	0.0024031
1451941_a_at	Fc receptor, IgG, low affinity IIb	2.65	0.0211977
1448620_at	Fc receptor, IgG, low affinity III	2.69	0.0341247
Granzymes
1417898_a_at	granzyme A	2.53	0.0253047
1420343_at	granzyme D	-5.68	0.138424
1420344_x_at	granzyme D	-2.31	0.461674
1450171_x_at	granzyme E	2.43	0.333441
1449501_a_at	granzyme M (lymphocyte met-ase 1)	6.39	0.0129555
Interferon-related genes
1419603_at	interferon activated gene 204 /// myeloid cell nuclear differentiation antigen	2.53	0.125734
1425947_at	interferon gamma	2.24	0.00850174
1458589_at	Interferon gamma induced GTPase	-2.28	0.461682
Interleukin receptors
1448950_at	interleukin 1 receptor, type I	-2	0.50144
1420678_a_at	interleukin 17 receptor B	2.34	0.0264354
1421291_at	interleukin 18 receptor accessory protein	2.58	0.000444381
1443937_at	Interleukin 2 receptor, beta chain	2.06	0.00601148
1448759_at	interleukin 2 receptor, beta chain	2.14	0.0147112
Interleukins
1417932_at	interleukin 18	3.17	0.0873339
1450334_at	interleukin 21	2.17	0.101739
1449864_at	interleukin 4	2.77	0.0133731
1450297_at	interleukin 6	2.59	0.0203621
Intracellular signaling components
1451780_at	B-cell linker	2.25	0.00081586
1457120_at	IL2-inducible T-cell kinase	-3	0.0957334
1418261_at	spleen tyrosine kinase	2.87	0.0116826
1449455_at	hemopoietic cell kinase	3.21	0.0424075
1438921_at	Ataxia telangiectasia and rad3 related	3.44	0.204946
1456328_at	B-cell scaffold protein with ankyrin repeats 1	2.59	0.00739761
1425714_a_at	Nfat activating molecule with ITAM motif 1	2.16	0.0287682
Killer cell lectin-like receptors
1458642_at	killer cell lectin-like receptor family E member 1	2.6	0.000375806
1451664_x_at	killer cell lectin-like receptor subfamily A, member 12 /// killer cell lectin-like receptor, subfamily A, member 4 /// killer cell lectin-like receptor, subfamily A, member 7 /// killer cell lectin-like receptor subfamily A, member 20 /// killer cell lectin-like receptor, subfamily A, member 18	2.13	0.0134437
1422065_at	killer cell lectin-like receptor subfamily B member 1D	3.16	0.0198622
1425005_at	killer cell lectin-like receptor subfamily C, member 1 /// killer cell lectin-like receptor subfamily C, member 2	2.13	0.0263541
1420790_x_at	killer cell lectin-like receptor, subfamily A, member 16	-2.62	0.342665
1426127_x_at	killer cell lectin-like receptor, subfamily A, member 18	2.99	0.0231142
1426140_x_at	killer cell lectin-like receptor, subfamily A, member 19	2.73	0.0198741
1425436_x_at	killer cell lectin-like receptor, subfamily A, member 3	9.92	0.000252641
1420789_at	killer cell lectin-like receptor, subfamily A, member 5	4.22	0.0174607
1426171_x_at	killer cell lectin-like receptor, subfamily A, member 7	4.14	0.00249957
1425417_x_at	killer cell lectin-like receptor, subfamily A, member 8	35.69	5.46887e-05
Miscellaneous
1448471_a_at	cytotoxic T lymphocyte-associated protein 2 alpha	3.03	0.00044622
1416811_s_at	cytotoxic T lymphocyte-associated protein 2 alpha /// cytotoxic T lymphocyte-associated protein 2 beta	2.81	0.00186708
1452352_at	cytotoxic T lymphocyte-associated protein 2 beta	2.68	0.00283787
1421802_at	eosinophil-associated, ribonuclease A family, member 1	2.33	0.0431622
1422411_s_at	eosinophil-associated, ribonuclease A family, member 1 /// eosinophil-associated, ribonuclease A family, member 2 /// eosinophil-associated, ribonuclease A family, member 3 /// eosinophil-associated, ribonuclease A family, member 12	2.97	0.0110509
1449846_at	eosinophil-associated, ribonuclease A family, member 2	2.57	0.000740116
1422412_x_at	eosinophil-associated, ribonuclease A family, member 3	3.64	0.0356085
1417337_at	erythrocyte protein band 4.2	2.25	0.00274683
1418636_at	ets variant gene 3	-2.01	0.545772
1429889_at	Fas apoptotic inhibitory molecule 3	2.75	0.131356
1447736_at	FK506 binding protein 5	-2.77	0.147644
1418204_s_at	allograft inflammatory factor 1	2.28	0.187858
1452016_at	arachidonate 5-lipoxygenase activating protein	2.48	0.0208987
1439660_at	human immunodeficiency virus type I enhancer binding protein 3	-2.58	0.528122
1425519_a_at	Ia-associated invariant chain	2.26	0.00376776
1460423_x_at	Ig kappa chain	2.09	0.0128832
1415855_at	kit ligand	2.45	0.125782
1425548_a_at	leukocyte specific transcript 1	2.03	0.079056
1422903_at	lymphocyte antigen 86	3.39	0.00282212
1438687_at	lymphocyte transmembrane adaptor 1	2.22	0.00601354
1427076_at	macrophage expressed gene 1	3.95	0.0552283
1428167_a_at	myelin protein zero-like 1	4.37	0.191658
1419772_at	Myeloid/lymphoid or mixed lineage-leukemia translocation to 10 homolog (Drosophila)	-2.49	0.402838
1439389_s_at	myeloid-associated differentiation marker	2.03	0.0661135
1423321_at	myeloid-associated differentiation marker	2.1	0.0417668
1455318_at	T-cell immunoglobulin and mucin domain containing 4	3.63	0.134614
1418545_at	WASP family 1	-3.01	0.0157561
CD surface antigens
1417268_at	CD14 antigen	2.1	0.205468
1419144_at	CD163 antigen	6.73	0.126569
1421547_at	CD180 antigen	2	0.00722381
1450570_a_at	CD19 antigen	2.8	0.156579
1419769_at	CD22 antigen	2.82	0.0680603
1419768_at	CD22 antigen	3.6	0.053829
1416034_at	CD24a antigen	2.49	0.0155828
1427994_at	CD300 antigen like family member F	2.19	0.0162333
1435903_at	CD300A antigen	3.97	0.113795
1448919_at	CD302 antigen	3.3	0.0145847
1423166_at	CD36 antigen	3.12	0.0168423
1433741_at	CD38 antigen	2.4	0.0117268
1423760_at	CD44 antigen	2.37	0.0952973
1458634_at	CD47 antigen (Rh-related antigen, integrin-associated signal transducer)	-2.04	0.478192
1449193_at	CD5 antigen-like	4.2	0.102853
1449164_at	CD68 antigen	4.53	0.0865788
1418830_at	CD79A antigen (immunoglobulin-associated alpha)	2.76	0.159929
1417640_at	CD79B antigen	2.32	0.0822991
Toll-like receptors
1418162_at	toll-like receptor 4	4.19	0.108617
1422083_at	toll-like receptor 9	-2.15	0.474081
Transcription factors
1421303_at	IKAROS family zinc finger 1	-2.2	0.258713
1422537_a_at	inhibitor of DNA binding 2	2.03	0.0119978
1460407_at	Spi-B transcription factor (Spi-1/PU.1 related)	2.38	0.138405
1419874_x_at	zinc finger and BTB domain containing 16	5.46	0.00475112
1416916_at	E74-like factor 3	2.97	0.0780438
1457441_at	early B-cell factor 1	-2.16	0.360444
1416301_a_at	early B-cell factor 1	2.26	0.102487
1435172_at	eomesodermin homolog (Xenopus laevis)	2.56	0.000243378
1426001_at	eomesodermin homolog (Xenopus laevis)	3.07	0.00413902
1429427_s_at	transcription factor 7-like 2, T-cell specific, HMG-box	2.41	0.298126
1447640_s_at	pre B-cell leukemia transcription factor 3	2.05	0.121243
