# Supplementary material for: Transcriptional signatures of Itk-deficient CD3+, CD4+ and CD8+ T-cells
Source: BMC Genomics. 2009 May 18;10:233. doi: 10.1186/1471-2164-10-233 (PMC2689280; doi:10.1186/1471-2164-10-233)
Supplement: Additional File 4 — 252 differentially expressed probe-sets in Itk-deficiency compared to Wt after anti-CD3- and anti-CD3/CD28-stimulations of CD3+ T-cells. All the comparisons were made against Wt and with the criterion ≥ 2-fold. Only 5/252 probe-sets showed opposite fold-changes in anti-CD3- and anti-CD3/CD28-stimulations for 24 h. These genes are marked with *. The down-regulated transcripts are shown with "-". [file 1471-2164-10-233-S4.xls]

## Sheet: Blad1
Additional file 4.	252 differentially expressed probe-sets in Itk-deficiency compared to Wt after anti-CD3- and anti-CD3/CD28-stimulations of CD3+ T-cells
Probe set	Gene Symbol	Gene Title	Itk-/- anti-CD3 vs Wt anti-CD3	t-test	Itk-/- anti-CD3/CD28 vs Wt anti-CD3/CD28	t-test
1457120_at	Itk	IL2-inducible T-cell kinase	-6.96	0.0066915	-6.63	0.00929015
1451191_at	Crabp2	cellular retinoic acid binding protein II	-5.31	0.0125046	-2.79	0.0539775
1449990_at	Il2	interleukin 2	-3.89	0.00185801	-5.17	0.0298666
1436194_at	Prelid2	PRELI domain containing 2	-3.54	0.0358501	-2.42	0.0769644
1437935_at	4930486G11Rik	RIKEN cDNA 4930486G11 gene	-3.44	0.0322928	-3.16	0.0793862
1453568_at	Dapl1	death associated protein-like 1	-3.39	0.0946814	-5.6	0.149499
1443767_at	Gene name not assigned for this probe set	Gene name not assigned for this probe set	-3.14	0.340543	-2.77	0.295554
1439995_at	Nhedc2	Na+/H+ exchanger domain containing 2	-2.92	0.0208889	-2.71	0.0279115
1441971_at	Gene name not assigned for this probe set	Gene name not assigned for this probe set	-2.91	0.0500681	-2.88	0.0816549
1426243_at	Cth	cystathionase (cystathionine gamma-lyase)	-2.9	0.000418441	-2.8	0.0720306
1438380_at	Ddx47 *	DEAD (Asp-Glu-Ala-Asp) box polypeptide 47	-2.69	0.00198739	2.03	0.299623
1450566_at	Il3	interleukin 3	-2.68	0.0306607	-2.81	0.00506432
1451349_at	Efcab7	EF-hand calcium binding domain 7	-2.53	0.0938164	-2.08	0.190879
1449911_at	Lag3	lymphocyte-activation gene 3	-2.52	0.303747	-2.39	0.206665
1420843_at	Ptprf	protein tyrosine phosphatase, receptor type, F	-2.49	0.0268159	-2.07	0.221677
1448788_at	Cd200	Cd200 antigen	-2.47	0.0137661	-2.43	0.0110523
1427049_s_at	Smo	smoothened homolog (Drosophila)	-2.46	0.00043188	-2.45	0.0145283
1422070_at	Adh4	alcohol dehydrogenase 4 (class II), pi polypeptide	-2.33	0.014949	-2.26	0.157096
1458599_at	Gene name not assigned for this probe set	Gene name not assigned for this probe set	-2.32	0.138196	-2.6	0.216978
1456226_x_at	Ddr1	discoidin domain receptor family, member 1	-2.29	0.0144315	-2.91	0.0379705
1439382_x_at	Ddr1	discoidin domain receptor family, member 1	-2.17	0.0501171	-2.75	0.0477879
1443838_x_at	Fads2	fatty acid desaturase 2	-2.17	0.0739688	-2.07	0.15628
1418766_s_at	Timd2	T-cell immunoglobulin and mucin domain containing 2	-2.16	0.0558532	-4.74	0.163245
1419136_at	Akr1c18 *	aldo-keto reductase family 1, member C18	-2.09	0.0524766	2.41	0.00818602
1438239_at	Mid1	midline 1	-2.04	0.471843	-2.32	0.464017
1433571_at	Serinc5	serine incorporator 5	-2	0.0114678	-2.05	0.124541
1434929_at	BC035044	cDNA sequence BC035044	2.01	0.00734898	2.44	0.00285428
1456132_x_at	Tsc22d1	TSC22 domain family, member 1	2.03	0.186239	2.99	0.423461
1460017_at	EG434179	predicted gene, EG434179	2.03	0.10288	2.23	0.163985
1426278_at	Ifi27	interferon, alpha-inducible protein 27	2.05	0.0124687	2.1	0.0998974
1421571_a_at	LOC100041546 /// LOC100045833 /// Ly6c1 /// Ly6c2	lymphocyte antigen 6 complex, locus C1 /// similar to Lymphocyte antigen 6C precursor (Ly-6C) /// lymphocyte antigen 6 complex, locus C2	2.07	0.00412437	2.27	0.0664437
1435408_at	N4bp2l2	NEDD4 binding protein 2-like 2	2.07	0.0547117	2.26	0.0358905
1451776_s_at	Hopx	HOP homeobox	2.07	0.00639662	2.05	0.00440882
1419412_at	Xcl1	chemokine (C motif) ligand 1	2.08	0.024918	2.04	0.0902561
1437308_s_at	F2r	coagulation factor II (thrombin) receptor	2.08	0.00572634	2.41	0.000740351
1445680_x_at	F2rl2	coagulation factor II (thrombin) receptor-like 2	2.09	0.01286	2.77	0.0366864
1423467_at	Ms4a4b	membrane-spanning 4-domains, subfamily A, member 4B	2.1	0.00921758	2.03	0.089672
1447761_x_at	LOC545845 /// Sod1 *	superoxide dismutase 1, soluble /// similar to Superoxide dismutase	2.1	0.00532422	-2.19	0.113514
1426388_s_at	Ryk	receptor-like tyrosine kinase	2.11	0.00262848	3.1	0.00233686
1429055_at	4930506M07Rik	RIKEN cDNA 4930506M07 gene	2.14	0.0386214	2.01	0.00527723
1426140_x_at	Klra19	killer cell lectin-like receptor, subfamily A, member 19	2.15	0.000963226	2.12	0.220934
1447836_x_at	4921525O09Rik	RIKEN cDNA 4921525O09 gene	2.17	0.00301539	2.36	0.00129393
1448110_at	Sema4a	sema domain, immunoglobulin domain (Ig), transmembrane domain (TM) and short cytoplasmic domain, (semaphorin) 4A	2.18	0.00407703	2.09	0.0555796
1451789_a_at	Ryk	receptor-like tyrosine kinase	2.2	0.00568388	2.64	0.00280438
1453127_at	Ppm1j	protein phosphatase 1J	2.24	0.00770526	2.12	0.0151438
1453596_at	Id2	inhibitor of DNA binding 2	2.25	0.130698	2.37	0.117088
1456836_at	Itk	IL2-inducible T-cell kinase	2.25	0.0186943	2.43	0.0327355
1435694_at	Arhgap26	Rho GTPase activating protein 26	2.26	0.00335753	2.07	0.00236743
1426543_x_at	Endod1	endonuclease domain containing 1	2.31	0.120153	2.08	0.0736865
1428379_at	Slc17a6	solute carrier family 17 (sodium-dependent inorganic phosphate cotransporter), member 6	2.31	0.000467875	2.79	0.00969643
1432393_a_at	Thg1l	tRNA-histidine guanylyltransferase 1-like (S. cerevisiae)	2.31	0.00196983	3.25	0.0119944
1453187_at	Ociad2	OCIA domain containing 2	2.32	0.0180295	2.6	0.000866071
1424923_at	Serpina3g	serine (or cysteine) peptidase inhibitor, clade A, member 3G	2.33	0.00912995	2.07	0.00871467
1435436_at	Epas1	endothelial PAS domain protein 1	2.35	0.00175308	2.37	0.000618987
1439476_at	Dsg2	desmoglein 2	2.36	0.0241069	2.78	0.00535522
1439778_at	Cables1 *	Cdk5 and Abl enzyme substrate 1	2.37	0.0395466	-4.16	0.0931393
1431591_s_at	Isg15 /// LOC100038882 /// LOC100044225 /// LOC677168	ISG15 ubiquitin-like modifier /// similar to ISG15 ubiquitin-like modifier /// hypothetical protein LOC100038882 /// hypothetical protein LOC100044225	2.38	0.0174855	2	0.025061
1432642_at	4933411E06Rik	RIKEN cDNA 4933411E06 gene	2.38	0.411743	2.5	0.378991
1435176_a_at	Id2	inhibitor of DNA binding 2	2.38	0.000512173	2.65	0.0558215
1447716_x_at	6330442E10Rik	RIKEN cDNA 6330442E10 gene	2.39	0.164312	4.36	0.046623
1456005_a_at	Bcl2l11	BCL2-like 11 (apoptosis facilitator)	2.43	0.0632165	2.05	0.100017
1447849_s_at	Maf	avian musculoaponeurotic fibrosarcoma (v-maf) AS42 oncogene homolog	2.45	0.046858	2.48	0.0429683
1437421_at	Gene name not assigned for this probe set	Gene name not assigned for this probe set	2.47	0.0261364	2.14	0.0151891
1422537_a_at	Id2	inhibitor of DNA binding 2	2.51	0.00155557	2.71	0.00889286
1424367_a_at	Homer2	homer homolog 2 (Drosophila)	2.51	0.0648071	3.56	0.00762317
1425145_at	Il1rl1	interleukin 1 receptor-like 1	2.51	0.0135271	2.43	0.00187495
1420789_at	Klra5	killer cell lectin-like receptor, subfamily A, member 5	2.55	0.0301871	2.3	0.0525348
1424704_at	Runx2	runt related transcription factor 2	2.55	0.00935877	2.12	0.119092
1440862_at	Gene name not assigned for this probe set	Gene name not assigned for this probe set	2.55	0.000159011	2.4	1.38631e-05
1449984_at	Cxcl2	chemokine (C-X-C motif) ligand 2	2.56	0.038601	2.52	0.000913589
1418154_at	N4bp1	NEDD4 binding protein 1	2.57	0.00755151	2.08	0.0478086
1416871_at	Adam8	a disintegrin and metallopeptidase domain 8	2.58	0.00561233	3.96	0.0189668
1422304_at	Lcn4	lipocalin 4	2.58	0.00153322	2.11	0.150031
1418930_at	Cxcl10 /// LOC100045000	chemokine (C-X-C motif) ligand 10 /// similar to Small inducible cytokine B10 precursor (CXCL10) (Interferon-gamma-induced protein CRG-2) (Gamma-IP10) (IP-10) (C7)	2.61	0.00168472	2.02	0.119663
1450297_at	Il6	interleukin 6	2.62	0.00412394	3.45	0.00434779
1429189_at	Arsb	arylsulfatase B	2.65	0.00246856	2.99	0.0099914
1444128_at	Arhgap26	Rho GTPase activating protein 26	2.67	0.0566384	2.25	0.0265847
1431213_a_at	LOC433762	hypothetical gene LOC433762	2.68	0.00419725	2.43	0.00267431
1459914_at	Mcart6	mitochondrial carrier triple repeat 6	2.7	0.00189145	2.66	5.08943e-05
1419569_a_at	Isg20	interferon-stimulated protein	2.71	0.00233338	2.08	0.00207706
1424542_at	S100a4	S100 calcium binding protein A4	2.71	0.00079923	2.15	0.00876837
1418704_at	S100a13	S100 calcium binding protein A13	2.73	0.000458259	2.29	0.0084767
1448749_at	Plek	pleckstrin	2.74	0.00759093	2.13	0.172393
1435394_s_at	Rhoc	ras homolog gene family, member C	2.75	0.0475792	2.22	0.00944514
1417300_at	Smpdl3b	sphingomyelin phosphodiesterase, acid-like 3B	2.81	0.00163516	2.82	0.00104581
1426808_at	Lgals3	lectin, galactose binding, soluble 3	2.81	0.0202597	2.61	0.0113521
1416808_at	Nid1	nidogen 1	2.82	0.0884968	2.46	0.0354543
1418612_at	Slfn1	schlafen 1	2.82	0.0559714	2.02	0.331015
1429525_s_at	Myo1f	myosin IF	2.82	0.0193756	2.06	0.00624487
1439221_s_at	Cd40	CD40 antigen	2.83	0.00988671	2.04	0.00995642
1436230_at	Gpr114	G protein-coupled receptor 114	2.84	5.48629e-05	2.12	0.00114585
1445271_at	9230105E10Rik	RIKEN cDNA 9230105E10 gene	2.85	0.00206397	2.28	0.300195
1435339_at	Kctd15	potassium channel tetramerisation domain containing 15	2.86	0.0154744	2.03	0.00124821
1435828_at	Maf	avian musculoaponeurotic fibrosarcoma (v-maf) AS42 oncogene homolog	2.86	0.00917821	2.22	0.0252027
1458642_at	Klre1	killer cell lectin-like receptor family E member 1	2.86	0.0166525	2.75	0.00208969
1449858_at	Cd86	CD86 antigen	2.87	0.00455259	2.05	0.0081491
1459916_at	Gene name not assigned for this probe set	Gene name not assigned for this probe set	2.91	0.157656	2.06	0.200779
1428083_at	2310043N10Rik	RIKEN cDNA 2310043N10 gene	2.92	0.0017534	2.13	0.011868
1417925_at	Ccl22	chemokine (C-C motif) ligand 22	2.93	0.0618413	2.14	0.136711
1452730_at	Rps4y2	ribosomal protein S4, Y-linked 2	2.93	0.0667936	2.87	0.00973581
1433741_at	Cd38	CD38 antigen	2.94	0.0407533	2.25	0.0011778
1450521_a_at	Tcrg-V4	T-cell receptor gamma, variable 4	2.94	0.0218634	2.19	4.1735e-05
1418004_a_at	Tmem176b	transmembrane protein 176B	2.96	0.00448534	2	0.0533604
1451780_at	Blnk	B-cell linker	2.99	0.0714909	2.55	0.114064
1417640_at	Cd79b	CD79B antigen	3.02	0.0980569	2.24	0.0189916
1418610_at	Slc17a6	solute carrier family 17 (sodium-dependent inorganic phosphate cotransporter), member 6	3.02	0.0567757	3.66	0.00236892
1418540_a_at	Ptpre	protein tyrosine phosphatase, receptor type, E	3.06	0.00486975	2.21	0.00240359
1427419_x_at	Ccr9	chemokine (C-C motif) receptor 9	3.07	0.00134382	2.44	0.122933
1426001_at	Eomes	eomesodermin homolog (Xenopus laevis)	3.08	0.012191	3.78	0.0173007
1422632_at	Ctsw	cathepsin W	3.11	0.0012486	2.86	0.0630221
1449360_at	Csf2rb2	colony stimulating factor 2 receptor, beta 2, low-affinity (granulocyte-macrophage)	3.12	0.00711406	2.38	0.0543012
1424443_at	Tm6sf1	transmembrane 6 superfamily member 1	3.13	0.0240912	2.72	0.100862
1425293_a_at	Zcchc18	zinc finger, CCHC domain containing 18	3.15	0.012634	3.63	0.0033329
1455901_at	Chpt1	choline phosphotransferase 1	3.15	0.0196652	2.22	0.262485
1424383_at	Tmem51	transmembrane protein 51	3.18	0.0270425	2.29	0.00765986
1438148_at	Cxcl3	chemokine (C-X-C motif) ligand 3	3.18	0.0124155	2.45	0.0414774
1443698_at	Xaf1	XIAP associated factor 1	3.21	6.08665e-05	2.31	0.107963
1450852_s_at	F2r	coagulation factor II (thrombin) receptor	3.24	0.00244502	3.19	0.00210359
1427608_a_at	Tcrg-V1	T-cell receptor gamma, variable 1	3.26	0.00302999	2.84	0.0121352
1420249_s_at	Ccl6	chemokine (C-C motif) ligand 6	3.27	0.00102006	2.84	0.00828091
1428947_at	2010001M09Rik	RIKEN cDNA 2010001M09 gene	3.28	0.0188786	2.38	0.0279514
1423590_at	Napsa	napsin A aspartic peptidase	3.33	0.0229043	2	0.00235029
1428197_at	Tspan9	tetraspanin 9	3.34	0.00062108	3.08	0.0160388
1448752_at	Car2	carbonic anhydrase 2	3.36	0.0385108	4.12	0.000785521
1435172_at	Eomes	eomesodermin homolog (Xenopus laevis)	3.38	0.00581003	3.59	0.00253459
1438687_at	Lax1	lymphocyte transmembrane adaptor 1	3.39	0.000777788	2.27	0.0125756
1427381_at	Irg1	immunoresponsive gene 1	3.4	0.0458028	2.26	0.00636912
1434674_at	Lyst	lysosomal trafficking regulator	3.41	0.000449446	2.1	0.0244541
1422003_at	Cxcr5	chemochine (C-X-C motif) receptor 5	3.43	0.0112422	2.25	0.00139366
1420788_at	Klrg1	killer cell lectin-like receptor subfamily G, member 1	3.45	0.000230703	2.19	0.000414216
1424011_at	Aqp9	aquaporin 9	3.45	0.0216432	4.59	0.00247063
1449965_at	Mcpt8	mast cell protease 8	3.45	0.00939947	2.12	0.00436391
1435582_at	Wdfy4	WD repeat and FYVE domain containing 4	3.46	0.0873249	2.28	0.0810596
1450939_at	Entpd1	ectonucleoside triphosphate diphosphohydrolase 1	3.47	0.00432892	2.35	0.00754594
1449925_at	Cxcr3	chemokine (C-X-C motif) receptor 3	3.48	0.000118239	2.34	0.0145197
1460431_at	Gcnt1	glucosaminyl (N-acetyl) transferase 1, core 2	3.49	0.0337789	2.28	0.0134726
1421375_a_at	S100a6	S100 calcium binding protein A6 (calcyclin)	3.5	0.00727945	2.93	0.00488871
1431220_at	2810416G20Rik	RIKEN cDNA 2810416G20 gene	3.52	0.0160568	2.6	0.00740015
1449193_at	Cd5l *	CD5 antigen-like	3.54	0.00246348	-2.86	0.375139
1427008_at	Rnf43	ring finger protein 43	3.59	0.00433846	2.69	0.0152579
1435792_at	Csprs /// EG665317 /// LOC100040213	component of Sp100-rs /// predicted gene, EG665317 /// similar to putative G-protein coupled receptor	3.59	0.00143283	2.04	0.0136272
1460245_at	Klrd1	killer cell lectin-like receptor, subfamily D, member 1	3.6	0.0010297	3.17	0.00931648
1417266_at	Ccl6	chemokine (C-C motif) ligand 6	3.64	0.000297141	3.51	0.000774341
1417714_x_at	Hba-a1 /// Hba-a2	hemoglobin alpha, adult chain 1 /// hemoglobin alpha, adult chain 2	3.71	0.0431803	3.3	0.0764223
1418445_at	Slc16a2	solute carrier family 16 (monocarboxylic acid transporters), member 2	3.72	0.00254715	2.46	0.00229319
1425519_a_at	Cd74	CD74 antigen (invariant polypeptide of major histocompatibility complex, class II antigen-associated)	3.73	0.00570501	2.86	0.00319297
1436032_at	Gene name not assigned for this probe set	Gene name not assigned for this probe set	3.76	5.20282e-05	2.55	0.0520097
1456857_at	1500011B03Rik	RIKEN cDNA 1500011B03 gene	3.77	0.000444219	3.28	0.00513108
1420664_s_at	Procr	protein C receptor, endothelial	3.78	0.00342656	2.71	0.0344302
1455854_a_at	Ssh1	slingshot homolog 1 (Drosophila)	3.8	8.49498e-06	2.44	0.0210625
1421291_at	Il18rap	interleukin 18 receptor accessory protein	3.82	0.0157729	2.61	0.0236875
1428361_x_at	Hba-a1 /// Hba-a2	hemoglobin alpha, adult chain 1 /// hemoglobin alpha, adult chain 2	3.82	0.0445579	4.13	0.0341081
1422903_at	Ly86	lymphocyte antigen 86	3.83	0.122466	2.57	0.0958599
1417184_s_at	Hbb-b1 /// Hbb-b2	hemoglobin, beta adult major chain /// hemoglobin, beta adult minor chain	3.84	0.0545673	3.15	0.105954
1421137_a_at	Pkib	protein kinase inhibitor beta, cAMP dependent, testis specific	3.87	0.166696	2.33	0.019777
1416978_at	Fcgrt	Fc receptor, IgG, alpha chain transporter	3.88	0.0121768	2.08	0.0457375
1443814_x_at	Ctsh	cathepsin H	3.88	0.0347696	2.34	0.00323354
1448471_a_at	Ctla2a	cytotoxic T lymphocyte-associated protein 2 alpha	3.88	0.000214808	4.74	0.000330187
1435748_at	Gda	guanine deaminase	3.99	0.0648162	2.18	0.0556862
1447708_x_at	Pde2a	phosphodiesterase 2A, cGMP-stimulated	4.01	8.90337e-05	2.57	0.0081587
1452016_at	Alox5ap	arachidonate 5-lipoxygenase activating protein	4.03	0.0187792	2.42	0.00882902
1452087_at	Epsti1	epithelial stromal interaction 1 (breast)	4.03	5.02808e-05	3.02	0.0398016
1424727_at	Ccr5	chemokine (C-C motif) receptor 5	4.08	0.0165363	4.44	0.0010965
1417936_at	Ccl9	chemokine (C-C motif) ligand 9	4.19	0.000875831	2.79	0.0234325
1429524_at	Myo1f	myosin IF	4.21	0.00290299	2.45	0.00676637
1452757_s_at	Hba-a1 /// Hba-a2	hemoglobin alpha, adult chain 1 /// hemoglobin alpha, adult chain 2	4.24	0.0346309	4.34	0.0185169
1418580_at	Rtp4	receptor transporter protein 4	4.25	0.00597367	2.69	0.100546
1447707_s_at	Pde2a	phosphodiesterase 2A, cGMP-stimulated	4.27	0.000102402	2.7	0.00783338
1420394_s_at	Gp49a /// Lilrb4	glycoprotein 49 A /// leukocyte immunoglobulin-like receptor, subfamily B, member 4	4.3	0.00311504	5.15	0.0140659
1420671_x_at	Ms4a4c	membrane-spanning 4-domains, subfamily A, member 4C	4.34	0.00258775	3.29	0.0223192
1427655_a_at	A630038E17Rik	RIKEN cDNA A630038E17 gene	4.35	0.000100388	3.15	0.0229414
1428719_at	2010309G21Rik /// Igl-C2	RIKEN cDNA 2010309G21 gene /// immunoglobulin lambda chain, constant region 2	4.35	0.0472405	2.61	0.0190197
1455660_at	Csf2rb	colony stimulating factor 2 receptor, beta, low-affinity (granulocyte-macrophage)	4.36	0.0128982	2.75	0.0025394
1425005_at	Klrc1	killer cell lectin-like receptor subfamily C, member 1	4.37	0.000953622	4.21	0.0171499
1450792_at	Tyrobp	TYRO protein tyrosine kinase binding protein	4.38	0.0159016	2.41	0.00600133
1417262_at	Ptgs2	prostaglandin-endoperoxide synthase 2	4.43	0.03328	3.12	0.0472745
1430700_a_at	Pla2g7	phospholipase A2, group VII (platelet-activating factor acetylhydrolase, plasma)	4.44	0.0170871	2.15	0.00747433
1418340_at	Fcer1g	Fc receptor, IgE, high affinity I, gamma polypeptide	4.45	0.0251927	2.7	0.00963633
1416811_s_at	Ctla2a /// Ctla2b	cytotoxic T lymphocyte-associated protein 2 alpha /// cytotoxic T lymphocyte-associated protein 2 beta	4.47	0.00181833	4.92	0.00691197
1418126_at	Ccl5	chemokine (C-C motif) ligand 5	4.48	0.000358838	2.53	0.0147366
1422188_s_at	Tcrg-V3	T-cell receptor gamma, variable 3	4.49	0.0218325	3.13	0.000926943
1419192_at	Il4i1	interleukin 4 induced 1	4.5	0.004197	2.81	0.00791842
1422280_at	Gzmk	granzyme K	4.5	0.000969577	2.74	0.0423478
1418365_at	Ctsh	cathepsin H	4.52	0.015468	3.02	0.0087278
1452202_at	Pde2a	phosphodiesterase 2A, cGMP-stimulated	4.52	0.00347703	2.45	0.0520148
1434502_x_at	Slc4a1	solute carrier family 4 (anion exchanger), member 1	4.55	0.117266	2.51	0.0551175
1429831_at	Pik3ap1	phosphoinositide-3-kinase adaptor protein 1	4.57	0.000340126	4.78	0.00620715
1448898_at	Ccl9	chemokine (C-C motif) ligand 9	4.58	0.00341294	3.79	0.0620887
1427860_at	LOC100047162 /// LOC676175	similar to Ig kappa chain V-V region MPC11 precursor /// similar to immunoglobulin kappa-chain	4.59	0.0236992	2.6	0.232096
1460423_x_at	Igk-V1	immunoglobulin kappa chain variable 1 (V1)	4.6	0.0584621	2.97	0.174707
1422812_at	Cxcr6	chemokine (C-X-C motif) receptor 6	4.63	0.00464876	2.73	0.0572226
1416041_at	Sgk1	serum/glucocorticoid regulated kinase 1	4.68	0.00144337	4.53	0.00470571
1450291_s_at	Ms4a4c	membrane-spanning 4-domains, subfamily A, member 4C	4.69	0.00862222	3.92	0.0324944
1448261_at	Cdh1	cadherin 1	4.73	0.000832148	2.09	0.0201237
1419599_s_at	Ms4a6d	membrane-spanning 4-domains, subfamily A, member 6D	4.75	0.00579358	2.63	0.00138308
1422953_at	Fpr2	formyl peptide receptor 2	4.77	0.0482602	2.51	0.0275511
1451986_s_at	Lrrk1	leucine-rich repeat kinase 1	4.84	0.00865774	3.27	0.000644669
1421188_at	Ccr2	chemokine (C-C motif) receptor 2	4.86	0.00013989	3.22	4.79547e-05
1419758_at	Abcb1a	ATP-binding cassette, sub-family B (MDR/TAP), member 1A	4.88	0.000410258	2.39	0.107087
1437636_at	LOC623121	similar to Interferon-activatable protein 203 (Ifi-203) (Interferon-inducible protein p203)	5.03	3.08048e-05	2.34	0.200218
1429272_a_at	Apol7a /// Apol7c /// LOC666661	apolipoprotein L 7a /// apolipoprotein L 7c /// apolipoprotein L, 3-like	5.04	0.00190853	2.55	0.119623
1421628_at	Il18r1	interleukin 18 receptor 1	5.12	0.00733613	3.57	0.00499848
1427076_at	Mpeg1	macrophage expressed gene 1	5.13	0.0156337	2.54	0.00526635
1434152_at	Apol7c /// LOC666661	apolipoprotein L 7c /// apolipoprotein L, 3-like	5.16	0.00341707	3.19	0.0287486
1421688_a_at	Ccl1	chemokine (C-C motif) ligand 1	5.2	0.00129371	3.03	0.0686393
1449038_at	Hsd11b1	hydroxysteroid 11-beta dehydrogenase 1	5.28	0.00375017	2.42	0.0318925
1452352_at	Ctla2b	cytotoxic T lymphocyte-associated protein 2 beta	5.3	3.31251e-06	5.73	0.000242093
1425832_a_at	Cxcr6	chemokine (C-X-C motif) receptor 6	5.34	7.18598e-05	3.27	0.0846171
1437463_x_at	Tgfbi	transforming growth factor, beta induced	5.36	0.0449755	2.4	0.0124779
1421802_at	Ear1	eosinophil-associated, ribonuclease A family, member 1	5.38	0.016851	2.8	0.000113
1448620_at	Fcgr3	Fc receptor, IgG, low affinity III	5.57	0.0360479	3.72	0.00381395
1438855_x_at	Tnfaip2	tumor necrosis factor, alpha-induced protein 2	5.6	0.00335194	3.12	0.000388197
1450009_at	Ltf	lactotransferrin	5.68	0.0801756	2.03	0.0336609
1416514_a_at	Fscn1	fascin homolog 1, actin bundling protein (Strongylocentrotus purpuratus)	5.7	0.000548051	3.69	0.0958282
1451948_at	Gm1409 /// LOC100046973	gene model 1409, (NCBI) /// similar to [Human Ig rearranged gamma chain mRNA, V-J-C region and complete cds.], gene product	5.81	0.00185565	3.45	0.135887
1451675_a_at	Alas2	aminolevulinic acid synthase 2, erythroid	5.84	0.00345217	2.92	0.0958035
1420330_at	Clec4e	C-type lectin domain family 4, member e	5.89	0.0139699	3.15	0.0912069
1420699_at	Clec7a	C-type lectin domain family 7, member a	5.98	0.0142136	4.05	0.00372956
1427747_a_at	Lcn2	lipocalin 2	5.98	0.0561688	2.23	0.0111937
1427503_at	AI324046	expressed sequence AI324046	6.33	0.00529067	3.48	0.0553186
1419082_at	Serpinb2	serine (or cysteine) peptidase inhibitor, clade B, member 2	6.34	0.00119534	2.51	0.125347
1419627_s_at	Clec4n	C-type lectin domain family 4, member n	6.36	0.0206906	2.6	0.0128674
1448213_at	Anxa1	annexin A1	6.43	0.0686521	3.07	0.0293557
1419874_x_at	Zbtb16	zinc finger and BTB domain containing 16	6.62	0.0324138	5.3	0.000981789
1417898_a_at	Gzma	granzyme A	6.71	0.00871592	5.59	0.00109324
1419598_at	Ms4a6d	membrane-spanning 4-domains, subfamily A, member 6D	6.73	0.00521079	3.27	0.0828103
1429889_at	Faim3	Fas apoptotic inhibitory molecule 3	6.73	0.046683	3.01	0.0413734
1415904_at	Lpl	lipoprotein lipase	6.76	0.0539349	4.1	0.0259434
1449254_at	Spp1	secreted phosphoprotein 1	6.8	0.0276295	3.79	0.0195401
1427910_at	Cst6	cystatin E/M	7.1	0.0230505	4.17	7.43617e-06
1438553_x_at	Gene name not assigned for this probe set	Gene name not assigned for this probe set	7.11	0.0110633	4.63	0.0548292
1434150_a_at	Higd1c /// LOC554292 /// Mettl7a1 /// Ubie	methyltransferase like 7A1 /// HIG1 domain family, member 1C /// UbiE-YGHL1 fusion protein	7.14	4.07496e-05	4.04	0.184977
1436996_x_at	Lyz1	lysozyme 1	7.22	0.00811593	2.82	0.0134381
1442025_a_at	Gene name not assigned for this probe set	Gene name not assigned for this probe set	7.48	0.0408726	6.52	0.000272381
1436778_at	Cybb	cytochrome b-245, beta polypeptide	7.77	0.0769298	4.03	0.00309417
1439426_x_at	Lyz1	lysozyme 1	7.78	0.0056397	2.98	0.0106879
1423226_at	Ms4a1	membrane-spanning 4-domains, subfamily A, member 1	8.09	0.134788	4.75	0.0765993
1449846_at	Ear2	eosinophil-associated, ribonuclease A family, member 2	8.62	0.00798935	3.54	0.0308602
1434194_at	Mtap2	microtubule-associated protein 2	8.73	0.0351789	5.78	0.000330058
1427866_x_at	---	Beta globin	9.29	0.00103796	5.44	0.0741597
1450912_at	Ms4a1	membrane-spanning 4-domains, subfamily A, member 1	9.4	0.0872392	4.31	0.0361271
1422873_at	Prg2	proteoglycan 2, bone marrow	9.81	0.027703	4.19	0.026428
1419764_at	Chi3l3	chitinase 3-like 3	10.51	0.0695667	4.1	0.00356476
1422411_s_at	Ear1 /// Ear12 /// Ear2 /// Ear3	eosinophil-associated, ribonuclease A family, member 1 /// eosinophil-associated, ribonuclease A family, member 2 /// eosinophil-associated, ribonuclease A family, member 3 /// eosinophil-associated, ribonuclease A family, member 12	10.54	0.0102634	4.61	8.19394e-05
1418722_at	Ngp	neutrophilic granule protein	11.39	0.0310672	3.74	0.0055134
1450989_at	Tdgf1	teratocarcinoma-derived growth factor	11.64	0.00863918	2.89	0.0763369
1419394_s_at	S100a8	S100 calcium binding protein A8 (calgranulin A)	12.08	0.0714928	4.6	0.0336465
1425436_x_at	Klra3	killer cell lectin-like receptor, subfamily A, member 3	12.34	0.00214613	14.75	0.000404171
1415897_a_at	Mgst1	microsomal glutathione S-transferase 1	12.62	0.0822635	3.77	0.00565044
1448756_at	S100a9	S100 calcium binding protein A9 (calgranulin B)	12.97	0.0771515	5.15	0.00963222
1426171_x_at	Klra7	killer cell lectin-like receptor, subfamily A, member 7	14.08	0.0273286	14.02	0.0151136
1425417_x_at	Klra8	killer cell lectin-like receptor, subfamily A, member 8	21.07	0.0259734	17.99	0.000109807
