# Supplementary material for: Transcriptional signatures of Itk-deficient CD3+, CD4+ and CD8+ T-cells
Source: BMC Genomics. 2009 May 18;10:233. doi: 10.1186/1471-2164-10-233 (PMC2689280; doi:10.1186/1471-2164-10-233)
Supplement: Additional File 5 — 3713 probe-sets overlapping upon anti-CD3- and anti-CD3/CD28-stimulations in Wt CD3+ T-cells. 3713 differentially expressed probe-sets overlapped in Wt CD3+ T-cells after both anti-CD3- and anti-CD3/CD28-stimulations for 24 h. The comparisons were made against unstimulated Wt (Wt C) and with the criterion ≥ 2-fold. The paired Student t-test was used to calculate the p-values. The down-regulated transcripts are shown with "-". [file 1471-2164-10-233-S5.xls]

## Sheet: Blad1
Additional file 5.	3713 probe-sets overlapping upon anti-CD3- and anti-CD3/CD28-stimulations in Wt CD3+ T-cells
Probe set	Gene Symbol	Gene Title	Wt anti-CD3/CD28 vs Wt C	t-test	Wt anti-CD3 vs Wt C	t-test
1434150_a_at	Higd1c /// LOC554292 /// Mettl7a1 /// Ubie	methyltransferase like 7A1 /// HIG1 domain family, member 1C /// UbiE-YGHL1 fusion protein	-52.12	0.0551119	-25.75	0.0540794
1435529_at	OTTMUSG00000016644	predicted gene, OTTMUSG00000016644	-50.56	0.00342572	-23.58	0.00284251
1437636_at	LOC623121	similar to Interferon-activatable protein 203 (Ifi-203) (Interferon-inducible protein p203)	-41.42	0.0110652	-23.92	0.0115448
1451948_at	Gm1409 /// LOC100046973	gene model 1409, (NCBI) /// similar to [Human Ig rearranged gamma chain mRNA, V-J-C region and complete cds.], gene product	-34.52	0.00221146	-27.55	0.00222532
1445450_x_at	A530021J07Rik	Riken cDNA A530021J07 gene	-33.66	0.00826466	-28.11	0.00920654
1420772_a_at	Tsc22d3	TSC22 domain family 3	-28.18	0.102059	-24.67	0.103857
1449038_at	Hsd11b1	hydroxysteroid 11-beta dehydrogenase 1	-27.39	0.00111691	-17.11	0.00080008
1436491_at	Gene name not assigned for this probe set	Gene name not assigned for this probe set	-26.67	0.0590678	-22.07	0.0592334
1458977_at	A530021J07Rik	Riken cDNA A530021J07 gene	-26.34	0.0314754	-13	0.0298478
1416635_at	Smpdl3a	sphingomyelin phosphodiesterase, acid-like 3A	-25.6	0.00610791	-23.61	0.00723971
1417804_at	Rasgrp2	RAS, guanyl releasing protein 2	-25.38	0.00202353	-18.85	0.001714
1425557_x_at	Tsc22d3	TSC22 domain family 3	-25.32	0.0183158	-22.87	0.0186178
1428332_at	Pik3ip1	phosphoinositide-3-kinase interacting protein 1	-22.03	0.00217666	-15.07	0.00269473
1436212_at	Tmem71	transmembrane protein 71	-21.78	0.0113344	-12.28	0.011249
1427419_x_at	Ccr9	chemokine (C-C motif) receptor 9	-21.67	0.00440918	-7.66	0.0083206
1423571_at	S1pr1	sphingosine-1-phosphate receptor 1	-21.61	0.0656433	-19.44	0.0659325
1454646_at	Tcp11l2	t-complex 11 (mouse) like 2	-20.42	0.00165427	-11.08	0.00163902
1434473_at	Slc16a5	solute carrier family 16 (monocarboxylic acid transporters), member 5	-20.35	0.000442183	-18.17	0.000418391
1418580_at	Rtp4	receptor transporter protein 4	-19.61	0.00335091	-11.85	0.00451492
1427866_x_at	---	Beta globin	-18.43	0.305296	-13.49	0.314492
1448162_at	Vcam1	vascular cell adhesion molecule 1	-18.12	0.238834	-17.05	0.24008
1417061_at	Slc40a1	solute carrier family 40 (iron-regulated transporter), member 1	-17.98	0.122969	-17.18	0.123475
1431220_at	2810416G20Rik	RIKEN cDNA 2810416G20 gene	-17.96	0.00388207	-11.85	0.00370317
1435330_at	BC094916 /// LOC100048304 /// LOC637605 /// Pyhin1	pyrin and HIN domain family, member 1 /// cDNA sequence BC094916 /// similar to Gamma-interferon-inducible protein Ifi-16 (Interferon-inducible myeloid differentiation transcriptional activator) (IFI 16) /// hypothetical protein LOC100048304	-17.85	0.00873883	-8.74	0.00666719
1436032_at	Gene name not assigned for this probe set	Gene name not assigned for this probe set	-17.84	0.0302246	-13.54	0.0304025
1422873_at	Prg2	proteoglycan 2, bone marrow	-17.26	0.0367567	-15.07	0.0395272
1451563_at	Emr4	EGF-like module containing, mucin-like, hormone receptor-like sequence 4	-16.97	0.185769	-20.41	0.188774
1434581_at	2410066E13Rik	RIKEN cDNA 2410066E13 gene	-16.26	0.00745326	-10.59	0.00649288
1439426_x_at	Lyz1	lysozyme 1	-16.09	0.146532	-11.42	0.163359
1416107_at	Nsg2	neuron specific gene family member 2	-15.95	0.0219859	-11.15	0.0244634
1448576_at	Il7r	interleukin 7 receptor	-15.85	0.0834286	-11.09	0.0880883
1416055_at	1810008N23Rik /// Amy2 /// Amy2-1 /// Amy2-2 /// LOC100043684 /// LOC100043686 /// LOC100043688 /// OTTMUSG00000022462	amylase 2, pancreatic /// RIKEN cDNA 1810008N23 gene /// amylase 2-2, pancreatic /// amylase 2-1, pancreatic /// predicted gene, OTTMUSG00000022462 /// similar to Amylase 2, pancreatic	-15.74	0.196208	-22.17	0.184005
1427860_at	LOC100047162 /// LOC676175	similar to Ig kappa chain V-V region MPC11 precursor /// similar to immunoglobulin kappa-chain	-15.73	0.0265932	-16.47	0.0244474
1428719_at	2010309G21Rik /// Igl-C2	RIKEN cDNA 2010309G21 gene /// immunoglobulin lambda chain, constant region 2	-15.65	0.00826457	-14.88	0.00936208
1454788_at	Arl4c /// LOC632433	ADP-ribosylation factor-like 4C /// similar to ADP-ribosylation factor-like protein 7	-15.54	0.0100398	-11.37	0.0108062
1437263_at	A730089K16Rik	RIKEN cDNA A730089K16 gene	-15.33	0.126397	-18.06	0.12521
1435331_at	LOC100048304 /// Pyhin1	pyrin and HIN domain family, member 1 /// hypothetical protein LOC100048304	-15.09	0.0168617	-7.55	0.0144091
1448775_at	Ifi203	interferon activated gene 203	-15	0.0392747	-9.28	0.0403486
1436996_x_at	Lyz1	lysozyme 1	-14.91	0.144589	-10.61	0.162522
1415960_at	Mpo	myeloperoxidase	-14.9	0.00330999	-14.75	0.00232178
1448575_at	Il7r	interleukin 7 receptor	-14.88	0.00202181	-11.01	0.00198001
1417481_at	Ramp1	receptor (calcitonin) activity modifying protein 1	-14.81	0.0127941	-10.07	0.0118258
1449077_at	Eraf	erythroid associated factor	-14.71	0.0394999	-14.28	0.0403552
1419711_at	Cd7	CD7 antigen	-14.68	0.0626374	-13.64	0.0652156
1460423_x_at	Igk-V1	immunoglobulin kappa chain variable 1 (V1)	-14.33	0.0248486	-11.9	0.0264805
1416203_at	Aqp1	aquaporin 1	-14.23	0.030185	-13.76	0.0339423
1458206_at	Gene name not assigned for this probe set	Gene name not assigned for this probe set	-13.76	0.0160867	-11.04	0.016556
1421628_at	Il18r1	interleukin 18 receptor 1	-13.73	0.0177162	-10.19	0.0160714
1442350_at	Gene name not assigned for this probe set	Gene name not assigned for this probe set	-13.64	0.0126468	-13.01	0.0113759
1456685_at	Nsg2	neuron specific gene family member 2	-13.32	0.025769	-10.82	0.0266066
1448890_at	Klf2	Kruppel-like factor 2 (lung)	-13.17	0.00149406	-11.02	0.00265466
1448213_at	Anxa1	annexin A1	-12.66	0.0119769	-11.24	0.0152849
1449131_s_at	Cd1d1	CD1d1 antigen	-12.58	0.00339138	-9.16	0.00232977
1424542_at	S100a4	S100 calcium binding protein A4	-12.53	0.0124235	-10.76	0.0141956
1449846_at	Ear2	eosinophil-associated, ribonuclease A family, member 2	-12.35	0.00602045	-13.02	0.0065278
1417381_at	C1qa	complement component 1, q subcomponent, alpha polypeptide	-12.32	0.288722	-15.38	0.284659
1417707_at	N4bp2l1	NEDD4 binding protein 2-like 1	-12.32	0.0179715	-8.43	0.0245703
1419853_a_at	P2rx7	purinergic receptor P2X, ligand-gated ion channel, 7	-12.28	0.0461008	-13.9	0.0498488
1416193_at	Car1	carbonic anhydrase 1	-12.22	0.00984429	-12.16	0.0109267
1422411_s_at	Ear1 /// Ear12 /// Ear2 /// Ear3	eosinophil-associated, ribonuclease A family, member 1 /// eosinophil-associated, ribonuclease A family, member 2 /// eosinophil-associated, ribonuclease A family, member 3 /// eosinophil-associated, ribonuclease A family, member 12	-12.03	0.0264664	-10.85	0.0299365
1420788_at	Klrg1	killer cell lectin-like receptor subfamily G, member 1	-11.82	0.0163804	-10.58	0.0191863
1419905_s_at	Hpgd	hydroxyprostaglandin dehydrogenase 15 (NAD)	-11.73	0.21001	-12.19	0.209675
1418553_at	Arhgef18	rho/rac guanine nucleotide exchange factor (GEF) 18	-11.71	0.00106717	-9.51	0.000754505
1436039_at	Cmah	cytidine monophospho-N-acetylneuraminic acid hydroxylase	-11.7	0.00847236	-7.76	0.00801926
1418474_at	1500005A01Rik	RIKEN cDNA 1500005A01 gene	-11.64	0.00179747	-9.57	0.00120807
1415897_a_at	Mgst1	microsomal glutathione S-transferase 1	-11.5	0.0150884	-12.11	0.0179861
1418126_at	Ccl5	chemokine (C-C motif) ligand 5	-11.35	0.0146044	-9.58	0.0149953
1434502_x_at	Slc4a1	solute carrier family 4 (anion exchanger), member 1	-11.35	0.235333	-11.08	0.230211
1422280_at	Gzmk	granzyme K	-11.34	0.00952178	-10.69	0.00954621
1433947_at	Rab37	RAB37, member of RAS oncogene family	-11.12	0.00375869	-10	0.00311541
1425281_a_at	Tsc22d3	TSC22 domain family 3	-11.11	0.0113467	-9.7	0.00945668
1452792_at	Dzip1	DAZ interacting protein 1	-11.05	0.00201805	-10.58	0.00256659
1456751_x_at	A530021J07Rik	Riken cDNA A530021J07 gene	-11.05	0.0020103	-8.56	0.00168088
1422304_at	Lcn4	lipocalin 4	-10.93	0.010968	-7.19	0.00647172
1420515_a_at	Pglyrp2	peptidoglycan recognition protein 2	-10.82	0.00697702	-7.95	0.00900213
1436994_a_at	Hist1h1c	histone cluster 1, H1c	-10.76	0.00215367	-10.55	0.00334286
1417063_at	C1qb	complement component 1, q subcomponent, beta polypeptide	-10.68	0.302151	-12.43	0.284495
1417928_at	Pdlim4	PDZ and LIM domain 4	-10.63	0.0244148	-11.07	0.0239536
1449216_at	Itgae	integrin, alpha E, epithelial-associated	-10.6	0.00577432	-6.17	0.00481986
1436037_at	Cerkl /// Itga4	integrin alpha 4 /// ceramide kinase-like	-10.59	0.00174478	-7.47	0.00196929
1429274_at	2310010M24Rik	RIKEN cDNA 2310010M24 gene	-10.44	0.00183973	-8.9	0.00154056
1447918_x_at	Igl-V1	Similar to Ig lambda-1 chain C region /// Immunoglobulin lambda chain, variable 1	-10.43	0.0246737	-9.68	0.0257366
1452087_at	Epsti1	epithelial stromal interaction 1 (breast)	-10.42	0.00489286	-6.26	0.00637946
1419764_at	Chi3l3	chitinase 3-like 3	-10.41	0.189173	-8.72	0.193691
1425822_a_at	Dtx1	deltex 1 homolog (Drosophila)	-10.37	0.000159519	-11	0.000117602
1460555_at	6330500D04Rik	RIKEN cDNA 6330500D04 gene	-10.28	0.000733422	-8.2	0.00107072
1426624_a_at	Ypel3	yippee-like 3 (Drosophila)	-10.24	0.025883	-7.31	0.0303155
1429524_at	Myo1f	myosin IF	-10.21	0.00426174	-8.61	0.00353725
1449401_at	C1qc	complement component 1, q subcomponent, C chain	-10.19	0.291603	-10.27	0.294904
1419842_at	Gene name not assigned for this probe set	Gene name not assigned for this probe set	-10.15	0.00781434	-7.28	0.00791828
1420928_at	St6gal1	beta galactoside alpha 2,6 sialyltransferase 1	-10.09	0.00188114	-7.37	0.00232281
1449049_at	Tlr1	toll-like receptor 1	-10.06	0.00523183	-6.46	0.00246535
1421188_at	Ccr2	chemokine (C-C motif) receptor 2	-10	0.00167712	-8.12	0.00204684
1428209_at	Bex4	brain expressed gene 4	-9.98	0.0253327	-11.93	0.0263383
1450783_at	Ifit1	interferon-induced protein with tetratricopeptide repeats 1	-9.89	0.0276351	-7.11	0.0311488
1447854_s_at	Hist2h2be	histone cluster 2, H2be	-9.76	0.0142772	-7.51	0.0151921
1434366_x_at	C1qb	complement component 1, q subcomponent, beta polypeptide	-9.7	0.280926	-7.6	0.306754
1451777_at	Ddx60	DEAD (Asp-Glu-Ala-Asp) box polypeptide 60	-9.7	0.0174433	-8.11	0.0167744
1420127_s_at	Ccpg1	cell cycle progression 1	-9.69	0.0106169	-7.87	0.0122618
1448620_at	Fcgr3	Fc receptor, IgG, low affinity III	-9.69	0.0195486	-8.41	0.0200652
1428682_at	Zc3h6	zinc finger CCCH type containing 6	-9.67	0.0313655	-6.4	0.0405365
1438475_at	AB124611	cDNA sequence AB124611	-9.67	0.0225577	-7.42	0.0269122
1436271_at	Apol7b /// Apol7e	apolipoprotein L 7b /// apolipoprotein L 7e	-9.66	0.0271917	-8.85	0.0309544
1419348_at	Psp	parotid secretory protein	-9.64	0.277418	-10.29	0.273232
1448752_at	Car2	carbonic anhydrase 2	-9.61	0.0113782	-8.19	0.015504
1447541_s_at	Itgae	integrin, alpha E, epithelial-associated	-9.59	0.0142453	-6.12	0.0143946
1455370_at	A630023P12Rik	RIKEN cDNA A630023P12 gene	-9.59	0.00708002	-6.96	0.00636471
1436061_at	Gene name not assigned for this probe set	Gene name not assigned for this probe set	-9.46	0.00695289	-6.17	0.00783915
1424649_a_at	Tspan8	tetraspanin 8	-9.42	0.0517189	-10.08	0.0647301
1421840_at	Abca1	ATP-binding cassette, sub-family A (ABC1), member 1	-9.37	0.00541656	-10.37	0.00581244
1460603_at	Samd9l	sterile alpha motif domain containing 9-like	-9.31	0.00592659	-6.49	0.00645152
1448110_at	Sema4a	sema domain, immunoglobulin domain (Ig), transmembrane domain (TM) and short cytoplasmic domain, (semaphorin) 4A	-9.3	0.00454635	-7.38	0.00451737
1449130_at	Cd1d1	CD1d1 antigen	-9.29	0.00481687	-7.35	0.00367791
1423756_s_at	Igfbp4	insulin-like growth factor binding protein 4	-9.26	0.0397804	-7.44	0.039553
1436512_at	Arl4c /// LOC632433	ADP-ribosylation factor-like 4C /// similar to ADP-ribosylation factor-like protein 7	-9.23	0.00650082	-6.71	0.00642413
1418612_at	Slfn1	schlafen 1	-9.16	0.0196926	-4.5	0.0296652
1437463_x_at	Tgfbi	transforming growth factor, beta induced	-9.14	0.111416	-9.76	0.117679
1450291_s_at	Ms4a4c	membrane-spanning 4-domains, subfamily A, member 4C	-9.1	0.00374311	-3.59	0.00618094
1434359_at	6330500D04Rik	RIKEN cDNA 6330500D04 gene	-9.04	0.0159176	-6.45	0.0174017
1416617_at	Acss1	acyl-CoA synthetase short-chain family member 1	-8.99	0.0158594	-7.73	0.0184848
1448931_at	F2rl1	coagulation factor II (thrombin) receptor-like 1	-8.91	0.00465018	-6.58	0.00483227
1452016_at	Alox5ap	arachidonate 5-lipoxygenase activating protein	-8.89	0.0665914	-8.41	0.0748621
1421375_a_at	S100a6	S100 calcium binding protein A6 (calcyclin)	-8.86	0.0094237	-7.7	0.010915
1443698_at	Xaf1	XIAP associated factor 1	-8.86	0.00786766	-6.04	0.0104439
1448700_at	G0s2	G0/G1 switch gene 2	-8.82	0.00764077	-8.21	0.0051773
1426906_at	Ifi203	interferon activated gene 203	-8.72	0.00364326	-5.4	0.00448035
1415850_at	Rasa3	RAS p21 protein activator 3	-8.66	0.000363508	-7.98	0.000368204
1452141_a_at	Sepp1	selenoprotein P, plasma, 1	-8.66	0.00182438	-5.95	0.00207558
1429889_at	Faim3	Fas apoptotic inhibitory molecule 3	-8.64	0.0641138	-8.12	0.0716581
1433719_at	Slc9a9	solute carrier family 9 (sodium/hydrogen exchanger), member 9	-8.61	0.00699782	-8.45	0.00791788
1460245_at	Klrd1	killer cell lectin-like receptor, subfamily D, member 1	-8.61	0.0010529	-6.6	0.00202428
1433501_at	Ctso	cathepsin O	-8.55	0.0217493	-5.34	0.0257343
1425518_at	Rapgef4	Rap guanine nucleotide exchange factor (GEF) 4	-8.54	0.0133374	-7.95	0.0201308
1431609_a_at	Acp5	acid phosphatase 5, tartrate resistant	-8.52	0.00744102	-7.85	0.00957911
1438933_x_at	Rasgrp2	RAS, guanyl releasing protein 2	-8.52	0.000321299	-7.6	6.49671e-05
1437128_a_at	A630033E08Rik	RIKEN cDNA A630033E08 gene	-8.44	0.160865	-5.45	0.173387
1456426_at	Gene name not assigned for this probe set	Gene name not assigned for this probe set	-8.39	0.137614	-6.09	0.142253
1450792_at	Tyrobp	TYRO protein tyrosine kinase binding protein	-8.36	0.124724	-8.6	0.123232
1449193_at	Cd5l	CD5 antigen-like	-8.33	0.286745	-35.83	0.228911
1415996_at	Txnip	thioredoxin interacting protein	-8.32	0.027704	-7.5	0.02911
1441937_s_at	LOC100047214 /// Pink1	PTEN induced putative kinase 1 /// similar to PTEN induced putative kinase 1	-8.3	0.00844441	-5.26	0.00928654
1434457_at	Sp100	nuclear antigen Sp100	-8.29	0.0239336	-7.02	0.025309
1456498_at	Cerkl /// Itga4	integrin alpha 4 /// ceramide kinase-like	-8.29	0.352921	-5.49	0.383548
1460367_at	Hbp1	high mobility group box transcription factor 1	-8.29	0.00408928	-6.12	0.00384126
1445271_at	9230105E10Rik	RIKEN cDNA 9230105E10 gene	-8.24	0.031527	-5.56	0.0363273
1454677_at	Timp2	tissue inhibitor of metalloproteinase 2	-8.22	5.00918e-05	-4.53	0.0018658
1437432_a_at	Trim12	tripartite motif-containing 12	-8.18	0.00100342	-5.74	0.00120546
1436172_at	9530028C05	hypothetical protein 9530028C05	-8.09	0.00483762	-7.06	0.00566051
1452592_at	Mgst2	microsomal glutathione S-transferase 2	-8.07	0.00212096	-6.02	0.00238481
1437171_x_at	Gsn	gelsolin	-8	0.0436536	-4.89	0.0502259
1456312_x_at	Gsn	gelsolin	-7.99	0.0615284	-5.07	0.0707638
1418480_at	Ppbp	pro-platelet basic protein	-7.91	0.0948417	-8.84	0.0885703
1453009_at	Gene name not assigned for this probe set	Gene name not assigned for this probe set	-7.88	0.00796531	-6.19	0.00836028
1456250_x_at	Tgfbi	transforming growth factor, beta induced	-7.87	0.124676	-9.91	0.123
1427982_s_at	Syne2	synaptic nuclear envelope 2	-7.83	0.0271278	-7.52	0.0296794
1448327_at	Actn2	actinin alpha 2	-7.79	0.0181897	-7.6	0.0181119
1457709_a_at	A930005H10Rik	RIKEN cDNA A930005H10 gene	-7.78	0.00202709	-6.54	0.00455122
1422188_s_at	Tcrg-V3	T-cell receptor gamma, variable 3	-7.77	0.00349036	-7.17	0.00656421
1419758_at	Abcb1a	ATP-binding cassette, sub-family B (MDR/TAP), member 1A	-7.71	0.0457568	-5.07	0.0641321
1455220_at	Frat2	frequently rearranged in advanced T-cell lymphomas 2	-7.71	0.0100779	-5.54	0.0179467
1441589_at	Gene name not assigned for this probe set	Gene name not assigned for this probe set	-7.68	0.109662	-7.2	0.118731
1451675_a_at	Alas2	aminolevulinic acid synthase 2, erythroid	-7.65	0.319308	-7.65	0.319868
1425785_a_at	Txk	TXK tyrosine kinase	-7.62	0.000372328	-5.96	0.000307981
1437583_x_at	Acss1	acyl-CoA synthetase short-chain family member 1	-7.58	0.0185361	-6.77	0.020825
1427632_x_at	Cd55 /// Daf2	CD55 antigen /// decay accelerating factor 2	-7.57	0.0206779	-11.46	0.0348627
1416101_a_at	Hist1h1c	histone cluster 1, H1c	-7.56	0.00471645	-7.74	0.00586917
1433466_at	AI467606	expressed sequence AI467606	-7.54	0.0101196	-7.14	0.0148311
1418741_at	Itgb7	integrin beta 7	-7.53	0.00327542	-6.63	0.00424999
1426971_at	Ube1l	ubiquitin-activating enzyme E1-like	-7.51	0.00136562	-5.29	0.000512827
1435265_at	Gene name not assigned for this probe set	Gene name not assigned for this probe set	-7.5	0.0147365	-6.48	0.015984
1450332_s_at	Fmo5 /// LOC100046051	flavin containing monooxygenase 5 /// similar to Flavin containing monooxygenase 5	-7.49	0.0272618	-5.11	0.0236756
1454893_at	1110013L07Rik	RIKEN cDNA 1110013L07 gene	-7.47	0.00743354	-6.44	0.0113462
1419119_at	Hcst	hematopoietic cell signal transducer	-7.46	0.00240755	-5.61	0.00394961
1430534_at	Rnase6	ribonuclease, RNase A family, 6	-7.46	0.020759	-9.52	0.0218399
1433988_s_at	C230098O21Rik	RIKEN cDNA C230098O21 gene	-7.45	0.0171048	-6.65	0.0142277
1449757_x_at	Dntt	deoxynucleotidyltransferase, terminal	-7.44	0.0133605	-6.58	0.0139955
1450639_at	RP23-357I14.1 /// Slc28a2	solute carrier family 28 (sodium-coupled nucleoside transporter), member 2 /// novel protein similar to solute carrier family 28 (sodium-coupled nucleoside transporter) member 2 (Slc28a2)	-7.43	0.00577601	-5.66	0.00792826
1452231_x_at	Ifi203	interferon activated gene 203	-7.42	0.00527587	-5.16	0.00749231
1423150_at	Scg5	secretogranin V	-7.39	0.0341584	-8.35	0.0379396
1416041_at	Sgk1	serum/glucocorticoid regulated kinase 1	-7.37	0.00817718	-6.88	0.01029
1418734_at	BE136769	expressed sequence BE136769	-7.36	0.0795347	-7.28	0.0780235
1424988_at	Mylip	myosin regulatory light chain interacting protein	-7.33	0.0149293	-5.92	0.0163472
1454086_a_at	Lmo2 /// LOC100048263	LIM domain only 2 /// similar to LIM domain only 2	-7.33	0.0163422	-6.53	0.020931
1423298_at	Add3	adducin 3 (gamma)	-7.32	0.0144471	-6.43	0.0158491
1455257_at	Itgb3	integrin beta 3	-7.3	0.00761488	-6.08	0.0103463
1453196_a_at	Oasl2	2'-5' oligoadenylate synthetase-like 2	-7.27	0.00744642	-5.76	0.00766548
1419144_at	Cd163	CD163 antigen	-7.26	0.0605773	-9.66	0.0481023
1440808_x_at	Cd163l1	CD163 molecule-like 1	-7.24	0.0312687	-8.41	0.0275277
1428651_at	Klhl24	kelch-like 24 (Drosophila)	-7.18	0.00612697	-5.52	0.00629555
1452202_at	Pde2a	phosphodiesterase 2A, cGMP-stimulated	-7.18	0.0122592	-5.88	0.0132875
1454967_at	Gene name not assigned for this probe set	Gene name not assigned for this probe set	-7.15	0.00165969	-5.9	0.00163559
1448710_at	Cxcr4	chemokine (C-X-C motif) receptor 4	-7.14	0.024343	-6.78	0.0227621
1454666_at	LOC100046855	similar to BKLF	-7.13	0.00321584	-8.41	0.00332346
1455555_at	Vipr1	vasoactive intestinal peptide receptor 1	-7.13	0.0147838	-5.9	0.0170277
1418989_at	Ctse	cathepsin E	-7.11	0.00260795	-7.55	0.00176817
1424857_a_at	Trim34	tripartite motif-containing 34	-7.09	0.00115442	-5.1	0.00190333
1447849_s_at	Maf	avian musculoaponeurotic fibrosarcoma (v-maf) AS42 oncogene homolog	-7.08	0.00541626	-4.59	0.00833827
1438855_x_at	Tnfaip2	tumor necrosis factor, alpha-induced protein 2	-7.07	0.0614026	-6.66	0.0675481
1435456_at	Ttc28	tetratricopeptide repeat domain 28	-7.06	0.124807	-6.68	0.126406
1418540_a_at	Ptpre	protein tyrosine phosphatase, receptor type, E	-7.05	0.0108566	-5.47	0.0113823
1453266_at	Zbtb4	zinc finger and BTB domain containing 4	-7.02	0.0335373	-4.89	0.0445146
1416318_at	Serpinb1a	serine (or cysteine) peptidase inhibitor, clade B, member 1a	-6.99	0.00780695	-6.93	0.00759348
1439787_at	P2rx7	purinergic receptor P2X, ligand-gated ion channel, 7	-6.98	0.000973225	-6.58	0.000709198
1427442_a_at	App	amyloid beta (A4) precursor protein	-6.96	0.0174207	-6.59	0.0159859
1432466_a_at	Apoe	apolipoprotein E	-6.95	0.175976	-7.56	0.177477
1458148_at	Nlrc3	NLR family, CARD domain containing 3	-6.94	0.12283	-4.9	0.147884
1420994_at	B3gnt5	UDP-GlcNAc:betaGal beta-1,3-N-acetylglucosaminyltransferase 5	-6.92	0.0291905	-6.51	0.029759
1455581_x_at	9530028C05	hypothetical protein 9530028C05	-6.91	0.00333607	-6.29	0.00376911
1443906_at	Cd55	CD55 antigen	-6.9	0.00253223	-7.69	0.00249072
1450521_a_at	Tcrg-V4	T-cell receptor gamma, variable 4	-6.9	0.0134028	-6.82	0.0137863
1419669_at	Prtn3	proteinase 3	-6.85	0.02074	-6.63	0.020997
1422478_a_at	Acss2	acyl-CoA synthetase short-chain family member 2	-6.84	0.0413819	-6.03	0.0450727
1435772_at	Kif21b	kinesin family member 21B	-6.83	0.00326128	-5.9	0.0033299
1421802_at	Ear1	eosinophil-associated, ribonuclease A family, member 1	-6.82	0.105769	-6.77	0.0985362
1448756_at	S100a9	S100 calcium binding protein A9 (calgranulin B)	-6.8	0.123206	-5.52	0.132741
1429525_s_at	Myo1f	myosin IF	-6.79	0.00407326	-5.57	0.00154044
1436562_at	Ddx58	DEAD (Asp-Glu-Ala-Asp) box polypeptide 58	-6.79	0.00364177	-5.39	0.00626587
1439755_at	Sipa1l1	signal-induced proliferation-associated 1 like 1	-6.77	0.0539856	-5.35	0.0592038
1417765_a_at	Amy1	amylase 1, salivary	-6.74	0.213379	-8.47	0.204595
1441317_x_at	Jakmip1	janus kinase and microtubule interacting protein 1	-6.73	0.00361254	-5.54	0.00269584
1428791_at	Ube2h	ubiquitin-conjugating enzyme E2H	-6.72	0.0460405	-6.09	0.0492799
1460259_s_at	Clca1 /// Clca2	chloride channel calcium activated 1 /// chloride channel calcium activated 2	-6.72	0.0609931	-6.61	0.0518153
1448485_at	Ggt1	gamma-glutamyltransferase 1	-6.7	0.0186439	-7.84	0.0079045
1420671_x_at	Ms4a4c	membrane-spanning 4-domains, subfamily A, member 4C	-6.69	0.000664715	-3.19	0.000543651
1447707_s_at	Pde2a	phosphodiesterase 2A, cGMP-stimulated	-6.69	0.00263952	-5.18	0.00206876
1456440_s_at	St8sia6	ST8 alpha-N-acetyl-neuraminide alpha-2,8-sialyltransferase 6	-6.67	0.00282375	-9.23	0.00292883
1450912_at	Ms4a1	membrane-spanning 4-domains, subfamily A, member 1	-6.64	0.113168	-6.38	0.109774
1416441_at	Pgcp	plasma glutamate carboxypeptidase	-6.63	0.000412866	-4.55	0.0013603
1416468_at	Aldh1a1	aldehyde dehydrogenase family 1, subfamily A1	-6.62	0.010424	-5.23	0.0174244
1419193_a_at	Gmfg	glia maturation factor, gamma	-6.62	0.0883394	-4.54	0.10628
1440517_x_at	Cmah	cytidine monophospho-N-acetylneuraminic acid hydroxylase	-6.59	0.142077	-4.19	0.149362
1449025_at	Ifit3	interferon-induced protein with tetratricopeptide repeats 3	-6.59	0.0284638	-6.05	0.0310455
1436230_at	Gpr114	G protein-coupled receptor 114	-6.57	0.00627434	-5.11	0.00514032
1455768_at	Npc2	Niemann Pick type C2	-6.57	0.00102155	-5.09	0.00213763
1434378_a_at	Gene name not assigned for this probe set	Gene name not assigned for this probe set	-6.56	0.00703116	-5.44	0.00467148
1443928_at	Pscdbp	pleckstrin homology, Sec7 and coiled-coil domains, binding protein	-6.55	0.0148537	-5.42	0.0157852
1446745_at	EG433637	predicted gene, EG433637	-6.53	0.00317028	-6.25	0.00514875
1460242_at	Cd55	CD55 antigen	-6.53	0.00875567	-6.64	0.0125874
1423547_at	Lyz2	lysozyme 2	-6.51	0.156898	-6.7	0.156488
1418398_a_at	Tspan32	tetraspanin 32	-6.48	0.00352028	-5.51	0.00447141
1460014_at	Treml4	triggering receptor expressed on myeloid cells-like 4	-6.48	0.248097	-6.72	0.235847
1452217_at	Ahnak	AHNAK nucleoprotein (desmoyokin)	-6.47	8.31909e-05	-6.26	0.00114357
1438971_x_at	Ube2h	ubiquitin-conjugating enzyme E2H	-6.46	0.00592435	-5.59	0.0068197
1455425_at	BB001228	expressed sequence BB001228	-6.45	0.0198715	-6.45	0.0234376
1418980_a_at	Cnp	2',3'-cyclic nucleotide 3' phosphodiesterase	-6.43	0.0698779	-4.8	0.0897354
1428615_at	P2ry5	purinergic receptor P2Y, G-protein coupled, 5	-6.43	0.00313892	-6.12	0.00474084
1416488_at	Ccng2	cyclin G2	-6.42	0.00742203	-4.68	0.00791164
1437584_at	Gene name not assigned for this probe set	Gene name not assigned for this probe set	-6.42	0.0501339	-4.22	0.0545268
1438931_s_at	LOC100047324 /// Sesn1	sestrin 1 /// similar to Sesn1 protein	-6.42	0.0435786	-4.68	0.0542165
1437598_at	Zbtb20	zinc finger and BTB domain containing 20	-6.4	0.0392701	-5.47	0.0357344
1454699_at	LOC100047324 /// Sesn1	sestrin 1 /// similar to Sesn1 protein	-6.4	0.0213312	-5.13	0.0260483
1422412_x_at	Ear3	eosinophil-associated, ribonuclease A family, member 3	-6.37	0.00723072	-5.9	0.00294581
1458403_at	Tnik	TRAF2 and NCK interacting kinase	-6.37	0.109661	-6.54	0.108285
1459725_s_at	Dcpp1 /// Dcpp2 /// Dcpp3 /// LOC100046800	demilune cell and parotid protein 1 /// demilune cell and parotid protein 3 /// demilune cell and parotid protein 2 /// similar to Demilune cell and parotid protein 1	-6.35	0.381212	-5.48	0.390084
1448261_at	Cdh1	cadherin 1	-6.33	0.0433753	-6.02	0.0397534
1415812_at	Gsn	gelsolin	-6.32	0.0535108	-4.51	0.0672254
1456890_at	Ddx58	DEAD (Asp-Glu-Ala-Asp) box polypeptide 58	-6.31	0.0237858	-5.45	0.0283995
1459994_x_at	Trfr2	transferrin receptor 2	-6.29	0.0288823	-7.44	0.0242461
1436395_at	Card6	caspase recruitment domain family, member 6	-6.27	0.0167401	-6.11	0.0171299
1428357_at	2610019F03Rik	RIKEN cDNA 2610019F03 gene	-6.25	0.00178598	-5.28	0.00143963
1426397_at	Tgfbr2	transforming growth factor, beta receptor II	-6.24	0.00167229	-5.36	0.00148037
1433815_at	Jakmip1	janus kinase and microtubule interacting protein 1	-6.22	0.0524162	-5.97	0.0568572
1419014_at	Rhag	Rhesus blood group-associated A glycoprotein	-6.21	0.089983	-5.43	0.117687
1436203_a_at	1110059G02Rik	RIKEN cDNA 1110059G02 gene	-6.21	0.101108	-4.96	0.109015
1419584_at	Ttc28	tetratricopeptide repeat domain 28	-6.2	0.340492	-5.15	0.350406
1418744_s_at	LOC100047138 /// Tesc	tescalcin /// similar to Tescalcin	-6.17	0.01156	-4.61	0.0145228
1428242_at	Hmha1	histocompatibility (minor) HA-1	-6.17	0.0113148	-4.65	0.0130773
1427503_at	AI324046	expressed sequence AI324046	-6.16	0.0410674	-7.18	0.0401119
1437900_at	4930523C07Rik	RIKEN cDNA 4930523C07 gene	-6.15	0.0146583	-5.79	0.0153744
1444088_at	Gene name not assigned for this probe set	Gene name not assigned for this probe set	-6.11	0.00320748	-5.43	0.00198114
1447708_x_at	Pde2a	phosphodiesterase 2A, cGMP-stimulated	-6.1	0.00166367	-4.81	0.00189552
1428097_at	2510009E07Rik	RIKEN cDNA 2510009E07 gene	-6.05	0.0259119	-5.19	0.0202011
1417527_at	Ap3m2	adaptor-related protein complex 3, mu 2 subunit	-6.04	0.0111288	-5.82	0.015429
1456603_at	1500005K14Rik	RIKEN cDNA 1500005K14 gene	-6.04	0.00105333	-6.07	0.00128073
1418172_at	Hebp1	heme binding protein 1	-6.01	0.0171054	-5.25	0.0195216
1422479_at	Acss2	acyl-CoA synthetase short-chain family member 2	-6.01	0.0105389	-5.35	0.011506
1423071_x_at	6720475J19Rik	RIKEN cDNA 6720475J19 gene	-6	0.00698656	-4.87	0.00783258
1426278_at	Ifi27	interferon, alpha-inducible protein 27	-5.99	0.00568266	-3.75	0.0101591
1420404_at	Cd86	CD86 antigen	-5.97	0.0118089	-5.72	0.011959
1456569_x_at	Gsn	gelsolin	-5.97	0.0491954	-4.38	0.0603367
1437152_at	Mex3b	mex3 homolog B (C. elegans)	-5.95	0.0468087	-4.97	0.0582295
1421214_at	Cmah	cytidine monophospho-N-acetylneuraminic acid hydroxylase	-5.92	0.00622424	-4.31	0.00654322
1441880_x_at	Tmem149	transmembrane protein 149	-5.91	0.023379	-5.1	0.025862
1442025_a_at	Gene name not assigned for this probe set	Gene name not assigned for this probe set	-5.89	0.0238424	-3.29	0.0284763
1450699_at	LOC100044204 /// Selenbp1	selenium binding protein 1 /// hypothetical protein LOC100044204	-5.89	0.0187687	-5.46	0.0205669
1454685_at	Gpr146	G protein-coupled receptor 146	-5.89	0.0117167	-4.01	0.0107159
1419835_s_at	Plec1	plectin 1	-5.86	0.000899791	-4.63	0.0024784
1419759_at	Abcb1a	ATP-binding cassette, sub-family B (MDR/TAP), member 1A	-5.85	0.0216802	-5.07	0.0263084
1440326_at	Gene name not assigned for this probe set	Gene name not assigned for this probe set	-5.84	0.125852	-5.93	0.131552
1419569_a_at	Isg20	interferon-stimulated protein	-5.82	0.0162725	-4.37	0.0216537
1420782_at	Tnfrsf17	tumor necrosis factor receptor superfamily, member 17	-5.82	0.0710385	-5.65	0.050789
1418340_at	Fcer1g	Fc receptor, IgE, high affinity I, gamma polypeptide	-5.81	0.104647	-5.07	0.115523
1422573_at	Ampd3	AMP deaminase 3	-5.81	0.0510354	-6.52	0.051352
1435840_x_at	LOC625360	similar to 2-cell-stage, variable group, member 3	-5.8	0.00103018	-5.85	0.000167785
1450484_a_at	Cmpk2	cytidine monophosphate (UMP-CMP) kinase 2, mitochondrial	-5.79	0.0163574	-5.59	0.00985045
1419480_at	Sell	selectin, lymphocyte	-5.78	0.00509068	-3.94	0.00475513
1433832_at	Unc84b	unc-84 homolog B (C. elegans)	-5.78	0.00068226	-4.61	0.000565338
1422434_a_at	2210010C04Rik	RIKEN cDNA 2210010C04 gene	-5.76	0.170787	-4.62	0.210277
1423989_at	2210010N04Rik	RIKEN cDNA 2210010N04 gene	-5.76	0.0198193	-4.81	0.0232038
1454897_at	6330509M05Rik	RIKEN cDNA 6330509M05 gene	-5.76	0.117153	-4.53	0.113761
1421594_a_at	Sytl2	synaptotagmin-like 2	-5.75	0.000666672	-4.85	0.00210338
1429954_at	Clec4a3	C-type lectin domain family 4, member a3	-5.73	0.223754	-6.14	0.218912
1451024_at	Edg6	endothelial differentiation, G-protein-coupled receptor 6	-5.72	0.024078	-4.84	0.0300536
1426640_s_at	Trib2	tribbles homolog 2 (Drosophila)	-5.71	0.0191904	-3.83	0.0370262
1417235_at	Ehd3	EH-domain containing 3	-5.7	0.0129443	-5.29	0.0126404
1418909_at	Ermap	erythroblast membrane-associated protein	-5.7	0.0301268	-6.72	0.0246434
1417777_at	Ltb4dh	leukotriene B4 12-hydroxydehydrogenase	-5.69	0.00228229	-5.45	0.00403368
1419194_s_at	Gmfg	glia maturation factor, gamma	-5.69	0.0194883	-3.97	0.0226386
1451190_a_at	Sbk1	SH3-binding kinase 1	-5.69	0.0168981	-4.01	0.0146997
1455646_at	2010004M13Rik	RIKEN cDNA 2010004M13 gene	-5.69	0.00219548	-5.15	0.00466024
1428114_at	Slc14a1	solute carrier family 14 (urea transporter), member 1	-5.64	0.0256111	-3.88	0.0413902
1455695_at	St8sia1	ST8 alpha-N-acetyl-neuraminide alpha-2,8-sialyltransferase 1	-5.64	0.000484604	-4.04	0.000281065
1435866_s_at	Hist3h2a	histone cluster 3, H2a	-5.63	0.0131325	-4.92	0.0196364
1437868_at	BC023892	cDNA sequence BC023892	-5.62	0.0106207	-6.36	0.0115284
1438805_at	Ccnd3	cyclin D3	-5.62	0.00165538	-4.67	0.000756063
1445895_at	Tcrb-V8.2	T-cell receptor beta, variable 8.2	-5.6	0.121379	-4.83	0.125141
1434642_at	Hsd17b11	hydroxysteroid (17-beta) dehydrogenase 11	-5.59	0.0368515	-5.15	0.0455995
1437341_x_at	Cnp	2',3'-cyclic nucleotide 3' phosphodiesterase	-5.59	0.000190591	-3.74	0.00173759
1418722_at	Ngp	neutrophilic granule protein	-5.58	0.162029	-5.56	0.166044
1424194_at	Rcsd1	RCSD domain containing 1	-5.57	0.00132655	-4.99	0.000949299
1423824_at	Gpr177	G protein-coupled receptor 177	-5.56	0.0105831	-6.84	0.0233756
1436058_at	Rsad2	radical S-adenosyl methionine domain containing 2	-5.56	0.120447	-5.17	0.122533
1419594_at	Ctsg	cathepsin G	-5.55	0.00982359	-5.82	0.00804315
1435748_at	Gda	guanine deaminase	-5.54	0.169418	-4.92	0.189198
1427509_at	Baiap3	BAI1-associated protein 3	-5.53	0.000296379	-5.02	0.000361588
1449878_a_at	Slc12a6	solute carrier family 12, member 6	-5.52	0.00668954	-4.31	0.0127775
1456235_at	BB165335	expressed sequence BB165335	-5.52	0.0389216	-4.44	0.0465816
1436991_x_at	Gsn	gelsolin	-5.5	0.0179872	-3.55	0.0238787
1439087_a_at	Pik3ip1	phosphoinositide-3-kinase interacting protein 1	-5.5	0.0214316	-4.35	0.0226808
1443771_x_at	Smad7	MAD homolog 7 (Drosophila)	-5.5	0.00599747	-4.69	0.0103241
1433590_at	Herc3	hect domain and RLD 3	-5.49	0.0142421	-4.88	0.0148295
1422189_x_at	Tcrg-V4	T-cell receptor gamma, variable 4	-5.48	0.0141733	-5.48	0.0138678
1434045_at	Cdkn1b	cyclin-dependent kinase inhibitor 1B	-5.48	0.00978802	-4.78	0.00734061
1449340_at	Sostdc1	sclerostin domain containing 1	-5.44	0.0195705	-5.32	0.0143755
1423757_x_at	Igfbp4	insulin-like growth factor binding protein 4	-5.43	0.0308939	-4.61	0.0328643
1435828_at	Maf	avian musculoaponeurotic fibrosarcoma (v-maf) AS42 oncogene homolog	-5.41	0.00534232	-4.57	0.00623641
1448929_at	F13a1	coagulation factor XIII, A1 subunit	-5.4	0.0284829	-4.2	0.0366523
1428947_at	2010001M09Rik	RIKEN cDNA 2010001M09 gene	-5.39	0.0429499	-5.26	0.0436611
1437434_a_at	Gpr177	G protein-coupled receptor 177	-5.39	0.025241	-5.94	0.021323
1451148_at	LOC100047214 /// Pink1	PTEN induced putative kinase 1 /// similar to PTEN induced putative kinase 1	-5.39	0.0138967	-3.85	0.0184469
1418396_at	Gpsm3	G-protein signalling modulator 3 (AGS3-like, C. elegans)	-5.37	0.0165975	-4.67	0.0158692
1418243_at	Fcna	ficolin A	-5.33	0.312572	-5.94	0.297001
1424011_at	Aqp9	aquaporin 9	-5.31	0.0173803	-4.34	0.0182363
1448686_at	Il16	interleukin 16	-5.31	0.0121745	-5	0.0172049
1434997_at	Cdc2l6	cell division cycle 2-like 6 (CDK8-like)	-5.3	0.00521347	-3.71	0.00464152
1430527_a_at	Rnf167	ring finger protein 167	-5.29	0.0332569	-4.57	0.0359034
1434315_at	LOC100047789 /// Npal3	NIPA-like domain containing 3 /// similar to NIPA-like domain containing 3	-5.29	0.00342312	-4.81	0.00249477
1427076_at	Mpeg1	macrophage expressed gene 1	-5.28	0.143907	-4.87	0.150784
1434715_at	1600014C10Rik	RIKEN cDNA 1600014C10 gene	-5.28	0.0206258	-5.16	0.0201674
1448883_at	Lgmn	legumain	-5.28	0.157959	-5.23	0.170048
1455170_at	2810001G20Rik	RIKEN cDNA 2810001G20 gene	-5.28	0.0310938	-4.34	0.0370159
1428547_at	Nt5e	5' nucleotidase, ecto	-5.27	0.00910164	-2.76	0.00654461
1418045_at	Inpp1	inositol polyphosphate-1-phosphatase	-5.25	0.00587186	-3.79	0.00667613
1433711_s_at	LOC100047324 /// Sesn1	sestrin 1 /// similar to Sesn1 protein	-5.25	0.00203277	-4.3	0.00374685
1418762_at	Cd55	CD55 antigen	-5.24	0.0103738	-6.35	0.0143545
1452349_x_at	Ifi205 /// Mnda	interferon activated gene 205 /// myeloid cell nuclear differentiation antigen	-5.24	0.00235437	-4.31	0.000199821
1420249_s_at	Ccl6	chemokine (C-C motif) ligand 6	-5.23	0.0623368	-5.09	0.0684416
1437405_a_at	Igfbp4	insulin-like growth factor binding protein 4	-5.23	0.0203508	-4.34	0.0232729
1452348_s_at	Ifi203 /// Ifi204 /// Ifi205 /// LOC100040462 /// LOC192690 /// LOC640890 /// Mnda	interferon activated gene 203 /// interferon activated gene 204 /// similar to interferon activated gene 205 /// interferon activated gene 205 /// myeloid cell nuclear differentiation antigen /// similar to Interferon-activatable protein 205 (IFI-205) (D3 protein) /// similar to interferon-activatable protein	-5.22	0.0179752	-3.97	0.0264511
1435792_at	Csprs /// EG665317 /// LOC100040213	component of Sp100-rs /// predicted gene, EG665317 /// similar to putative G-protein coupled receptor	-5.21	0.0744439	-5.43	0.0788663
1437121_at	Dennd1c	DENN/MADD domain containing 1C	-5.21	0.000190932	-4.03	0.000159803
1437406_x_at	Igfbp4	insulin-like growth factor binding protein 4	-5.21	0.018385	-4.24	0.0206019
1422003_at	Cxcr5	chemochine (C-X-C motif) receptor 5	-5.2	0.00846266	-4.9	0.00844389
1434379_at	Gene name not assigned for this probe set	Gene name not assigned for this probe set	-5.19	0.00645308	-4.22	0.00934218
1442073_at	Inpp1	inositol polyphosphate-1-phosphatase	-5.19	0.0832199	-3.19	0.110004
1448021_at	Gene name not assigned for this probe set	Gene name not assigned for this probe set	-5.19	0.0174403	-4.29	0.0215039
1424034_at	Rora	RAR-related orphan receptor alpha	-5.18	0.0117381	-4.11	0.0152953
1452117_a_at	Fyb	FYN binding protein	-5.17	0.00652078	-3.46	0.0125391
1435144_at	Gene name not assigned for this probe set	Gene name not assigned for this probe set	-5.16	0.00679632	-3.69	0.00520954
1422438_at	Ephx1	epoxide hydrolase 1, microsomal	-5.14	0.0132794	-3.44	0.0277557
1434069_at	BC067047	cDNA sequence BC067047	-5.14	0.00414794	-4.17	0.0055138
1450065_at	Adcy7	adenylate cyclase 7	-5.13	0.0104309	-4.9	0.0153075
1456147_at	St8sia6	ST8 alpha-N-acetyl-neuraminide alpha-2,8-sialyltransferase 6	-5.11	0.0461255	-7.48	0.0547487
1418578_at	Dgka	diacylglycerol kinase, alpha	-5.09	0.0136451	-2.98	0.0348087
1429246_a_at	Anxa6	annexin A6	-5.09	0.096137	-4.8	0.100658
1454973_at	Atf7ip	activating transcription factor 7 interacting protein	-5.09	0.0067221	-4.97	0.00723029
1444405_at	E030037K03Rik	RIKEN cDNA E030037K03 gene	-5.08	0.0559605	-4.67	0.0891003
1429189_at	Arsb	arylsulfatase B	-5.07	0.00202866	-4.4	0.00219099
1451852_at	Tcstv3	2-cell-stage, variable group, member 3	-5.07	0.0106902	-6.13	0.0195658
1452657_at	Ap1s2	adaptor-related protein complex 1, sigma 2 subunit	-5.06	0.000676134	-4.65	0.000376228
1435066_at	Pitpnc1	phosphatidylinositol transfer protein, cytoplasmic 1	-5.04	0.00765746	-4.66	0.00983929
1437101_at	Lats2	large tumor suppressor 2	-5.04	0.0340819	-3.92	0.0511671
1440298_at	Treml2	triggering receptor expressed on myeloid cells-like 2	-5.04	0.011521	-4.1	0.0195752
1423100_at	Fos	FBJ osteosarcoma oncogene	-5.03	0.106218	-3.46	0.13652
1417999_at	Itm2b	integral membrane protein 2B	-5.01	0.00153785	-3.72	0.00269641
1419476_at	Adamdec1	ADAM-like, decysin 1	-5.01	0.261635	-4.25	0.289038
1424443_at	Tm6sf1	transmembrane 6 superfamily member 1	-5.01	0.0767741	-3.12	0.109953
1426506_at	Evi2a /// Evi2b	ecotropic viral integration site 2a /// ecotropic viral integration site 2b	-5.01	0.0190801	-3.81	0.0291739
1456251_x_at	Tspo	translocator protein	-5.01	0.00192894	-4.22	0.00203193
1417391_a_at	Il16	interleukin 16	-5	0.00164585	-4.86	0.00242168
1421920_a_at	Ccr9	chemokine (C-C motif) receptor 9	-5	0.0393678	-3.68	0.045245
1446814_at	Gene name not assigned for this probe set	Gene name not assigned for this probe set	-5	0.0111541	-3.43	0.0314628
1454729_at	LOC100045503 /// Tmem108	transmembrane protein 108 /// hypothetical protein LOC100045503	-5	0.0146154	-3.86	0.0198964
1415818_at	Anxa6	annexin A6	-4.98	0.0729971	-4.96	0.0752107
1416225_at	Adh1	alcohol dehydrogenase 1 (class I)	-4.98	0.0177878	-6.45	0.0125289
1423297_at	Add3	adducin 3 (gamma)	-4.98	0.00395073	-4.2	0.00530512
1438948_x_at	Tspo	translocator protein	-4.98	0.00130984	-4.15	0.00253125
1452535_at	Igh-6	Immunoglobulin heavy chain 6 (heavy chain of IgM)	-4.98	0.030085	-4.84	0.0365667
1425832_a_at	Cxcr6	chemokine (C-X-C motif) receptor 6	-4.97	0.00198306	-4.15	0.00291071
1438027_at	Gene name not assigned for this probe set	Gene name not assigned for this probe set	-4.97	0.00406283	-3.38	0.0129209
1433593_at	Ypel5	yippee-like 5 (Drosophila)	-4.96	0.0163983	-4.46	0.0224249
1445711_at	BB163080	expressed sequence BB163080	-4.96	0.289593	-4.58	0.318924
1452948_at	Tnfaip8l2	tumor necrosis factor, alpha-induced protein 8-like 2	-4.96	0.000827718	-5.09	0.00109183
1416695_at	Tspo	translocator protein	-4.95	0.0441711	-4.27	0.0608769
1430538_at	2210013O21Rik	RIKEN cDNA 2210013O21 gene	-4.95	0.000369176	-5.52	0.000683139
1434762_at	Orai2	ORAI calcium release-activated calcium modulator 2	-4.95	0.0796374	-4.75	0.0822801
1418600_at	Klf1	Kruppel-like factor 1 (erythroid)	-4.94	0.0787857	-5.21	0.082992
1419722_at	Klk8	kallikrein related-peptidase 8	-4.94	0.0120648	-5.25	0.0127788
1424354_at	Tmem140	transmembrane protein 140	-4.94	0.00201627	-4.22	0.00317773
1452966_at	Bcl11b	B-cell leukemia/lymphoma 11B	-4.94	0.074273	-4.2	0.0948445
1416326_at	Crip1	cysteine-rich protein 1 (intestinal)	-4.93	0.0059985	-3.77	0.00936501
1417104_at	Emp3	epithelial membrane protein 3	-4.93	0.00262113	-4.7	0.00476578
1418831_at	Pkp3	plakophilin 3	-4.93	0.00238098	-4.54	0.00369947
1416332_at	Cirbp	cold inducible RNA binding protein	-4.92	0.0242986	-4.46	0.0239661
1433657_at	A130092J06Rik	RIKEN cDNA A130092J06 gene	-4.89	0.0010408	-4.52	0.00178969
1455854_a_at	Ssh1	slingshot homolog 1 (Drosophila)	-4.87	0.0329553	-3.52	0.0454105
1418394_a_at	Cd97	CD97 antigen	-4.85	0.00191688	-3.74	0.00233381
1419874_x_at	Zbtb16	zinc finger and BTB domain containing 16	-4.85	0.0356893	-2.72	0.0783327
1436778_at	Cybb	cytochrome b-245, beta polypeptide	-4.85	0.092582	-3.58	0.137382
1455291_s_at	Znrf2	zinc and ring finger 2	-4.85	0.00496395	-4.9	0.00466287
1452717_at	Slc25a24	solute carrier family 25 (mitochondrial carrier, phosphate carrier), member 24	-4.84	2.68582e-05	-5.03	5.84545e-05
1460180_at	Hexb	hexosaminidase B	-4.83	0.00345014	-4.23	0.00373912
1417266_at	Ccl6	chemokine (C-C motif) ligand 6	-4.82	0.0698419	-4.12	0.0849141
1451413_at	Cast	calpastatin	-4.82	0.0570503	-3.56	0.0730859
1417898_a_at	Gzma	granzyme A	-4.81	0.0704456	-4.71	0.0663073
1448167_at	Ifngr1	interferon gamma receptor 1	-4.81	0.0298421	-4.3	0.033028
1452757_s_at	Hba-a1 /// Hba-a2	hemoglobin alpha, adult chain 1 /// hemoglobin alpha, adult chain 2	-4.81	0.140919	-2.89	0.0959704
1439956_at	Gene name not assigned for this probe set	Gene name not assigned for this probe set	-4.8	0.00110947	-3.32	0.00433881
1418301_at	Irf6	interferon regulatory factor 6	-4.78	0.0622768	-2.96	0.0742673
1419296_at	Arhgap4	Rho GTPase activating protein 4	-4.78	0.00770624	-4.46	0.0114484
1424775_at	Oas1a	2'-5' oligoadenylate synthetase 1A	-4.78	0.0199451	-4.21	0.0245703
1439571_at	E230008J23Rik	RIKEN cDNA E230008J23 gene	-4.78	0.00646742	-3.83	0.00379898
1422575_at	Mxd4	Max dimerization protein 4	-4.77	0.122141	-4.09	0.134505
1439343_at	Gene name not assigned for this probe set	Gene name not assigned for this probe set	-4.77	0.280747	-4.79	0.29018
1422812_at	Cxcr6	chemokine (C-X-C motif) receptor 6	-4.76	0.0573604	-3.84	0.0779157
1434017_at	Znrf2	zinc and ring finger 2	-4.76	0.000247015	-4.13	5.05887e-05
1435280_at	AI452195	expressed sequence AI452195	-4.76	0.00467079	-4.71	0.00447571
1419481_at	Sell	selectin, lymphocyte	-4.75	0.00160329	-3.78	0.00140713
1427608_a_at	Tcrg-V1	T-cell receptor gamma, variable 1	-4.75	0.00806638	-3.98	0.00959744
1430148_at	Rab19	RAB19, member RAS oncogene family	-4.74	0.00272581	-4.17	0.00150188
1439768_x_at	Sema4f	sema domain, immunoglobulin domain (Ig), TM domain, and short cytoplasmic domain	-4.73	0.0315968	-3.34	0.0437351
1451386_at	Blvrb	biliverdin reductase B (flavin reductase (NADPH))	-4.73	0.0117972	-4.72	0.0167987
1447479_at	Gene name not assigned for this probe set	Gene name not assigned for this probe set	-4.72	0.00273421	-5.78	0.00259029
1447923_at	1810026B05Rik	RIKEN cDNA 1810026B05 gene	-4.72	5.1423e-05	-3.91	0.000274983
1450167_at	Rab37	RAB37, member of RAS oncogene family	-4.72	0.00425847	-4.58	0.00204406
1423978_at	Sbk1	SH3-binding kinase 1	-4.71	0.0283211	-3.75	0.0379638
1428065_at	Slc44a2	solute carrier family 44, member 2	-4.71	0.0631914	-4.02	0.0797295
1450476_at	Cnr2	cannabinoid receptor 2 (macrophage)	-4.71	0.00255207	-4.65	0.00511864
1435198_at	LOC545228	hypothetical protein LOC545228	-4.7	0.024657	-3.79	0.0150808
1425742_a_at	Tsc22d1	TSC22 domain family, member 1	-4.69	0.0119513	-4.17	0.00818931
1427177_at	Fyco1	FYVE and coiled-coil domain containing 1	-4.69	0.0113063	-4.19	0.00881036
1425546_a_at	Trf	transferrin	-4.68	0.202197	-4.48	0.199072
1418195_at	Galnt10	UDP-N-acetyl-alpha-D-galactosamine:polypeptide N-acetylgalactosaminyltransferase 10	-4.66	0.0107024	-5.29	0.0118091
1435436_at	Epas1	endothelial PAS domain protein 1	-4.66	0.000701207	-4.53	0.000278795
1422775_at	Blk	B lymphoid kinase	-4.65	0.0853842	-4.92	0.0870094
1431591_s_at	Isg15 /// LOC100038882 /// LOC100044225 /// LOC677168	ISG15 ubiquitin-like modifier /// similar to ISG15 ubiquitin-like modifier /// hypothetical protein LOC100038882 /// hypothetical protein LOC100044225	-4.65	0.000587625	-4.12	0.0042864
1449925_at	Cxcr3	chemokine (C-X-C motif) receptor 3	-4.64	0.00184247	-3.85	0.00270485
1422734_a_at	Myb	myeloblastosis oncogene	-4.62	0.172178	-2.77	0.217584
1437270_a_at	Clcf1	cardiotrophin-like cytokine factor 1	-4.62	0.0613144	-2.82	0.0867591
1450641_at	Vim	vimentin	-4.62	0.000637599	-4.96	0.00253479
1453345_at	Npal1	NIPA-like domain containing 1	-4.62	0.0216045	-3.74	0.0220706
1423389_at	Smad7	MAD homolog 7 (Drosophila)	-4.6	0.0390804	-4.33	0.0499717
1426218_at	Glcci1	glucocorticoid induced transcript 1	-4.6	0.0307344	-3.48	0.032476
1433471_at	Tcf7	transcription factor 7, T-cell specific	-4.6	0.00654249	-3.94	0.00549231
1454762_at	Xkrx	X Kell blood group precursor related X linked	-4.6	0.000188024	-4.39	3.97188e-05
1427655_a_at	A630038E17Rik	RIKEN cDNA A630038E17 gene	-4.59	0.0182852	-4.02	0.0166628
1437072_at	Arhgap25	Rho GTPase activating protein 25	-4.59	0.0176097	-4.2	0.0234057
1440759_at	ENSMUSG00000074335	predicted gene, ENSMUSG00000074335	-4.59	0.0480425	-3.22	0.056188
1451161_a_at	Emr1	EGF-like module containing, mucin-like, hormone receptor-like sequence 1	-4.59	0.229159	-4.34	0.24279
1433465_a_at	AI467606	expressed sequence AI467606	-4.58	0.000373517	-4.12	0.00086405
1434175_s_at	2210010N04Rik	RIKEN cDNA 2210010N04 gene	-4.58	0.0139346	-4.51	0.0134115
1451486_at	Slc46a3	solute carrier family 46, member 3	-4.58	0.00883398	-4.82	0.00371953
1426589_at	Gab3	growth factor receptor bound protein 2-associated protein 3	-4.54	0.164666	-3.61	0.20486
1416390_at	Rcbtb2	regulator of chromosome condensation (RCC1) and BTB (POZ) domain containing protein 2	-4.53	0.039275	-4.49	0.0346
1422064_a_at	Zbtb20	zinc finger and BTB domain containing 20	-4.52	0.205771	-3.31	0.230357
1423569_at	Gatm	glycine amidinotransferase (L-arginine:glycine amidinotransferase)	-4.52	0.124784	-5.19	0.112816
1434478_at	Heca	headcase homolog (Drosophila)	-4.51	0.00954142	-3.96	0.00810728
1420794_at	Art2b	ADP-ribosyltransferase 2b	-4.5	0.0039287	-3.12	0.00499006
1421604_a_at	Klf3 /// LOC100046855	Kruppel-like factor 3 (basic) /// similar to BKLF	-4.5	0.0269564	-4.25	0.0287147
1419394_s_at	S100a8	S100 calcium binding protein A8 (calgranulin A)	-4.48	0.0666178	-4.13	0.0702211
1427054_s_at	Abi3bp	ABI gene family, member 3 (NESH) binding protein	-4.48	0.151104	-2.94	0.142196
1437726_x_at	C1qb	complement component 1, q subcomponent, beta polypeptide	-4.48	0.326323	-5.76	0.298199
1441418_at	Gene name not assigned for this probe set	Gene name not assigned for this probe set	-4.48	0.269247	-3.54	0.297857
1447903_x_at	Ap1s2	adaptor-related protein complex 1, sigma 2 subunit	-4.48	0.00404349	-4.17	0.00312981
1460204_at	Tec	cytoplasmic tyrosine kinase, Dscr28C related (Drosophila)	-4.48	0.00279042	-4.05	0.00187063
1418365_at	Ctsh	cathepsin H	-4.47	0.134534	-4.09	0.148985
1440878_at	Runx1	runt related transcription factor 1	-4.47	0.0046401	-4.01	0.00285773
1448104_at	Aldh6a1	aldehyde dehydrogenase family 6, subfamily A1	-4.47	0.00479164	-3.46	0.00623983
1454654_at	Dirc2	disrupted in renal carcinoma 2 (human)	-4.47	0.0052148	-4.32	0.0117638
1417741_at	Pygl	liver glycogen phosphorylase	-4.46	0.0399661	-4.49	0.0450251
1424936_a_at	Dnahc8	dynein, axonemal, heavy chain 8	-4.46	0.0142561	-4.16	0.00966738
1434553_at	Tmem56	transmembrane protein 56	-4.46	0.0366054	-3.28	0.0438277
1452352_at	Ctla2b	cytotoxic T lymphocyte-associated protein 2 beta	-4.46	0.0319778	-3.39	0.0340633
1457293_at	Zbtb4	zinc finger and BTB domain containing 4	-4.46	0.321913	-3.7	0.343751
1419206_at	Cd37	CD37 antigen	-4.45	0.0667617	-4.6	0.0701479
1443952_at	Gene name not assigned for this probe set	Gene name not assigned for this probe set	-4.45	0.00234408	-3.96	0.00155958
1456292_a_at	Vim	vimentin	-4.45	0.00456527	-4.77	0.0158851
1426743_at	Appl2	adaptor protein, phosphotyrosine interaction, PH domain and leucine zipper containing 2	-4.44	0.00331702	-4.84	0.00466218
1421402_at	Mta3	metastasis associated 3	-4.42	0.0155331	-3.83	0.0186298
1427287_s_at	Itpr2	inositol 1,4,5-triphosphate receptor 2	-4.41	0.0422355	-3.4	0.0566257
1427410_at	Dleu2	deleted in lymphocytic leukemia, 2	-4.41	0.0261714	-3.9	0.0244893
1450430_at	Mrc1	mannose receptor, C type 1	-4.41	0.227982	-5.2	0.208989
1442693_at	EG667823	predicted gene, EG667823	-4.4	0.00499496	-3.65	0.00796184
1422903_at	Ly86	lymphocyte antigen 86	-4.39	0.0520818	-3.45	0.0617436
1421739_a_at	Matk	megakaryocyte-associated tyrosine kinase	-4.38	0.00463836	-3.84	0.0139063
1454169_a_at	Epsti1	epithelial stromal interaction 1 (breast)	-4.38	0.00355921	-3.86	0.000520824
1437249_at	Skap1	src family associated phosphoprotein 1	-4.37	0.00333563	-3.6	0.00334608
1426893_at	C230093N12Rik	RIKEN cDNA C230093N12 gene	-4.36	0.00502215	-4.46	0.00465174
1435272_at	Itpkb	inositol 1,4,5-trisphosphate 3-kinase B	-4.36	0.00808146	-3.3	0.0195951
1451655_at	Slfn8	schlafen 8	-4.36	0.0292319	-4.29	0.0317521
1418288_at	Lpin1	lipin 1	-4.35	0.0815124	-4.03	0.0931805
1430526_a_at	Smarca2	SWI/SNF related, matrix associated, actin dependent regulator of chromatin, subfamily a, member 2	-4.35	0.0184163	-3.91	0.0221779
1450872_s_at	Lipa	lysosomal acid lipase A	-4.35	0.0181553	-4.28	0.0218093
1460444_at	Arrb1	arrestin, beta 1	-4.35	0.00307287	-3.75	0.00627394
1438123_at	ENSMUSG00000057924	Predicted gene, ENSMUSG00000057924	-4.34	0.181981	-3.82	0.183523
1450194_a_at	Myb	myeloblastosis oncogene	-4.34	0.0979425	-2.2	0.167184
1425981_a_at	Rbl2	retinoblastoma-like 2	-4.33	0.025587	-3.72	0.0258542
1427075_s_at	Pcmtd2	protein-L-isoaspartate (D-aspartate) O-methyltransferase domain containing 2	-4.33	0.0139471	-3.35	0.0226234
1437874_s_at	Hexb	hexosaminidase B	-4.33	0.00147124	-4.14	0.00360397
1448420_a_at	Fbxl12	F-box and leucine-rich repeat protein 12	-4.33	0.000781057	-4.03	0.00069095
1452474_a_at	Art3	ADP-ribosyltransferase 3	-4.33	0.195214	-2.52	0.233819
1455826_a_at	Bace1	beta-site APP cleaving enzyme 1	-4.33	0.251437	-4.05	0.272228
1417071_s_at	Cyp4v3	cytochrome P450, family 4, subfamily v, polypeptide 3	-4.31	0.0146808	-3.78	0.0179363
1437302_at	Adrb2	adrenergic receptor, beta 2	-4.31	0.0829065	-3.77	0.0756966
1416697_at	Dpp4	dipeptidylpeptidase 4	-4.3	0.00755809	-3.22	0.0122548
1428608_at	Mylc2b	myosin light chain, regulatory B	-4.3	0.000795164	-3.61	0.00101552
1434295_at	Rasgrp1	RAS guanyl releasing protein 1	-4.3	0.0149	-3.53	0.0212719
1452279_at	Cfp	complement factor properdin	-4.3	0.242151	-4.32	0.226973
1443027_at	Gene name not assigned for this probe set	Gene name not assigned for this probe set	-4.29	0.120636	-3.2	0.169066
1460344_at	2310033F14Rik	RIKEN cDNA 2310033F14 gene	-4.29	0.00642902	-3.68	0.00469454
1418704_at	S100a13	S100 calcium binding protein A13	-4.28	0.00403601	-3.21	0.00236102
1438934_x_at	Sema4a	sema domain, immunoglobulin domain (Ig), transmembrane domain (TM) and short cytoplasmic domain, (semaphorin) 4A	-4.28	0.00591474	-3.25	0.00700636
1435665_at	AI451617	expressed sequence AI451617	-4.27	0.00604592	-3.96	0.0126512
1449084_s_at	Sh3d19	SH3 domain protein D19	-4.27	0.080474	-4.04	0.0729942
1455095_at	Hist2h2be	histone cluster 2, H2be	-4.27	0.0262786	-4.02	0.0235037
1420641_a_at	Sqrdl	sulfide quinone reductase-like (yeast)	-4.26	0.00777857	-3.64	0.00268209
1418983_at	Inadl	InaD-like (Drosophila)	-4.25	0.0915971	-2.4	0.147541
1424378_at	Ldlrap1	low density lipoprotein receptor adaptor protein 1	-4.25	0.0472176	-4.3	0.0526219
1437271_at	Clcf1	cardiotrophin-like cytokine factor 1	-4.25	0.082146	-2.88	0.122478
1455031_at	Cdc2l6	cell division cycle 2-like 6 (CDK8-like)	-4.25	0.00347786	-2.72	0.00442812
1429215_at	2310058N22Rik	RIKEN cDNA 2310058N22 gene	-4.24	0.0179372	-4.22	0.0215674
1436499_at	Sgms1	sphingomyelin synthase 1	-4.24	0.0121339	-3.69	0.0171911
1452163_at	Ets1	E26 avian leukemia oncogene 1, 5' domain	-4.23	0.0816941	-3.03	0.1241
1455204_at	Pitpnc1	phosphatidylinositol transfer protein, cytoplasmic 1	-4.23	0.135688	-2.91	0.191496
1460351_at	S100a11	S100 calcium binding protein A11 (calgizzarin)	-4.23	0.013245	-3.73	0.0122898
1423871_at	Tmem63a	transmembrane protein 63a	-4.22	0.00404431	-3.99	0.0027893
1440014_at	Gene name not assigned for this probe set	Gene name not assigned for this probe set	-4.22	0.0607553	-2.6	0.0549455
1454971_x_at	Tsc22d1	TSC22 domain family, member 1	-4.22	0.00438751	-4.16	0.00382441
1428306_at	Ddit4	DNA-damage-inducible transcript 4	-4.19	0.00555497	-5.02	0.00815457
1433769_at	Als2cl	ALS2 C-terminal like	-4.19	0.0181589	-3.12	0.023792
1460431_at	Gcnt1	glucosaminyl (N-acetyl) transferase 1, core 2	-4.19	0.0503418	-3.97	0.0395083
1426604_at	Rnasel	ribonuclease L (2', 5'-oligoisoadenylate synthetase-dependent)	-4.18	0.0194485	-2.83	0.031608
1450435_at	L1cam	L1 cell adhesion molecule	-4.18	0.0213683	-3.77	0.0168737
1420492_s_at	Smr3a	submaxillary gland androgen regulated protein 3A	-4.17	0.20429	-4.77	0.1942
1438118_x_at	Vim	vimentin	-4.17	0.00260114	-4.03	0.00952159
1451426_at	Dhx58	DEXH (Asp-Glu-X-His) box polypeptide 58	-4.17	0.0134593	-3.44	0.0211367
1418000_a_at	Itm2b	integral membrane protein 2B	-4.15	0.00629143	-3.44	0.0114339
1436199_at	Trim14	tripartite motif-containing 14	-4.14	3.23117e-05	-3.85	0.000303298
1423226_at	Ms4a1	membrane-spanning 4-domains, subfamily A, member 1	-4.13	0.00946699	-3.15	0.0207136
1449232_at	Gata1	GATA binding protein 1	-4.13	0.00432482	-3.57	0.00506556
1450700_at	Cdc42ep3	CDC42 effector protein (Rho GTPase binding) 3	-4.13	0.00494029	-3.85	0.0109554
1455500_at	LOC672511 /// Rnf213	ring finger protein 213 /// hypothetical LOC672511	-4.13	0.0308657	-3.44	0.0368936
1455638_at	Zfp319	zinc finger protein 319	-4.13	0.0178318	-3.79	0.00781119
1418990_at	Ms4a4d	membrane-spanning 4-domains, subfamily A, member 4D	-4.12	0.0202525	-3.17	0.00986879
1421992_a_at	Igfbp4	insulin-like growth factor binding protein 4	-4.12	0.0639625	-3.82	0.0659117
1438413_at	Senp7	SUMO1/sentrin specific peptidase 7	-4.12	0.0182983	-3.41	0.030957
1438868_at	D14Ertd668e	DNA segment, Chr 14, ERATO Doi 668, expressed	-4.12	0.00341425	-3.65	0.0104763
1439965_at	Gene name not assigned for this probe set	Gene name not assigned for this probe set	-4.11	0.016548	-3.32	0.0316456
1441574_at	Gene name not assigned for this probe set	Gene name not assigned for this probe set	-4.11	0.0183275	-4.36	0.0260268
1418776_at	5830443L24Rik	RIKEN cDNA 5830443L24 gene	-4.1	0.00144572	-2.92	0.000854721
1444003_at	Lincr	lung-inducible neuralized-related C3HC4 RING domain protein	-4.1	0.338299	-2.82	0.404191
1432288_at	5830468F06Rik	RIKEN cDNA 5830468F06 gene	-4.09	0.0432249	-4.28	0.0318612
1453003_at	Sorl1	sortilin-related receptor, LDLR class A repeats-containing	-4.09	0.0160015	-3.5	0.0171496
1417580_s_at	LOC100044204 /// Selenbp1	selenium binding protein 1 /// hypothetical protein LOC100044204	-4.08	0.0372145	-3.45	0.0328789
1419598_at	Ms4a6d	membrane-spanning 4-domains, subfamily A, member 6D	-4.08	0.0711373	-3.55	0.0588313
1436213_a_at	1110028C15Rik	RIKEN cDNA 1110028C15 gene	-4.08	0.0369238	-4.18	0.0748712
1437540_at	Mcoln3	mucolipin 3	-4.08	0.0258294	-3.04	0.0267487
1456060_at	Maf	avian musculoaponeurotic fibrosarcoma (v-maf) AS42 oncogene homolog	-4.08	0.00846405	-2.36	0.0326682
1456439_x_at	Mical1	microtubule associated monoxygenase, calponin and LIM domain containing 1	-4.08	0.00511607	-3.85	0.00723655
1435582_at	Wdfy4	WD repeat and FYVE domain containing 4	-4.07	0.0917689	-4.16	0.100883
1441975_at	Acpp	acid phosphatase, prostate	-4.07	0.0418832	-4.21	0.0407105
1443858_at	EG667823	Predicted gene, EG667823	-4.07	0.0016107	-2.75	0.000763208
1422201_at	H2-Ob	histocompatibility 2, O region beta locus	-4.06	0.0385416	-3.98	0.0297434
1422662_at	Lgals8	lectin, galactose binding, soluble 8	-4.06	0.00346318	-3.44	0.00628942
1426677_at	Flna	filamin, alpha	-4.06	0.0221772	-3.64	0.0317619
1436419_a_at	1700097N02Rik	RIKEN cDNA 1700097N02 gene	-4.06	0.0263011	-2.44	0.0146418
1440339_at	4833416E15Rik /// Enpp1	ectonucleotide pyrophosphatase/phosphodiesterase 1 /// RIKEN cDNA 4833416E15 gene	-4.06	0.0438531	-4.29	0.0307128
1418601_at	Aldh1a7	aldehyde dehydrogenase family 1, subfamily A7	-4.05	0.0491606	-3.64	0.0711946
1419601_at	Kcnj10	potassium inwardly-rectifying channel, subfamily J, member 10	-4.05	0.195902	-3.11	0.23193
1426952_at	Arhgap18	Rho GTPase activating protein 18	-4.05	0.0254044	-3.27	0.0241428
1457725_at	EG666926	Predicted gene, EG666926	-4.05	0.0187472	-3.15	0.0169276
1422474_at	Pde4b	phosphodiesterase 4B, cAMP specific	-4.04	0.00285613	-3.5	0.00776636
1436316_at	9430029L20Rik	RIKEN cDNA 9430029L20 gene	-4.04	0.0325312	-3.2	0.0410445
1436544_at	Atp10d	ATPase, class V, type 10D	-4.04	0.032405	-4	0.0387862
1448640_at	Slc14a1	solute carrier family 14 (urea transporter), member 1	-4.04	0.00246672	-3.44	0.00413176
1417640_at	Cd79b	CD79B antigen	-4.03	0.00958547	-3.4	0.0120163
1422562_at	Rrad	Ras-related associated with diabetes	-4.03	0.00579773	-3.25	0.00163481
1459973_x_at	Dpp4	dipeptidylpeptidase 4	-4.03	0.0111279	-2.95	0.0170665
1416978_at	Fcgrt	Fc receptor, IgG, alpha chain transporter	-4.02	0.0326549	-3.99	0.0277841
1421129_a_at	Atp2a3	ATPase, Ca++ transporting, ubiquitous	-4.02	0.0707028	-4.18	0.0728562
1429351_at	Klhl24	kelch-like 24 (Drosophila)	-4.02	0.00750039	-3.47	0.0212956
1441482_at	Gene name not assigned for this probe set	Gene name not assigned for this probe set	-4.02	0.14966	-3	0.194165
1424968_at	2210023G05Rik	RIKEN cDNA 2210023G05 gene	-4.01	0.0962558	-3.69	0.124327
1435464_at	1110003E01Rik	RIKEN cDNA 1110003E01 gene	-4.01	0.034061	-3.27	0.0405721
1439011_at	Gene name not assigned for this probe set	Gene name not assigned for this probe set	-4.01	0.0605859	-2.7	0.0522103
1448272_at	Btg2	B-cell translocation gene 2, anti-proliferative	-4.01	0.0275801	-3.53	0.0340958
1457376_at	Gene name not assigned for this probe set	Gene name not assigned for this probe set	-4.01	0.159715	-3.14	0.168534
1450997_at	Stk17b	serine/threonine kinase 17b (apoptosis-inducing)	-4	0.00279855	-3.21	0.002083
1418191_at	LOC100048346 /// Usp18	ubiquitin specific peptidase 18 /// similar to ubiquitin specific protease UBP43	-3.99	8.68824e-05	-2.8	0.000345596
1421322_a_at	Irf9	interferon regulatory factor 9	-3.99	0.00963335	-3.78	0.00951046
1429088_at	Lbh	limb-bud and heart	-3.99	0.063501	-3.99	0.0514484
1424029_at	Tspyl4	TSPY-like 4	-3.98	0.0252022	-3.58	0.0313519
1456150_at	Jhdm1d	jumonji C domain-containing histone demethylase 1 homolog D (S. cerevisiae)	-3.98	0.0418881	-2.68	0.05028
1456212_x_at	Socs3	suppressor of cytokine signaling 3	-3.98	0.040339	-3.37	0.0478392
1423467_at	Ms4a4b	membrane-spanning 4-domains, subfamily A, member 4B	-3.97	0.00696541	-2.2	0.0196938
1421571_a_at	LOC100041546 /// LOC100045833 /// Ly6c1 /// Ly6c2	lymphocyte antigen 6 complex, locus C1 /// similar to Lymphocyte antigen 6C precursor (Ly-6C) /// lymphocyte antigen 6 complex, locus C2	-3.96	0.00267293	-3.23	0.00521675
1437146_x_at	Coro7	coronin 7	-3.96	0.0123366	-3.81	0.0145355
1448747_at	Fbxo32	F-box protein 32	-3.96	0.0439044	-2.87	0.0491089
1452519_a_at	Zfp36	zinc finger protein 36	-3.96	0.00527036	-3.23	0.00985252
1453304_s_at	Ly6e	lymphocyte antigen 6 complex, locus E	-3.96	0.0155832	-3.88	0.0150515
1426998_at	Zfand3	zinc finger, AN1-type domain 3	-3.95	0.140309	-3.39	0.161681
1433741_at	Cd38	CD38 antigen	-3.95	0.00858415	-3.62	0.00739904
1424032_at	Hvcn1	hydrogen voltage-gated channel 1	-3.94	0.013047	-3.74	0.0158672
1427074_at	Pcmtd2	protein-L-isoaspartate (D-aspartate) O-methyltransferase domain containing 2	-3.94	0.0132488	-3.01	0.0270299
1419165_at	Zfp260	zinc finger protein 260	-3.93	0.0463125	-3.43	0.0577929
1434980_at	Pik3r5	phosphoinositide-3-kinase, regulatory subunit 5, p101	-3.93	0.00864549	-2.98	0.0135096
1435867_at	Jhdm1d	jumonji C domain-containing histone demethylase 1 homolog D (S. cerevisiae)	-3.93	0.0198818	-2.95	0.0299001
1456328_at	Bank1	B-cell scaffold protein with ankyrin repeats 1	-3.93	0.063679	-3.86	0.0636298
1451318_a_at	LOC676654 /// Lyn	Yamaguchi sarcoma viral (v-yes-1) oncogene homolog /// similar to Yamaguchi sarcoma viral (v-yes-1) oncogene homolog	-3.92	0.08924	-3.64	0.0887347
1456520_at	Zfp652	zinc finger protein 652	-3.92	0.00623479	-2.88	0.0122822
1460623_at	Skap2	src family associated phosphoprotein 2	-3.92	0.00750635	-3.31	0.0118442
1456039_at	Snx14	sorting nexin 14	-3.91	0.00919505	-4.16	0.0198617
1418501_a_at	Oxr1	oxidation resistance 1	-3.9	0.00409809	-3.67	0.00755403
1428071_at	1110038D17Rik	RIKEN cDNA 1110038D17 gene	-3.9	0.00237665	-3.83	0.00391014
1429816_at	Armc3	armadillo repeat containing 3	-3.9	0.0171034	-4.5	0.0176941
1436033_at	BC031353	cDNA sequence BC031353	-3.9	0.00280104	-3.1	0.00928353
1447341_at	Gene name not assigned for this probe set	Gene name not assigned for this probe set	-3.9	0.422509	-2.44	0.500905
1417813_at	Ikbke	inhibitor of kappaB kinase epsilon	-3.89	0.00485937	-3.06	0.00587315
1435465_at	Kbtbd11	kelch repeat and BTB (POZ) domain containing 11	-3.89	0.00114778	-3.19	0.00462964
1448182_a_at	Cd24a /// EG621324	CD24a antigen /// predicted gene, EG621324	-3.89	0.0202364	-4.31	0.0205225
1454733_at	Nod1	nucleotide-binding oligomerization domain containing 1	-3.89	0.00629425	-3.3	0.00728692
1426894_s_at	C230093N12Rik	RIKEN cDNA C230093N12 gene	-3.88	0.001317	-3.57	0.00491149
1428330_at	Dopey2	dopey family member 2	-3.88	0.00586546	-2.61	0.00514518
1443790_x_at	4930414L22Rik	RIKEN cDNA 4930414L22 gene	-3.88	0.0103501	-3.44	0.00701126
1416522_a_at	Grcc10	gene rich cluster, C10 gene	-3.87	0.00500213	-3.35	0.00561838
1421278_s_at	Spna1	spectrin alpha 1	-3.87	0.00390679	-3.5	0.000901797
1436204_at	1110059G02Rik	RIKEN cDNA 1110059G02 gene	-3.87	0.0182189	-3.37	0.01861
1441558_at	D230044B12Rik	RIKEN cDNA D230044B12 gene	-3.87	0.060766	-3.33	0.0751602
1424444_a_at	1600014C10Rik	RIKEN cDNA 1600014C10 gene	-3.86	0.0132652	-3.16	0.0206853
1416768_at	1110003E01Rik	RIKEN cDNA 1110003E01 gene	-3.84	0.00179762	-3.16	0.00537929
1418651_at	Spata6	spermatogenesis associated 6	-3.84	0.0152203	-4.21	0.021312
1434722_at	Ampd1	adenosine monophosphate deaminase 1 (isoform M)	-3.84	0.00595544	-4.71	0.00622383
1435763_at	Tbc1d16	TBC1 domain family, member 16	-3.84	0.00227252	-3.48	0.00283236
1448591_at	Ctss	cathepsin S	-3.84	0.00600203	-3.34	0.00578986
1456432_at	Grap2	GRB2-related adaptor protein 2	-3.83	0.104335	-3.33	0.147631
1457549_at	Gene name not assigned for this probe set	Gene name not assigned for this probe set	-3.83	0.296707	-3.24	0.371531
1459601_at	Snf1lk	SNF1-like kinase	-3.83	0.182729	-2.95	0.146465
1426505_at	Evi2b	ecotropic viral integration site 2b	-3.82	5.71491e-05	-3.15	0.000636464
1441263_a_at	A930005H10Rik	RIKEN cDNA A930005H10 gene	-3.82	0.0210517	-3.72	0.0234515
1456178_at	Bambi-ps1	BMP and activin membrane-bound inhibitor, pseudogene (Xenopus laevis)	-3.82	0.0660989	-3.29	0.0534221
1423994_at	Kif1b	kinesin family member 1B	-3.81	0.00171551	-3.86	0.00623532
1434261_at	Sipa1l2	signal-induced proliferation-associated 1 like 2	-3.81	0.000452713	-2.92	6.6276e-05
1434573_at	Traf3ip3	TRAF3 interacting protein 3	-3.81	0.0200509	-2.93	0.0408912
1418257_at	Slc12a7	solute carrier family 12, member 7	-3.8	0.0178158	-3.7	0.0132035
1428156_at	Gng2	guanine nucleotide binding protein (G protein), gamma 2	-3.8	0.0256135	-3.24	0.0435499
1433722_at	Akap13	A kinase (PRKA) anchor protein 13	-3.8	0.00102171	-2.65	0.00202413
1452222_at	Utrn	utrophin	-3.8	0.00222076	-3	0.00133332
1426883_at	Slc25a45	solute carrier family 25, member 45	-3.79	0.00402797	-3.23	0.00385571
1439703_at	Cd200r1	CD200 receptor 1	-3.79	0.0355804	-3.97	0.0216013
1454945_at	Cep97	centrosomal protein 97	-3.79	0.00752473	-2.78	0.014596
1437524_x_at	Coro7	coronin 7	-3.78	0.00325237	-3.57	0.00342718
1454758_a_at	Tsc22d1	TSC22 domain family, member 1	-3.78	0.0577181	-4	0.0537815
1455899_x_at	Socs3	suppressor of cytokine signaling 3	-3.78	0.0170242	-2.77	0.038621
1457072_at	Bcl11a	B-cell CLL/lymphoma 11A (zinc finger protein)	-3.78	0.0753336	-3.91	0.121402
1426100_a_at	Tk2	thymidine kinase 2, mitochondrial	-3.77	0.00984136	-3.48	0.0108816
1439078_at	Klhl4	kelch-like 4 (Drosophila)	-3.77	0.18283	-3.86	0.122709
1416759_at	Mical1	microtubule associated monoxygenase, calponin and LIM domain containing 1	-3.76	0.000842108	-3.53	0.00231418
1459712_at	Zfp182	zinc finger protein 182	-3.76	0.141135	-3.74	0.161984
1434272_at	Cpeb2	cytoplasmic polyadenylation element binding protein 2	-3.75	0.0214762	-4.2	0.0316525
1437504_at	Sla2	Src-like-adaptor 2	-3.75	0.0262121	-3.28	0.0153281
1441322_at	Skap1	src family associated phosphoprotein 1	-3.75	0.00812889	-3.21	0.0124038
1450989_at	Tdgf1	teratocarcinoma-derived growth factor	-3.75	0.0172626	-3.57	0.00690669
1419238_at	Abca7	ATP-binding cassette, sub-family A (ABC1), member 7	-3.74	0.0123301	-3.27	0.0163766
1448864_at	Snrk	SNF related kinase	-3.74	0.000379136	-3.25	0.00262626
1453837_at	6330500D04Rik	RIKEN cDNA 6330500D04 gene	-3.74	0.00959602	-3.29	0.00674149
1455612_at	AI848218	expressed sequence AI848218	-3.74	0.0258985	-2.81	0.0395429
1416926_at	Trp53inp1	transformation related protein 53 inducible nuclear protein 1	-3.73	0.00277115	-2.22	0.021336
1425548_a_at	Lst1	leukocyte specific transcript 1	-3.73	0.0529349	-3.41	0.0752991
1426170_a_at	Cd8b1	CD8 antigen, beta chain 1	-3.73	0.00172019	-2.18	0.00122356
1428029_a_at	H2afv	H2A histone family, member V	-3.73	0.00467078	-2.56	0.00242974
1428408_a_at	D12Ertd551e	DNA segment, Chr 12, ERATO Doi 551, expressed	-3.73	0.00576872	-3.61	0.00813292
1435972_at	Cast	calpastatin	-3.73	0.00699027	-3.1	0.0123389
1437692_x_at	Anxa2	annexin A2	-3.73	0.0221453	-3.28	0.0181175
1438211_s_at	Dbp	D site albumin promoter binding protein	-3.73	0.0156922	-3.44	0.021213
1439622_at	Rassf4	Ras association (RalGDS/AF-6) domain family member 4	-3.73	0.0942225	-3.74	0.0862764
1444171_at	Gene name not assigned for this probe set	Gene name not assigned for this probe set	-3.73	0.081057	-2.64	0.109471
1448407_at	4632428N05Rik	RIKEN cDNA 4632428N05 gene	-3.73	0.00112545	-2.7	0.00188948
1452393_at	Akna	AT-hook transcription factor	-3.73	0.0204272	-3.26	0.0216576
1435749_at	Gda	guanine deaminase	-3.72	0.106492	-3.41	0.0950669
1448123_s_at	Tgfbi	transforming growth factor, beta induced	-3.72	0.13833	-4.22	0.120966
1454850_at	Tbc1d10c	TBC1 domain family, member 10c	-3.72	0.000561828	-3.32	0.000838293
1424518_at	Apol9a /// Apol9b	apolipoprotein L 9b /// apolipoprotein L 9a	-3.71	0.0229741	-4.23	0.0155797
1447634_x_at	Rcbtb2	regulator of chromosome condensation (RCC1) and BTB (POZ) domain containing protein 2	-3.71	0.0611292	-3.23	0.0645426
1421923_at	Sh3bp5	SH3-domain binding protein 5 (BTK-associated)	-3.7	0.0335403	-2.43	0.0619579
1438519_at	Klhl24	kelch-like 24 (Drosophila)	-3.7	0.381126	-2.25	0.514257
1449570_at	Klrb1c	killer cell lectin-like receptor subfamily B member 1C	-3.7	0.0195772	-3.81	0.0177049
1456475_s_at	Prkar2b	protein kinase, cAMP dependent regulatory, type II beta	-3.7	0.0721704	-3.31	0.103125
1419186_a_at	St8sia4	ST8 alpha-N-acetyl-neuraminide alpha-2,8-sialyltransferase 4	-3.69	0.00912242	-3.19	0.0174656
1419627_s_at	Clec4n	C-type lectin domain family 4, member n	-3.69	0.303145	-3.7	0.323279
1419691_at	Camp	cathelicidin antimicrobial peptide	-3.69	0.230665	-3.97	0.246012
1435059_at	Gene name not assigned for this probe set	Gene name not assigned for this probe set	-3.69	0.00418799	-2.97	0.00738121
1427325_s_at	Akna	AT-hook transcription factor	-3.68	0.00289052	-3.41	0.00125064
1456261_at	Sh3kbp1	SH3-domain kinase binding protein 1	-3.68	0.0238687	-2.99	0.0251573
1440188_at	Gene name not assigned for this probe set	Gene name not assigned for this probe set	-3.67	0.31154	-3.16	0.353004
1454983_at	B230380D07Rik	RIKEN cDNA B230380D07 gene	-3.67	0.0290755	-3.62	0.0351527
1455737_at	Ppm1h	protein phosphatase 1H (PP2C domain containing)	-3.67	0.0232613	-2.79	0.0393704
1456480_at	Fry	furry homolog (Drosophila)	-3.67	0.0181429	-4.17	0.0267426
1439616_at	Gene name not assigned for this probe set	Gene name not assigned for this probe set	-3.66	0.078765	-3.06	0.107229
1418830_at	Cd79a /// LOC100047815	CD79A antigen (immunoglobulin-associated alpha) /// similar to CD79A antigen (immunoglobulin-associated alpha)	-3.65	0.152332	-3.85	0.158153
1421139_a_at	Zfp386	zinc finger protein 386 (Kruppel-like)	-3.65	0.0159175	-2.69	0.0394399
1438524_x_at	Pnrc1	proline-rich nuclear receptor coactivator 1	-3.65	0.415502	-3.46	0.513919
1450333_a_at	Gata2	GATA binding protein 2	-3.65	0.0570732	-3.21	0.04973
1429159_at	Itih5	inter-alpha (globulin) inhibitor H5	-3.64	0.0482669	-3.05	0.0452561
1446412_at	Gene name not assigned for this probe set	Gene name not assigned for this probe set	-3.64	0.355229	-2.91	0.439845
1455239_at	6330512M04Rik	RIKEN cDNA 6330512M04 gene	-3.64	0.0601995	-3.96	0.0524946
1422632_at	Ctsw	cathepsin W	-3.63	0.00273706	-2.37	0.00293291
1433801_at	9930012K11Rik	RIKEN cDNA 9930012K11 gene	-3.63	0.00660663	-3.58	0.00928509
1433874_at	Ssh1	slingshot homolog 1 (Drosophila)	-3.63	0.00455519	-3.08	0.010489
1460228_at	Usf2	upstream transcription factor 2	-3.63	0.0034945	-3.29	0.00108845
1460674_at	Paqr7	progestin and adipoQ receptor family member VII	-3.63	0.000292727	-3.39	0.000114831
1427041_at	BC013712	cDNA sequence BC013712	-3.62	0.0643031	-4.13	0.0512389
1429264_at	C030044B11Rik	RIKEN cDNA C030044B11 gene	-3.62	0.00290902	-2.91	0.00412824
1433803_at	Jak1	Janus kinase 1	-3.62	0.00286567	-3.56	0.0043231
1439145_at	Lck	lymphocyte protein tyrosine kinase	-3.62	0.122862	-2.98	0.168758
1442233_at	Gene name not assigned for this probe set	Gene name not assigned for this probe set	-3.62	0.334222	-2.36	0.428781
1450461_at	Tcf7	transcription factor 7, T-cell specific	-3.62	0.093104	-3.53	0.101276
1417751_at	Stk10	serine/threonine kinase 10	-3.61	0.00127745	-3.38	0.00218732
1435987_x_at	1110059G02Rik	RIKEN cDNA 1110059G02 gene	-3.61	0.00876223	-3.44	0.0108971
1457162_at	Ldlrap1	low density lipoprotein receptor adaptor protein 1	-3.61	0.0333931	-3.24	0.0334132
1415954_at	1810049H19Rik /// EG436523 /// Prss1 /// Prss3 /// Try10 /// Try4	protease, serine, 3 /// trypsin 4 /// protease, serine, 1 (trypsin 1) /// RIKEN cDNA 1810049H19 gene /// trypsin 10 /// predicted gene, EG436523	-3.6	0.188542	-3.14	0.22266
1416767_a_at	1110003E01Rik	RIKEN cDNA 1110003E01 gene	-3.6	0.000774715	-2.84	0.00172919
1416923_a_at	Bnip3l	BCL2/adenovirus E1B interacting protein 3-like	-3.6	0.0121355	-2.78	0.0127557
1418004_a_at	Tmem176b	transmembrane protein 176B	-3.6	0.0317288	-3.47	0.0322693
1438559_x_at	Slc44a2	solute carrier family 44, member 2	-3.6	0.0385506	-3.21	0.0508855
1434802_s_at	Ntf3	neurotrophin 3	-3.59	0.0252671	-3.08	0.0477905
1450241_a_at	Evi2a	ecotropic viral integration site 2a	-3.59	0.000475079	-3.88	0.00200428
1451604_a_at	Acvrl1	activin A receptor, type II-like 1	-3.59	0.0736788	-3.46	0.068049
1455290_at	Znrf2	zinc and ring finger 2	-3.59	0.0070543	-3.63	0.0110304
1421009_at	Rsad2	radical S-adenosyl methionine domain containing 2	-3.58	0.0467678	-3.11	0.0518387
1428361_x_at	Hba-a1 /// Hba-a2	hemoglobin alpha, adult chain 1 /// hemoglobin alpha, adult chain 2	-3.58	0.0844724	-2.46	0.0387618
1449389_at	Tal1	T-cell acute lymphocytic leukemia 1	-3.58	0.0252703	-3.58	0.0356709
1449471_at	Kcnmb4 /// LOC100047870	potassium large conductance calcium-activated channel, subfamily M, beta member 4 /// similar to calcium activated potassium channel beta 4 subunit	-3.58	0.0140889	-3.55	0.0142672
1457272_at	Gene name not assigned for this probe set	Gene name not assigned for this probe set	-3.58	0.00318425	-3.69	0.00717303
1417184_s_at	Hbb-b1 /// Hbb-b2	hemoglobin, beta adult major chain /// hemoglobin, beta adult minor chain	-3.57	0.117872	-3.22	0.114834
1421176_at	Rasgrp1	RAS guanyl releasing protein 1	-3.57	0.00356139	-3.57	0.00248393
1435012_x_at	Ela3 /// LOC638418 /// RP23-246F18.6	elastase 3, pancreatic /// novel protein similar to elastase 3B, pancreatic (Ela3b) /// similar to elastase 3B, pancreatic	-3.57	0.242332	-4.16	0.209702
1439777_at	Cugbp2	CUG triplet repeat, RNA binding protein 2	-3.57	0.00130754	-4.17	0.00392208
1417661_at	Rdm1	RAD52 motif 1	-3.56	0.0014917	-3.48	0.000804383
1448956_at	Stard10	START domain containing 10	-3.56	0.00352619	-3.5	0.0070772
1454933_at	2610027C15Rik	RIKEN cDNA 2610027C15 gene	-3.56	0.020256	-3.67	0.0269707
1440458_at	Cmah	cytidine monophospho-N-acetylneuraminic acid hydroxylase	-3.55	0.0244454	-2.77	0.0201544
1441320_a_at	AI413194	expressed sequence AI413194	-3.55	0.0113156	-2.74	0.00737153
1452178_at	LOC100046469 /// LOC671535 /// Plec1	plectin 1 /// similar to Plec1 protein	-3.55	0.0133632	-3.38	0.0110315
1458060_at	Ldlrap1	Low density lipoprotein receptor adaptor protein 1	-3.55	0.0188099	-3.45	0.0158523
1460363_at	Tnrc6c	trinucleotide repeat containing 6C	-3.55	0.00162585	-3.03	0.000211381
1423924_s_at	Tspan14	tetraspanin 14	-3.54	0.0116164	-2.87	0.0220355
1435375_at	BC052328	cDNA sequence BC052328	-3.54	0.000899139	-3.32	0.00135985
1454806_at	D12Ertd553e	DNA segment, Chr 12, ERATO Doi 553, expressed	-3.54	0.0822594	-2.87	0.0993319
1455783_at	Gene name not assigned for this probe set	Gene name not assigned for this probe set	-3.54	0.0643648	-3.11	0.0750917
1416981_at	Foxo1	forkhead box O1	-3.53	0.0105288	-3.12	0.0156459
1419477_at	Clec2d	C-type lectin domain family 2, member d	-3.52	0.102157	-3.72	0.12579
1426276_at	Ifih1	interferon induced with helicase C domain 1	-3.52	0.010729	-2.48	0.00796972
1425678_a_at	Snrk	SNF related kinase	-3.51	0.0529315	-2.81	0.0746124
1428595_at	Slc6a19	solute carrier family 6 (neurotransmitter transporter), member 19	-3.51	0.0868261	-2.77	0.0834853
1434833_at	Map4k2	Mitogen-activated protein kinase kinase kinase kinase 2	-3.51	0.0995168	-2.85	0.145206
1438037_at	Herc5	hect domain and RLD 5	-3.51	0.0508661	-2.44	0.0665917
1439036_a_at	Atp1b1	ATPase, Na+/K+ transporting, beta 1 polypeptide	-3.51	0.00388832	-3.66	0.0084516
1449858_at	Cd86	CD86 antigen	-3.51	0.0143749	-3.47	0.0108315
1452843_at	Il6st	interleukin 6 signal transducer	-3.51	0.00156871	-3.09	0.00251683
1422708_at	Pik3cg	phosphoinositide-3-kinase, catalytic, gamma polypeptide	-3.5	0.0659686	-3.81	0.0892077
1435836_at	Pdk1	pyruvate dehydrogenase kinase, isoenzyme 1	-3.5	0.00231801	-3.14	0.00329585
1440266_at	5830428M24Rik	RIKEN cDNA 5830428M24 gene	-3.5	0.0155578	-3.34	0.0154682
1440967_at	Gene name not assigned for this probe set	Gene name not assigned for this probe set	-3.5	0.00486809	-3.36	0.00323277
1417492_at	Ctsb	cathepsin B	-3.49	0.0273193	-4.06	0.0197336
1426759_at	Map4k3	mitogen-activated protein kinase kinase kinase kinase 3	-3.49	0.00121093	-3.44	0.000691132
1439441_x_at	Lats2	large tumor suppressor 2	-3.49	0.0329978	-2.84	0.0383315
1433662_s_at	Timp2	tissue inhibitor of metalloproteinase 2	-3.48	0.251369	-2.15	0.313379
1434866_x_at	Cpt1a	carnitine palmitoyltransferase 1a, liver	-3.48	0.0119883	-3.72	0.0174965
1436608_at	BC038822	cDNA sequence BC038822	-3.47	0.021436	-2.69	0.0330781
1449134_s_at	Spic	Spi-C transcription factor (Spi-1/PU.1 related)	-3.47	0.193207	-5.07	0.124031
1437114_at	A930001N09Rik	RIKEN cDNA A930001N09 gene	-3.46	0.372237	-2.08	0.493671
1450379_at	Msn	moesin	-3.46	0.177801	-3.06	0.221579
1451860_a_at	Trim30	tripartite motif-containing 30	-3.46	0.00619801	-2.77	0.00463775
1425084_at	Gimap7	GTPase, IMAP family member 7	-3.45	0.00330845	-2.96	0.00480819
1436423_at	E430004N04Rik	RIKEN cDNA E430004N04 gene	-3.45	0.0135412	-2.97	0.0219509
1443814_x_at	Ctsh	cathepsin H	-3.45	0.0530257	-3.11	0.0728301
1448380_at	Lgals3bp	lectin, galactoside-binding, soluble, 3 binding protein	-3.45	0.0296862	-3.38	0.0289928
1415929_at	Map1lc3b	microtubule-associated protein 1 light chain 3 beta	-3.44	0.0438701	-3.06	0.0526146
1419455_at	Il10rb	interleukin 10 receptor, beta	-3.44	0.0167108	-2.81	0.0349075
1420272_at	Gene name not assigned for this probe set	Gene name not assigned for this probe set	-3.44	0.0411426	-2.57	0.0379645
1426171_x_at	Klra7	killer cell lectin-like receptor, subfamily A, member 7	-3.44	0.124381	-3.22	0.121766
1437245_at	Tmem154	transmembrane protein 154	-3.44	0.0217221	-4.11	0.0123466
1438664_at	Prkar2b	protein kinase, cAMP dependent regulatory, type II beta	-3.44	0.00805999	-3.47	0.0103057
1451132_at	LOC100046056 /// Pbxip1	pre-B-cell leukemia transcription factor interacting protein 1 /// similar to Pre-B-cell leukemia transcription factor interacting protein 1	-3.44	0.0225083	-2.65	0.0175915
1451567_a_at	Ifi203	interferon activated gene 203	-3.44	0.0339316	-3.45	0.020969
1429319_at	Rhoh	ras homolog gene family, member H	-3.43	0.000380971	-2.88	0.000601422
1436570_at	Gene name not assigned for this probe set	Gene name not assigned for this probe set	-3.43	0.0132126	-3.45	0.01498
1448148_at	Grn	granulin	-3.43	0.104611	-3.34	0.113681
1424446_at	Armc7	armadillo repeat containing 7	-3.42	0.00552828	-3.1	0.00660562
1432543_a_at	Klf13	Kruppel-like factor 13	-3.42	0.116949	-2.57	0.169361
1434179_at	Mll3	myeloid/lymphoid or mixed-lineage leukemia 3	-3.42	0.0989156	-2.93	0.135676
1435087_at	Zfp362	zinc finger protein 362	-3.42	0.0020006	-2.99	0.0101601
1419573_a_at	Lgals1	lectin, galactose binding, soluble 1	-3.41	0.00718676	-3.21	0.00543228
1435288_at	Coro1a	coronin, actin binding protein 1A	-3.41	0.0978651	-2.8	0.110901
1436982_at	Tnrc6b	trinucleotide repeat containing 6b	-3.41	0.059099	-2.5	0.063367
1436989_s_at	Slc12a6	solute carrier family 12, member 6	-3.41	0.021	-3.62	0.0442999
1438156_x_at	Cpt1a	carnitine palmitoyltransferase 1a, liver	-3.41	0.00607523	-3.46	0.0211773
1440782_at	Skap1	src family associated phosphoprotein 1	-3.41	0.014447	-3.04	0.0272819
1417853_at	Clca1	chloride channel calcium activated 1	-3.4	0.196168	-3.95	0.138916
1425458_a_at	Grb10	growth factor receptor bound protein 10	-3.39	0.0891879	-3.67	0.0909416
1439255_s_at	Gpr137b /// Gpr137b-ps /// LOC100044979	G protein-coupled receptor 137B /// G protein-coupled receptor 137B, pseudogene /// similar to Gpr137b protein	-3.39	0.0122632	-3.18	0.0152242
1443932_at	Klhdc1	kelch domain containing 1	-3.39	0.0127046	-2.88	0.00890259
1455176_a_at	Syt11	synaptotagmin XI	-3.38	0.0187273	-3.09	0.0265853
1424374_at	Gimap4	GTPase, IMAP family member 4	-3.37	0.00821548	-2.93	0.0134074
1438930_s_at	Mecp2	methyl CpG binding protein 2	-3.37	0.0217841	-2.86	0.0186066
1416983_s_at	Foxo1	forkhead box O1	-3.36	0.0155406	-2.89	0.0170645
1419358_at	Sorcs2	sortilin-related VPS10 domain containing receptor 2	-3.36	0.00207059	-3.77	0.00524435
1420273_x_at	Gene name not assigned for this probe set	Gene name not assigned for this probe set	-3.36	0.039923	-2.45	0.033782
1428187_at	Cd47	CD47 antigen (Rh-related antigen, integrin-associated signal transducer)	-3.36	0.00669942	-2.95	0.00569743
1433061_at	4933423L19Rik	RIKEN cDNA 4933423L19 gene	-3.36	0.198899	-3.55	0.160701
1435903_at	Cd300a	CD300A antigen	-3.36	0.172395	-3.26	0.181477
1437303_at	Il6st	interleukin 6 signal transducer	-3.36	0.382158	-2.39	0.425556
1438061_at	4930523C07Rik	RIKEN cDNA 4930523C07 gene	-3.36	0.000408265	-3.3	0.00152338
1450675_at	Smap2	stromal membrane-associated GTPase-activating protein 2	-3.36	0.0148614	-2.73	0.0200608
1452416_at	Il6ra	interleukin 6 receptor, alpha	-3.36	0.351042	-3.26	0.35748
1460210_at	Pkd1	polycystic kidney disease 1 homolog	-3.36	0.0108104	-3.07	0.00857242
1421811_at	LOC640441 /// Thbs1	thrombospondin 1 /// similar to thrombospondin 1	-3.35	0.189085	-3.22	0.219678
1421855_at	Fgl2	fibrinogen-like protein 2	-3.35	0.0231106	-3.4	0.021339
1429764_at	1500005K14Rik	RIKEN cDNA 1500005K14 gene	-3.35	0.268934	-3.35	0.276518
1434826_at	Rfesd	Rieske (Fe-S) domain containing	-3.35	7.55167e-05	-2.73	0.00101808
1429360_at	Klf3 /// LOC100046855	Kruppel-like factor 3 (basic) /// similar to BKLF	-3.34	0.00110429	-3.28	0.00541202
1420398_at	Rgs18	regulator of G-protein signaling 18	-3.33	0.126488	-3.34	0.106138
1421168_at	Abcg3	ATP-binding cassette, sub-family G (WHITE), member 3	-3.33	0.0150967	-3.01	0.013025
1427007_at	Sash3	SAM and SH3 domain containing 3	-3.33	0.00143433	-2.92	0.00198509
1458406_at	Gene name not assigned for this probe set	Gene name not assigned for this probe set	-3.33	0.173953	-2	0.31553
1420970_at	Adcy7	adenylate cyclase 7	-3.32	0.0150696	-3.33	0.0206826
1451821_a_at	Sp100	nuclear antigen Sp100	-3.32	0.0830908	-2.47	0.12683
1418164_at	Stx2	syntaxin 2	-3.31	0.00490841	-2.94	0.00971739
1425719_a_at	Nmi	N-myc (and STAT) interactor	-3.31	0.00287953	-2.7	0.00306738
1434796_at	Vamp4	vesicle-associated membrane protein 4	-3.31	0.0173167	-2.85	0.0162404
1437514_at	B430306N03Rik	RIKEN cDNA B430306N03 gene	-3.31	0.00602857	-3.02	0.0199151
1424829_at	A830007P12Rik	RIKEN cDNA A830007P12 gene	-3.3	0.0146944	-2.76	0.0265105
1450853_at	Tle4	transducin-like enhancer of split 4, homolog of Drosophila E(spl)	-3.3	0.00182265	-3.12	0.00299761
1452666_a_at	Tmcc2	transmembrane and coiled-coil domains 2	-3.3	0.275171	-3.53	0.257249
1458245_at	LOC634731	similar to sushi domain containing 1	-3.3	0.0509499	-2.4	0.0400239
1434497_at	4933431E20Rik	RIKEN cDNA 4933431E20 gene	-3.29	0.129008	-3.73	0.200517
1436596_at	H2afv	H2A histone family, member V	-3.29	0.0349881	-3.01	0.012224
1449874_at	Ly96	lymphocyte antigen 96	-3.29	0.00230637	-2.83	0.0008693
1458202_at	6330500D04Rik	RIKEN cDNA 6330500D04 gene	-3.29	0.144365	-3.4	0.146853
1416922_a_at	Bnip3l	BCL2/adenovirus E1B interacting protein 3-like	-3.28	0.0112982	-2.44	0.00431341
1428861_at	4631422O05Rik	RIKEN cDNA 4631422O05 gene	-3.28	0.00607458	-3.4	0.00396895
1448111_at	Ctps2	cytidine 5'-triphosphate synthase 2	-3.28	0.00895114	-2.54	0.0200558
1449686_s_at	Scp2	sterol carrier protein 2, liver	-3.28	0.00918753	-2.92	0.010866
1455435_s_at	Chdh	choline dehydrogenase	-3.28	0.062612	-3.48	0.0608601
1419985_s_at	Ccdc69	coiled-coil domain containing 69	-3.27	0.00533491	-2.98	0.0123631
1420953_at	Add1	adducin 1 (alpha)	-3.27	0.10366	-2.88	0.143238
1424906_at	Pqlc3	PQ loop repeat containing	-3.27	0.00590406	-2.82	0.00868424
1434441_at	1110018J18Rik	RIKEN cDNA 1110018J18 gene	-3.27	0.000882551	-3.12	0.00208342
1435746_at	Srpk2	serine/arginine-rich protein specific kinase 2	-3.27	0.0183951	-3.08	0.0227053
1450919_at	Mpp1	membrane protein, palmitoylated	-3.27	0.0138854	-2.99	0.0143508
1424953_at	BC021614	cDNA sequence BC021614	-3.26	0.00447443	-2.35	0.0191403
1429429_s_at	Pcmtd1	protein-L-isoaspartate (D-aspartate) O-methyltransferase domain containing 1	-3.26	0.00960587	-2.97	0.0174077
1438328_at	Hcfc2	host cell factor C2	-3.26	0.00299523	-3.37	0.0032467
1452944_at	Afmid	arylformamidase	-3.26	0.0354452	-2.98	0.0250673
1454894_at	Gene name not assigned for this probe set	Gene name not assigned for this probe set	-3.26	0.000335909	-2.81	0.000120417
1454960_at	Smad3	MAD homolog 3 (Drosophila)	-3.26	0.00163758	-2.22	0.00876125
1417049_at	Rhd	Rh blood group, D antigen	-3.25	0.00618963	-3.29	0.00905824
1419135_at	Ltb	lymphotoxin B	-3.25	0.00672464	-2.13	0.00422247
1433805_at	Jak1	Janus kinase 1	-3.25	0.040207	-2.46	0.0490801
1435634_at	Pcmtd1	protein-L-isoaspartate (D-aspartate) O-methyltransferase domain containing 1	-3.25	0.152643	-2.34	0.260525
1435996_at	Card11	caspase recruitment domain family, member 11	-3.25	0.0235553	-2.96	0.029584
1442157_at	Gene name not assigned for this probe set	Gene name not assigned for this probe set	-3.25	0.0371778	-3.46	0.0406734
1444484_at	A130009E19Rik	RIKEN cDNA A130009E19 gene	-3.25	0.0903335	-2.56	0.10742
1416702_at	Serpini1	serine (or cysteine) peptidase inhibitor, clade I, member 1	-3.24	0.0246119	-2.74	0.0303232
1429881_at	Arhgap15	Rho GTPase activating protein 15	-3.24	0.00355337	-2.91	0.00481922
1448382_at	Ehhadh	enoyl-Coenzyme A, hydratase/3-hydroxyacyl Coenzyme A dehydrogenase	-3.24	0.0718271	-3.58	0.0636352
1454670_at	Rere	arginine glutamic acid dipeptide (RE) repeats	-3.24	0.00505097	-3.2	0.00929042
1419706_a_at	Akap12	A kinase (PRKA) anchor protein (gravin) 12	-3.23	0.011548	-3.34	0.0101926
1417600_at	Slc15a2	solute carrier family 15 (H+/peptide transporter), member 2	-3.22	0.112984	-2.51	0.119425
1419599_s_at	Ms4a6d	membrane-spanning 4-domains, subfamily A, member 6D	-3.22	0.0165608	-2.81	0.0264768
1426112_a_at	Cd72	CD72 antigen	-3.22	0.0178392	-3.07	0.0258889
1426221_at	Loh11cr2a	loss of heterozygosity, 11, chromosomal region 2, gene A homolog (human)	-3.22	0.000155678	-2.48	0.00179715
1432026_a_at	Herc5	hect domain and RLD 5	-3.22	0.00334539	-2.63	0.00508346
1438687_at	Lax1	lymphocyte transmembrane adaptor 1	-3.22	0.0369036	-2.25	0.0777196
1456678_at	Gene name not assigned for this probe set	Gene name not assigned for this probe set	-3.22	0.152849	-2.77	0.183239
1459900_at	C79468	expressed sequence C79468	-3.22	0.0119554	-2.89	0.0154773
1433796_at	Endod1	endonuclease domain containing 1	-3.21	0.0121719	-2.63	0.00629869
1434895_s_at	Ppp1r13b	protein phosphatase 1, regulatory (inhibitor) subunit 13B	-3.21	0.00311359	-3.3	0.00196342
1436495_s_at	Zfp260	zinc finger protein 260	-3.21	0.042606	-2.87	0.0410692
1436729_at	Afap1	actin filament associated protein 1	-3.21	0.0132788	-3.18	0.0245575
1450054_at	Add1	adducin 1 (alpha)	-3.21	0.0225218	-2.84	0.0358831
1452143_at	Spnb2	spectrin beta 2	-3.21	0.00305809	-3.02	0.00325997
1452514_a_at	Kit	kit oncogene	-3.21	0.0253433	-2.96	0.02696
1416811_s_at	Ctla2a /// Ctla2b	cytotoxic T lymphocyte-associated protein 2 alpha /// cytotoxic T lymphocyte-associated protein 2 beta	-3.2	0.00821915	-2.42	0.00445056
1426260_a_at	LOC632297 /// Ugt1a1 /// Ugt1a10 /// Ugt1a2 /// Ugt1a5 /// Ugt1a6a /// Ugt1a6b /// Ugt1a7c /// Ugt1a9	UDP glucuronosyltransferase 1 family, polypeptide A2 /// UDP glucuronosyltransferase 1 family, polypeptide A6A /// UDP glycosyltransferase 1 family, polypeptide A10 /// UDP glucuronosyltransferase 1 family, polypeptide A7C /// UDP glucuronosyltransferase 1 family, polypeptide A5 /// UDP glucuronosyltransferase 1 family, polypeptide A9 /// UDP glucuronosyltransferase 1 family, polypeptide A6B /// …	-3.2	0.211003	-2.24	0.29527
1432848_a_at	Frmd8	FERM domain containing 8	-3.2	0.0516452	-3.13	0.0680269
1433639_at	5730593F17Rik	RIKEN cDNA 5730593F17 gene	-3.2	0.00975632	-2.98	0.0343279
1435959_at	Arhgap15	Rho GTPase activating protein 15	-3.2	0.00200022	-2.94	0.00235642
1449455_at	Hck	hemopoietic cell kinase	-3.2	0.195549	-3.54	0.176554
1450966_at	Crot	carnitine O-octanoyltransferase	-3.2	0.00311849	-2.54	0.00644953
1420765_a_at	Foxp3	forkhead box P3	-3.19	0.0234938	-3.19	0.0291968
1433678_at	Pld4	phospholipase D family, member 4	-3.19	0.12045	-3.13	0.129407
1441584_at	Gene name not assigned for this probe set	Gene name not assigned for this probe set	-3.19	0.0555391	-2.92	0.0820187
1450009_at	Ltf	lactotransferrin	-3.19	0.149104	-3.04	0.160004
1435694_at	Arhgap26	Rho GTPase activating protein 26	-3.18	0.0019164	-2.18	0.00862718
1441948_x_at	Zfand3	zinc finger, AN1-type domain 3	-3.18	0.00223568	-2.84	0.00483646
1447408_at	Gene name not assigned for this probe set	Gene name not assigned for this probe set	-3.18	0.168515	-2.86	0.177031
1448301_s_at	Serpinb1a	serine (or cysteine) peptidase inhibitor, clade B, member 1a	-3.18	0.048437	-2.98	0.0117111
1454675_at	Thra	thyroid hormone receptor alpha	-3.18	0.0387881	-2.83	0.0588977
1460009_at	Ier5	immediate early response 5	-3.18	0.0077861	-3.14	0.00573957
1416863_at	Abhd8	abhydrolase domain containing 8	-3.17	0.041101	-2.97	0.0566667
1422445_at	Itga6	integrin alpha 6	-3.17	0.00728234	-2.66	0.0135272
1429201_at	Cyld	cylindromatosis (turban tumor syndrome)	-3.17	0.00611148	-3.3	0.00508905
1451763_at	Cnga1	cyclic nucleotide gated channel alpha 1	-3.17	0.0276653	-3.19	0.0176444
1456307_s_at	Adcy7	adenylate cyclase 7	-3.17	0.00077866	-3.02	0.000757656
1416195_at	RP23-136K12.4	putative phosphatase	-3.16	0.00205005	-2.76	0.00157946
1431296_at	Gpr15	G protein-coupled receptor 15	-3.16	0.00766177	-3.2	0.0159826
1454734_at	Lef1	lymphoid enhancer binding factor 1	-3.16	0.0226512	-3.03	0.0362746
1416034_at	Cd24a /// EG621324	CD24a antigen /// predicted gene, EG621324	-3.15	0.105937	-3.22	0.0852789
1440849_at	Gene name not assigned for this probe set	Gene name not assigned for this probe set	-3.15	0.0240211	-3.49	0.017163
1451364_at	Polr3gl	polymerase (RNA) III (DNA directed) polypeptide G like	-3.15	0.00625227	-3.05	0.0161326
1419406_a_at	Bcl11a	B-cell CLL/lymphoma 11A (zinc finger protein)	-3.14	0.021646	-3.76	0.00509194
1444103_at	Epsti1	Epithelial stromal interaction 1 (breast)	-3.14	0.323844	-2.45	0.406097
1449023_a_at	Ezh1	enhancer of zeste homolog 1 (Drosophila)	-3.14	0.00254141	-2.69	0.00120572
1452055_at	Ctdsp1 /// LOC100047249	CTD (carboxy-terminal domain, RNA polymerase II, polypeptide A) small phosphatase 1 /// similar to golli-interacting protein	-3.14	0.000239411	-3.21	0.000675183
1427773_a_at	Rabac1	Rab acceptor 1 (prenylated)	-3.13	0.0225771	-2.99	0.0272388
1435554_at	Tmcc3	transmembrane and coiled coil domains 3	-3.13	0.0217359	-2.89	0.0187506
1449127_at	Selplg	selectin, platelet (p-selectin) ligand	-3.13	0.00806084	-2.56	0.00862499
1449184_at	Pglyrp1	peptidoglycan recognition protein 1	-3.13	0.050963	-3.42	0.0571239
1452351_at	C030027K23Rik	RIKEN cDNA C030027K23 gene	-3.13	0.0576645	-2.56	0.0703079
1416935_at	Trpv2	transient receptor potential cation channel, subfamily V, member 2	-3.12	0.00179723	-3.22	0.00188139
1419554_at	Cd47	CD47 antigen (Rh-related antigen, integrin-associated signal transducer)	-3.12	0.0124751	-2.33	0.00944369
1425567_a_at	Anxa5	annexin A5	-3.12	0.00320003	-2.39	0.0117207
1426622_a_at	Qpct	glutaminyl-peptide cyclotransferase (glutaminyl cyclase)	-3.12	0.0622075	-3.43	0.0512898
1428083_at	2310043N10Rik	RIKEN cDNA 2310043N10 gene	-3.12	0.0274059	-2.2	0.0195027
1434881_s_at	Kctd12	potassium channel tetramerisation domain containing 12	-3.12	0.0215991	-2.86	0.0153676
1435074_at	Tmem106b	transmembrane protein 106B	-3.12	0.00274686	-2.63	0.0011121
1439843_at	Camk4	calcium/calmodulin-dependent protein kinase IV	-3.12	0.00655389	-2.63	0.00814502
1455978_a_at	Matn2	matrilin 2	-3.12	0.0854958	-3.97	0.0935281
1417219_s_at	LOC100043712 /// LOC100047613 /// Tmsb10	thymosin, beta 10 /// similar to thymosin, beta 10	-3.11	0.0649175	-3.16	0.0972515
1428914_at	2310014D11Rik	RIKEN cDNA 2310014D11 gene	-3.11	0.0117515	-2.72	0.0129761
1436325_at	Rora	RAR-related orphan receptor alpha	-3.11	0.0326474	-2.9	0.0211769
1438442_at	5730470L24Rik	RIKEN cDNA 5730470L24 gene	-3.11	0.062052	-2.4	0.101537
1439236_at	Gene name not assigned for this probe set	Gene name not assigned for this probe set	-3.11	0.0192902	-2.52	0.0727558
1448443_at	Serpini1	serine (or cysteine) peptidase inhibitor, clade I, member 1	-3.11	0.0173844	-3.54	0.0197811
1417027_at	Trim2	tripartite motif-containing 2	-3.1	0.0647106	-2.37	0.0623135
1428789_at	Ralgps2	Ral GEF with PH domain and SH3 binding motif 2	-3.1	0.0017319	-2.69	0.000520767
1430622_at	4833423F13Rik	RIKEN cDNA 4833423F13 gene	-3.1	0.228538	-3.17	0.221291
1455584_at	Sdf4	stromal cell derived factor 4	-3.1	0.0423806	-2.91	0.0567552
1460419_a_at	Prkcb1	protein kinase C, beta 1	-3.1	0.0128233	-2.41	0.0147637
1421919_a_at	Ccr9	chemokine (C-C motif) receptor 9	-3.09	0.0491417	-3.08	0.0450177
1449304_at	2310061J03Rik	RIKEN cDNA 2310061J03 gene	-3.09	0.0205196	-2.35	0.0279372
1455594_at	Exoc3	exocyst complex component 3	-3.09	0.00588091	-3.01	0.00472287
1460303_at	Nr3c1	nuclear receptor subfamily 3, group C, member 1	-3.09	0.00915268	-2.65	0.0228715
1423590_at	Napsa	napsin A aspartic peptidase	-3.08	0.0868649	-2.96	0.0950791
1427568_a_at	Ift80	intraflagellar transport 80 homolog (Chlamydomonas)	-3.08	0.00415112	-2.4	0.00812676
1431213_a_at	LOC433762	hypothetical gene LOC433762	-3.08	0.0757286	-2.2	0.0874899
1435349_at	Nrp2	neuropilin 2	-3.08	0.0131137	-3.03	0.0138783
1451361_a_at	Pnpla7	patatin-like phospholipase domain containing 7	-3.08	0.0362245	-2.99	0.0387693
1454632_at	6330442E10Rik	RIKEN cDNA 6330442E10 gene	-3.08	0.0274682	-2.6	0.0446012
1418201_at	Plekhg2	pleckstrin homology domain containing, family G (with RhoGef domain) member 2	-3.07	0.0415572	-2.62	0.0543164
1418252_at	Padi2	peptidyl arginine deiminase, type II	-3.07	0.0624478	-2.73	0.0691547
1424786_s_at	Wdr45	WD repeat domain 45	-3.07	0.00351461	-2.32	0.00403901
1438404_at	Rnf144a	ring finger protein 144A	-3.07	0.0379288	-3.43	0.0436332
1440825_s_at	Ccdc28a /// LOC100045472	coiled-coil domain containing 28A /// similar to coiled-coil domain containing 28A	-3.07	0.0149204	-2.5	0.0186884
1448731_at	Il10ra	interleukin 10 receptor, alpha	-3.07	0.0203503	-2.38	0.027264
1416389_a_at	Rcbtb2	regulator of chromosome condensation (RCC1) and BTB (POZ) domain containing protein 2	-3.06	0.0388987	-3.27	0.0509284
1417540_at	Elf1	E74-like factor 1	-3.06	0.0140313	-2.54	0.0207944
1421186_at	Ccr2	chemokine (C-C motif) receptor 2	-3.06	0.0461533	-3.7	0.0338265
1426716_at	Tdrd7	tudor domain containing 7	-3.06	0.0816233	-3.07	0.0932517
1428394_at	Lrrc8a /// Phyhd1	phytanoyl-CoA dioxygenase domain containing 1 /// leucine rich repeat containing 8A	-3.06	0.0551535	-2.65	0.0723223
1435171_at	2810416G20Rik	RIKEN cDNA 2810416G20 gene	-3.06	0.00618995	-2.95	0.00582696
1439845_at	Hp1bp3	heterochromatin protein 1, binding protein 3	-3.06	0.00530257	-3.14	0.00823064
1443923_at	Akap13	A kinase (PRKA) anchor protein 13	-3.06	0.469724	-2.19	0.556075
1453568_at	Dapl1	death associated protein-like 1	-3.06	0.0250859	-4.97	0.0344965
1456688_at	Gene name not assigned for this probe set	Gene name not assigned for this probe set	-3.06	0.0776126	-2.83	0.0884128
1418984_at	Inadl	InaD-like (Drosophila)	-3.05	0.023069	-2.09	0.0396228
1427891_at	Gimap6	GTPase, IMAP family member 6	-3.05	0.00319665	-2.57	0.00382727
1434477_at	Heca	headcase homolog (Drosophila)	-3.05	0.0188413	-2.66	0.0318186
1435584_at	A630033H20Rik	RIKEN cDNA A630033H20 gene	-3.05	0.0181513	-2.28	0.0283718
1436080_at	AW011738	expressed sequence AW011738	-3.05	0.0127193	-3.03	0.0089006
1450480_a_at	Grk6	G protein-coupled receptor kinase 6	-3.05	0.200302	-3.12	0.223533
1455493_at	Syne1	synaptic nuclear envelope 1	-3.05	0.0237116	-2.54	0.0221704
1415961_at	Itm2c	integral membrane protein 2C	-3.04	8.90514e-05	-2.85	0.000252505
1417749_a_at	Tjp1	tight junction protein 1	-3.04	0.0717628	-2.68	0.0672492
1420399_at	Gfi1b	growth factor independent 1B	-3.04	0.0127055	-3.24	0.0180377
1426083_a_at	Btg1 /// LOC100047353	B-cell translocation gene 1, anti-proliferative /// similar to myocardial vascular inhibition factor	-3.04	0.00500312	-2.4	0.0115308
1433681_x_at	Capn3	calpain 3	-3.04	0.0638923	-2.46	0.0597868
1435264_at	Emilin2	elastin microfibril interfacer 2	-3.04	0.0251972	-3.26	0.0273626
1436297_a_at	Grina	glutamate receptor, ionotropic, N-methyl D-aspartate-associated protein 1 (glutamate binding)	-3.04	0.0173285	-2.99	0.00958323
1436902_x_at	LOC100043712 /// LOC100047613 /// Tmsb10	thymosin, beta 10 /// similar to thymosin, beta 10	-3.04	0.013511	-2.95	0.0358752
1436968_x_at	Klhl24	kelch-like 24 (Drosophila)	-3.04	0.156379	-2.06	0.251581
1437421_at	Gene name not assigned for this probe set	Gene name not assigned for this probe set	-3.04	0.170217	-2.31	0.232527
1438995_at	Gene name not assigned for this probe set	Gene name not assigned for this probe set	-3.04	0.0799037	-3.05	0.0602469
1442130_at	Hsh2d	hematopoietic SH2 domain containing	-3.04	0.000238759	-2.54	0.00225333
1448861_at	Traf5	Tnf receptor-associated factor 5	-3.04	0.0123872	-2.84	0.0102247
1448867_at	Tmem9b	TMEM9 domain family, member B	-3.04	0.00373922	-3.02	0.00245795
1451492_at	Sla2	Src-like-adaptor 2	-3.04	0.000234006	-2.84	0.000231554
1417346_at	Pycard	PYD and CARD domain containing	-3.03	0.000103823	-2.51	1.59891e-05
1418434_at	Mkrn1	makorin, ring finger protein, 1	-3.03	0.0376945	-2.56	0.0519468
1428157_at	Gng2	guanine nucleotide binding protein (G protein), gamma 2	-3.03	0.0715531	-2.67	0.115768
1433624_at	5830434P21Rik	RIKEN cDNA 5830434P21 gene	-3.03	0.00582261	-2.78	0.00463786
1449501_a_at	Gzmm	granzyme M (lymphocyte met-ase 1)	-3.03	0.0414574	-2.65	0.0690941
1419091_a_at	Anxa2	annexin A2	-3.02	0.0406128	-2.82	0.0467016
1420735_at	Gabrr2	gamma-aminobutyric acid (GABA-C) receptor, subunit rho 2	-3.02	0.00615671	-3.16	0.00432964
1426126_a_at	Tmem149	transmembrane protein 149	-3.02	0.0378246	-2.68	0.0470724
1427016_at	4932438A13Rik	RIKEN cDNA 4932438A13 gene	-3.02	0.00712895	-2.82	0.0101962
1429104_at	Limd2	LIM domain containing 2	-3.02	0.065369	-2.83	0.0846353
1416708_a_at	Gramd1a	GRAM domain containing 1A	-3.01	0.000302347	-3.68	0.000411637
1426766_at	6330403K07Rik	RIKEN cDNA 6330403K07 gene	-3.01	0.00522938	-3.14	0.00987394
1448940_at	LOC100045519 /// Trim21	tripartite motif-containing 21 /// similar to Tripartite motif protein 21	-3.01	0.0027181	-2.6	0.00261666
1451112_s_at	Dap	death-associated protein	-3.01	0.000766549	-2.6	0.00028205
1455664_at	Rtn4rl1	reticulon 4 receptor-like 1	-3.01	0.0151384	-2.45	0.0153865
1456446_at	4930523C07Rik	RIKEN cDNA 4930523C07 gene	-3.01	0.227535	-2.62	0.291076
1416762_at	S100a10	S100 calcium binding protein A10 (calpactin)	-3	0.016386	-2.58	0.0113329
1418077_at	LOC100045519 /// Trim21	tripartite motif-containing 21 /// similar to Tripartite motif protein 21	-3	0.0304864	-2.77	0.0446167
1426576_at	Sgms1	sphingomyelin synthase 1	-3	0.0340579	-2.68	0.0545489
1451018_at	Leprotl1	leptin receptor overlapping transcript-like 1	-3	0.0508993	-2.51	0.0631242
1426708_at	Antxr2	anthrax toxin receptor 2	-2.99	0.000753678	-2.97	0.00106728
1428637_at	Dyrk2 /// LOC100044376	dual-specificity tyrosine-(Y)-phosphorylation regulated kinase 2 /// similar to Dual-specificity tyrosine-(Y)-phosphorylation regulated kinase 2	-2.99	0.00680275	-2.64	0.00657793
1436841_at	B230380D07Rik	RIKEN cDNA B230380D07 gene	-2.99	0.00914202	-2.63	0.0195293
1436970_a_at	Pdgfrb	platelet derived growth factor receptor, beta polypeptide	-2.99	0.134395	-2.86	0.164575
1443115_at	Gene name not assigned for this probe set	Gene name not assigned for this probe set	-2.99	0.370354	-2.34	0.450973
1452625_at	Kctd2	potassium channel tetramerisation domain containing 2	-2.99	0.0350254	-2.82	0.043304
1422808_s_at	Dock2	dedicator of cyto-kinesis 2	-2.98	0.00245641	-2.56	0.00333228
1427139_at	Adamts10	a disintegrin-like and metallopeptidase (reprolysin type) with thrombospondin type 1 motif, 10	-2.98	0.0542993	-2.84	0.0759544
1434873_a_at	Centb1 /// LOC100045877	centaurin, beta 1 /// similar to Centaurin, beta 1	-2.98	0.00632405	-2.9	0.0172921
1453300_at	Slc35d2	solute carrier family 35, member D2	-2.98	0.0159457	-2.45	0.0282183
1428780_at	Tha1	threonine aldolase 1	-2.97	0.00771004	-2.68	0.010536
1434900_at	Mkl1	MKL (megakaryoblastic leukemia)/myocardin-like 1	-2.97	0.072593	-2.69	0.110135
1435531_at	Usp3	ubiquitin specific peptidase 3	-2.97	0.00702208	-2.65	0.00764983
1438536_at	5830411N06Rik	RIKEN cDNA 5830411N06 gene	-2.97	0.0335299	-3.03	0.027463
1417852_x_at	Clca1	chloride channel calcium activated 1	-2.96	0.0262703	-2.99	0.0148578
1420716_at	Cd247	CD247 antigen	-2.96	0.00510748	-2.83	0.0181557
1426539_at	Usp11	ubiquitin specific peptidase 11	-2.96	0.046446	-2.52	0.0575105
1427384_at	Chd6	chromodomain helicase DNA binding protein 6	-2.96	0.0167828	-2.74	0.0216626
1434572_at	Hdac9	histone deacetylase 9	-2.96	0.0561684	-3.62	0.0629947
1450534_x_at	H2-K1	histocompatibility 2, K1, K region	-2.96	0.0925565	-2.67	0.114237
1416722_at	Hmg20a	high mobility group 20A	-2.95	0.0110526	-2.77	0.0074851
1425519_a_at	Cd74	CD74 antigen (invariant polypeptide of major histocompatibility complex, class II antigen-associated)	-2.95	0.0207926	-2.39	0.00879952
1426550_at	Sidt1	SID1 transmembrane family, member 1	-2.95	0.050841	-2.96	0.0664294
1430135_at	Dnase2a	deoxyribonuclease II alpha	-2.95	0.24162	-2.57	0.254302
1434348_at	Fez2	fasciculation and elongation protein zeta 2 (zygin II)	-2.95	0.00684172	-2.93	0.00888015
1434853_x_at	Mkrn1	makorin, ring finger protein, 1	-2.95	0.0346321	-2.51	0.0510276
1437261_at	2900024O10Rik	RIKEN cDNA 2900024O10 gene	-2.95	0.0424989	-2.33	0.0943426
1437502_x_at	Cd24a /// EG621324	CD24a antigen /// predicted gene, EG621324	-2.95	0.00395116	-3.3	0.00661137
1452633_s_at	Aak1	AP2 associated kinase 1	-2.95	0.0057007	-2.79	0.0126622
1427138_at	Ccdc88c	coiled-coil domain containing 88C	-2.94	0.0137789	-2.75	0.0210037
1429588_at	2810474O19Rik	RIKEN cDNA 2810474O19 gene	-2.94	0.00343499	-2.07	0.00682401
1433632_at	Irf2bp2	interferon regulatory factor 2 binding protein 2	-2.94	0.12566	-2.63	0.143584
1444214_at	Tubb1	tubulin, beta 1	-2.94	0.0369824	-3.43	0.0211682
1448241_at	Gm2a	GM2 ganglioside activator protein	-2.94	0.00716788	-2.81	0.0091106
1451963_at	Igh /// LOC631129 /// LOC675759 /// LOC676473	immunoglobulin heavy chain complex /// similar to Ig heavy chain V-III region J606	-2.94	0.102865	-3.32	0.108303
1452973_at	Ppm1k	protein phosphatase 1K (PP2C domain containing)	-2.94	0.0408019	-2.89	0.0531955
1456121_at	Cep97	centrosomal protein 97	-2.94	0.0835363	-2.19	0.104705
1460246_at	Mecp2	methyl CpG binding protein 2	-2.94	0.0115741	-2.79	0.0186597
1416257_at	Capn2	calpain 2	-2.93	0.00912668	-2.44	0.0179778
1417491_at	Ctsb	cathepsin B	-2.93	0.00738072	-3.18	0.00757768
1418448_at	Rras	Harvey rat sarcoma oncogene, subgroup R	-2.93	0.0183973	-2.69	0.0248827
1419178_at	Cd3g	CD3 antigen, gamma polypeptide	-2.93	0.00176451	-2.17	0.00844292
1423176_at	Tob1	transducer of ErbB-2.1	-2.93	0.00874326	-2.68	0.0364288
1435092_at	Arl4a	ADP-ribosylation factor-like 4A	-2.93	0.0109821	-2.24	0.0109512
1438164_x_at	Flot2	flotillin 2	-2.93	0.0233247	-2.77	0.0310015
1450982_at	Slc9a3r1	solute carrier family 9 (sodium/hydrogen exchanger), member 3 regulator 1	-2.93	0.0703787	-2.73	0.112212
1453485_s_at	1110005A03Rik	RIKEN cDNA 1110005A03 gene	-2.93	0.0376184	-2.69	0.0434739
1460194_at	Phyh	phytanoyl-CoA hydroxylase	-2.93	0.000763141	-2.4	0.0103226
1420543_at	ORF28	open reading frame 28	-2.92	0.0945227	-2.15	0.11562
1448471_a_at	Ctla2a	cytotoxic T lymphocyte-associated protein 2 alpha	-2.92	0.0145921	-2.21	0.0110272
1451196_at	Ypel5	yippee-like 5 (Drosophila)	-2.92	0.00357996	-2.54	0.0012543
1452001_at	Nfe2	nuclear factor, erythroid derived 2	-2.92	0.000236458	-2.9	0.000589427
1417714_x_at	Hba-a1 /// Hba-a2	hemoglobin alpha, adult chain 1 /// hemoglobin alpha, adult chain 2	-2.91	0.048891	-2.65	0.0432902
1418743_a_at	LOC100047138 /// Tesc	tescalcin /// similar to Tescalcin	-2.91	0.00869857	-2.6	0.0133886
1421775_at	Fcer1a	Fc receptor, IgE, high affinity I, alpha polypeptide	-2.91	0.00112992	-3.1	0.00132408
1429767_at	2810013P06Rik	RIKEN cDNA 2810013P06 gene	-2.91	0.00577783	-2.62	0.00771007
1435085_at	Gene name not assigned for this probe set	Gene name not assigned for this probe set	-2.91	0.0245958	-2.68	0.0522997
1437508_at	Sp4	trans-acting transcription factor 4	-2.91	0.116524	-2.62	0.172043
1455398_at	Lrrc8c	leucine rich repeat containing 8 family, member C	-2.91	0.0034632	-3.15	0.00506979
1417161_at	Cdk2ap2	CDK2-associated protein 2	-2.9	0.0282115	-2.72	0.036708
1418293_at	Ifit2	interferon-induced protein with tetratricopeptide repeats 2	-2.9	0.00515758	-2.37	0.0185748
1420361_at	Slc11a1	solute carrier family 11 (proton-coupled divalent metal ion transporters), member 1	-2.9	0.249603	-2.72	0.241769
1420643_at	Lfng	LFNG O-fucosylpeptide 3-beta-N-acetylglucosaminyltransferase	-2.9	0.0117201	-3.09	0.0187271
1423452_at	Stk17b	serine/threonine kinase 17b (apoptosis-inducing)	-2.9	0.00139631	-2.32	0.00756741
1424850_at	Map3k1	mitogen-activated protein kinase kinase kinase 1	-2.9	0.0900842	-2.26	0.0973368
1437119_at	Ern1	Endoplasmic reticulum (ER) to nucleus signalling 1	-2.9	0.00414046	-2.55	0.00893962
1438403_s_at	Malat1	metastasis associated lung adenocarcinoma transcript 1 (non-coding RNA)	-2.9	0.510735	-2.19	0.614963
1444203_at	Gene name not assigned for this probe set	Gene name not assigned for this probe set	-2.9	0.0336233	-3.72	0.0325198
1452832_s_at	Cds2	CDP-diacylglycerol synthase (phosphatidate cytidylyltransferase) 2	-2.9	0.00196165	-2.54	0.00266702
1455668_at	Whsc1l1	Wolf-Hirschhorn syndrome candidate 1-like 1 (human)	-2.9	0.00165963	-2.72	0.00896195
1420123_at	Tcta	T-cell leukemia translocation altered gene	-2.89	0.0184224	-2.47	0.015031
1452833_at	Rapgef2	Rap guanine nucleotide exchange factor (GEF) 2	-2.89	0.00759676	-2.81	0.00992713
1417516_at	Ddit3	DNA-damage inducible transcript 3	-2.88	0.0716984	-2.51	0.0935213
1428444_at	Asb2	ankyrin repeat and SOCS box-containing protein 2	-2.88	0.0258984	-3.15	0.0198315
1428691_at	Chd2	chromodomain helicase DNA binding protein 2	-2.88	0.0203787	-2.8	0.030475
1451075_s_at	Ctdsp2	CTD (carboxy-terminal domain, RNA polymerase II, polypeptide A) small phosphatase 2	-2.88	0.00781247	-2.6	0.014724
1455021_at	Gabbr1	gamma-aminobutyric acid (GABA-B) receptor, 1	-2.88	0.000265299	-2.55	0.00483849
1415949_at	Cpe /// LOC100046434	carboxypeptidase E /// similar to carboxypeptidase E	-2.87	0.0315077	-3.14	0.0154009
1418183_a_at	Pscd1	pleckstrin homology, Sec7 and coiled-coil domains 1	-2.87	0.00655104	-2.36	0.004129
1428148_s_at	Coro7	coronin 7	-2.87	0.0123365	-2.59	0.0159965
1433965_at	Atp8a1	ATPase, aminophospholipid transporter (APLT), class I, type 8A, member 1	-2.87	0.00279572	-2.97	0.00226324
1435794_at	BC050254	cDNA sequence BC050254	-2.87	0.0146874	-2.5	0.011711
1439884_at	LOC100044298 /// Nudt16	nudix (nucleoside diphosphate linked moiety X)-type motif 16 /// hypothetical protein LOC100044298	-2.87	0.0328307	-2.51	0.0356238
1443894_at	Evi2a	Ecotropic viral integration site 2a	-2.87	0.182419	-2.14	0.26997
1448830_at	Dusp1	dual specificity phosphatase 1	-2.87	0.0514264	-2.6	0.0588792
1454708_at	Ablim1	actin-binding LIM protein 1	-2.87	0.0187722	-2.47	0.0151065
1460173_at	Lasp1	LIM and SH3 protein 1	-2.87	0.0280871	-2.47	0.0481411
1460409_at	Cpt1a	carnitine palmitoyltransferase 1a, liver	-2.87	0.0184715	-2.34	0.0316795
1434645_at	C530008M17Rik	RIKEN cDNA C530008M17 gene	-2.86	0.0841498	-3.24	0.0640037
1435084_at	C730049O14Rik	RIKEN cDNA C730049O14 gene	-2.86	0.0113306	-2.66	0.0202596
1437117_at	Centb1	centaurin, beta 1	-2.86	0.0212035	-2.64	0.0385528
1419810_x_at	Arhgap9	Rho GTPase activating protein 9	-2.85	0.0180927	-2.99	0.0225128
1427411_s_at	Dleu2	deleted in lymphocytic leukemia, 2	-2.85	0.0366884	-2.66	0.0353705
1433723_s_at	Serf2	small EDRK-rich factor 2	-2.85	0.00047234	-2.76	0.00654999
1435220_s_at	Cdc42se2	CDC42 small effector 2	-2.85	0.000739259	-2.41	0.000170564
1436941_at	Gm1752	gene model 1752, (NCBI)	-2.85	0.000844187	-2.33	0.00362818
1448881_at	Hp	haptoglobin	-2.85	0.0598576	-2.92	0.0594714
1418490_at	Sdsl	serine dehydratase-like	-2.84	0.00139079	-2.73	0.00668803
1419222_at	Tbxa2r	thromboxane A2 receptor	-2.84	0.058057	-2.48	0.0923022
1420905_at	Il17ra	interleukin 17 receptor A	-2.84	0.013386	-2.69	0.0157225
1422707_at	Pik3cg	phosphoinositide-3-kinase, catalytic, gamma polypeptide	-2.84	0.0384498	-2.92	0.0345557
1426725_s_at	Ets1	E26 avian leukemia oncogene 1, 5' domain	-2.84	0.0226046	-2.38	0.0225766
1440880_at	Mppe1	metallophosphoesterase 1	-2.84	0.0028334	-2.85	0.00175004
1451146_at	Zfp386	zinc finger protein 386 (Kruppel-like)	-2.84	0.0595847	-2.51	0.106806
1456061_at	Gimap8	GTPase, IMAP family member 8	-2.84	0.00441013	-2.39	0.003061
1460437_at	Pscd4	pleckstrin homology, Sec7 and coiled/coil domains 4	-2.84	0.0520956	-2.38	0.086213
1419604_at	Zbp1	Z-DNA binding protein 1	-2.83	0.0504957	-2.23	0.0486235
1433596_at	Dnajc6	DnaJ (Hsp40) homolog, subfamily C, member 6	-2.83	0.0794496	-2.52	0.085416
1439541_at	4930414L22Rik	RIKEN cDNA 4930414L22 gene	-2.83	0.0832735	-2.37	0.0900398
1440837_at	H2-Ob	histocompatibility 2, O region beta locus	-2.83	0.108824	-4.2	0.0265113
1450380_at	Epdr1	ependymin related protein 1 (zebrafish)	-2.83	0.0884483	-2.76	0.0973699
1421182_at	Clec1b	C-type lectin domain family 1, member b	-2.82	0.119707	-2.9	0.0999547
1430137_at	1300002E11Rik	RIKEN cDNA 1300002E11 gene	-2.82	0.00123287	-2.65	0.00101996
1436918_at	LOC100044376	similar to Dual-specificity tyrosine-(Y)-phosphorylation regulated kinase 2	-2.82	0.0618961	-2.42	0.0970923
1448402_at	Tln1	talin 1	-2.82	0.0273489	-2.67	0.0423039
1416740_at	Col5a1	collagen, type V, alpha 1	-2.81	0.105546	-3.63	0.0701221
1423390_at	Siah1a	seven in absentia 1A	-2.81	0.136927	-2.15	0.261651
1428447_at	Tmem14a	transmembrane protein 14A	-2.81	0.09946	-2.86	0.0829127
1440084_at	Gene name not assigned for this probe set	Gene name not assigned for this probe set	-2.81	0.0088015	-2.69	0.0100827
1440169_x_at	Ifnar2	interferon (alpha and beta) receptor 2	-2.81	0.0778411	-2.19	0.104023
1448847_at	Serinc3	serine incorporator 3	-2.81	0.0966957	-2.77	0.0648416
1455439_a_at	Lgals1	lectin, galactose binding, soluble 1	-2.81	5.43479e-05	-2.8	0.000144719
1417440_at	Arid1a	AT rich interactive domain 1A (Swi1 like)	-2.8	0.0515263	-2.36	0.0316313
1418840_at	Pdcd4	programmed cell death 4	-2.8	0.00340264	-2.01	0.00709652
1438115_a_at	Slc9a3r1	solute carrier family 9 (sodium/hydrogen exchanger), member 3 regulator 1	-2.8	0.0120438	-2.5	0.0156506
1439526_at	Gene name not assigned for this probe set	Gene name not assigned for this probe set	-2.8	0.000557246	-2.66	0.0033253
1451755_a_at	Apobec1	apolipoprotein B editing complex 1	-2.8	0.00877675	-2.66	0.00812374
1454909_at	Tacc1	transforming, acidic coiled-coil containing protein 1	-2.8	0.0136388	-2.23	0.0242041
1418968_at	Rb1cc1	RB1-inducible coiled-coil 1	-2.79	0.00720707	-2.24	0.0102782
1423986_a_at	Shisa5	shisa homolog 5 (Xenopus laevis)	-2.79	0.0219985	-2.39	0.0459347
1427417_at	Scml4	sex comb on midleg-like 4 (Drosophila)	-2.79	0.0173264	-2.58	0.0186658
1428217_at	1600012H06Rik	RIKEN cDNA 1600012H06 gene	-2.79	0.00477547	-2.48	0.00100412
1435313_at	Cd200r2 /// Cd200r4 /// LOC100044182	Cd200 receptor 4 /// Cd200 receptor 2 /// hypothetical protein LOC100044182	-2.79	0.0057107	-2.6	0.00116884
1435391_at	Prr8	proline rich 8	-2.79	0.0140203	-2.65	0.0149865
1441879_x_at	Mkrn1	makorin, ring finger protein, 1	-2.79	0.0263287	-2.29	0.0244615
1442380_at	Lcn4	lipocalin 4	-2.79	0.0602317	-2.81	0.0410755
1448566_at	Slc40a1	solute carrier family 40 (iron-regulated transporter), member 1	-2.79	0.12773	-2.55	0.135129
1450689_at	EG436523 /// Prss1 /// Prss3	protease, serine, 3 /// protease, serine, 1 (trypsin 1) /// predicted gene, EG436523	-2.79	0.105397	-2.77	0.120707
1451566_at	Zfp810	zinc finger protein 810	-2.79	0.0350047	-2.52	0.0325919
1420611_at	Prkacb	protein kinase, cAMP dependent, catalytic, beta	-2.78	0.0745024	-2.11	0.104341
1425436_x_at	Klra3	killer cell lectin-like receptor, subfamily A, member 3	-2.78	0.0185898	-2.36	0.0268886
1439422_a_at	C1qdc2	C1q domain containing 2	-2.78	0.106119	-3.08	0.116961
1441058_at	Itpkb	inositol 1,4,5-trisphosphate 3-kinase B	-2.78	0.246262	-2.23	0.322051
1448025_at	LOC100038947 /// LOC668101 /// Sirpb1	signal-regulatory protein beta 1 /// similar to SIRP beta 1 /// similar to SIRP beta 1 cell surface protein	-2.78	0.223477	-2.99	0.210092
1449011_at	Slc12a7	solute carrier family 12, member 7	-2.78	0.0749875	-2.85	0.0783207
1456288_at	Slfn5	schlafen 5	-2.78	0.0178262	-2.19	0.0272958
1457307_at	Apol11b	apolipoprotein L 11b	-2.78	0.280963	-2.75	0.23361
1416253_at	Cdkn2d /// LOC100043858	cyclin-dependent kinase inhibitor 2D (p19, inhibits CDK4) /// similar to P19-Ink4d	-2.77	0.0175869	-2.82	0.00476716
1421164_a_at	Arhgef1	Rho guanine nucleotide exchange factor (GEF) 1	-2.77	0.0420557	-2.63	0.0466758
1425532_a_at	Bin1	bridging integrator 1	-2.77	0.0478378	-2.28	0.0584681
1435240_at	Baz2b	bromodomain adjacent to zinc finger domain, 2B	-2.77	0.0103498	-3.26	0.0108827
1437136_at	5830436I19Rik	RIKEN cDNA 5830436I19 gene	-2.77	0.393744	-2.49	0.4187
1439187_at	Vps13d	vacuolar protein sorting 13 D (yeast)	-2.77	0.00212721	-2.62	0.00552016
1415871_at	Tgfbi	transforming growth factor, beta induced	-2.76	0.084749	-2.1	0.163781
1416002_x_at	Cotl1	coactosin-like 1 (Dictyostelium)	-2.76	0.116959	-2.26	0.1536
1426401_at	Ppp3ca	protein phosphatase 3, catalytic subunit, alpha isoform	-2.76	0.00349181	-3.04	0.00662113
1438311_at	2010002M12Rik	RIKEN cDNA 2010002M12 gene	-2.76	0.00787463	-2.47	0.0457525
1442007_at	Zmym5	zinc finger, MYM-type 5	-2.76	0.00643068	-2.32	0.00224079
1450939_at	Entpd1	ectonucleoside triphosphate diphosphohydrolase 1	-2.76	0.0367918	-2.79	0.0513058
1454996_at	Hsdl1	hydroxysteroid dehydrogenase like 1	-2.76	0.00095689	-2.66	0.000111473
1416215_at	Gosr1	golgi SNAP receptor complex member 1	-2.75	0.101414	-2.75	0.119664
1416869_x_at	Lime1 /// Zgpat	Lck interacting transmembrane adaptor 1 /// zinc finger, CCCH-type with G patch domain	-2.75	0.00742196	-2.02	0.0162255
1434037_s_at	Pcaf	p300/CBP-associated factor	-2.75	0.0111582	-2.25	0.0242137
1437886_at	Klhl6	kelch-like 6 (Drosophila)	-2.75	0.00492085	-2.78	0.00877012
1450470_at	Gene name not assigned for this probe set	Gene name not assigned for this probe set	-2.75	0.0309558	-2.15	0.0475731
1452939_a_at	Pitpnc1	phosphatidylinositol transfer protein, cytoplasmic 1	-2.75	0.00744365	-2.31	0.0134396
1457635_s_at	Nr3c1	nuclear receptor subfamily 3, group C, member 1	-2.75	0.0372228	-2.28	0.0690713
1416521_at	Sepw1	selenoprotein W, muscle 1	-2.74	0.15973	-2.16	0.122952
1417893_at	Sfxn3	sideroflexin 3	-2.74	0.0342039	-2.51	0.0423595
1419310_s_at	Rfxank	regulatory factor X-associated ankyrin-containing protein	-2.74	0.0458666	-2.46	0.0466028
1420904_at	Il17ra	interleukin 17 receptor A	-2.74	0.0792891	-2.45	0.136041
1427532_at	Trat1	T cell receptor associated transmembrane adaptor 1	-2.74	0.0084668	-3.65	0.00441568
1435334_at	Ttc7	tetratricopeptide repeat domain 7	-2.74	0.0352498	-2.69	0.0648529
1448118_a_at	Ctsd	cathepsin D	-2.74	0.0440252	-2.69	0.0605985
1448398_s_at	Rpl22	ribosomal protein L22	-2.74	0.0290623	-2.37	0.0446739
1449626_s_at	Acbd4	acyl-Coenzyme A binding domain containing 4	-2.74	0.000174914	-2.69	0.00242437
1451130_at	Use1	unconventional SNARE in the ER 1 homolog (S. cerevisiae)	-2.74	0.00478974	-2.31	0.00499593
1456153_at	Ssh2	slingshot homolog 2 (Drosophila)	-2.74	0.0115923	-2.59	0.0164594
1459962_at	Gene name not assigned for this probe set	Gene name not assigned for this probe set	-2.74	0.0038446	-2.45	0.0167882
1415687_a_at	Psap	prosaposin	-2.73	0.0133646	-2.59	0.0180947
1418216_at	Ggt5	gamma-glutamyltransferase 5	-2.73	0.0274876	-2.93	0.0286938
1419821_s_at	Idh1	isocitrate dehydrogenase 1 (NADP+), soluble	-2.73	0.189621	-2.51	0.193562
1421194_at	Cerkl /// Itga4	integrin alpha 4 /// ceramide kinase-like	-2.73	0.00896431	-2.66	0.00450773
1426950_at	Parp16	poly (ADP-ribose) polymerase family, member 16	-2.73	0.00433175	-2.5	0.00707682
1428995_at	ENSMUSG00000071724	predicted gene, ENSMUSG00000071724	-2.73	0.0250336	-2.74	0.0334744
1434768_at	Tpp1	tripeptidyl peptidase I	-2.73	0.0314873	-2.45	0.047701
1449220_at	Gimap3 /// LOC100044538	GTPase, IMAP family member 3 /// similar to immunity-associated nucleotide 4	-2.73	0.0430395	-2.44	0.0624163
1449824_at	Prg4	proteoglycan 4 (megakaryocyte stimulating factor, articular superficial zone protein)	-2.73	0.0191753	-3.11	0.0321498
1451564_at	Parp14	poly (ADP-ribose) polymerase family, member 14	-2.73	0.00464362	-2.37	0.0057878
1455734_at	Crbn	cereblon	-2.73	0.00241511	-2.39	0.00292918
1456567_x_at	Grn	granulin	-2.73	0.0134341	-2.45	0.0325089
1416252_at	Stk38	serine/threonine kinase 38	-2.72	0.00513179	-2.62	0.00505543
1417066_at	Cabc1	chaperone, ABC1 activity of bc1 complex like (S. pombe)	-2.72	0.000156333	-2.51	0.000158166
1417663_a_at	Ndrg3	N-myc downstream regulated gene 3	-2.72	0.00267451	-2.32	0.00301537
1424826_s_at	Mtss1	metastasis suppressor 1	-2.72	0.00138433	-2.7	0.00216728
1437589_x_at	Lime1 /// Zgpat	Lck interacting transmembrane adaptor 1 /// zinc finger, CCCH-type with G patch domain	-2.72	0.0120181	-2.02	0.0242684
1455407_at	Zfp236	zinc finger protein 236	-2.72	0.000817182	-2.74	0.000674549
1457031_at	Fsd2	fibronectin type III and SPRY domain containing 2	-2.72	0.041024	-2.53	0.0240183
1460620_at	Zfp592	zinc finger protein 592	-2.72	0.00909536	-2.3	0.0191776
1417756_a_at	Lsp1	lymphocyte specific 1	-2.71	0.00192726	-2.07	0.0135474
1420170_at	Myh9	myosin, heavy polypeptide 9, non-muscle	-2.71	0.000214581	-2.02	0.00448837
1423748_at	Pdk1	pyruvate dehydrogenase kinase, isoenzyme 1	-2.71	0.00287351	-2.62	0.00245545
1426541_a_at	Endod1	endonuclease domain containing 1	-2.71	0.454374	-2.1	0.580759
1432263_a_at	Cox7a2l	cytochrome c oxidase subunit VIIa polypeptide 2-like	-2.71	0.00855314	-2.66	0.00857956
1442770_at	Zfp652	zinc finger protein 652	-2.71	0.0714982	-2.37	0.0863493
1443602_at	Gene name not assigned for this probe set	Gene name not assigned for this probe set	-2.71	0.478719	-2.1	0.577435
1449670_x_at	Gpr137b /// LOC100044979	G protein-coupled receptor 137B /// similar to Gpr137b protein	-2.71	0.0422258	-2.88	0.0552152
1455078_at	Ssh2	slingshot homolog 2 (Drosophila)	-2.71	0.0298354	-2.89	0.0385864
1418199_at	Hemgn	hemogen	-2.7	0.0344221	-2.15	0.046179
1434151_at	Mettl7a1	methyltransferase like 7A1	-2.7	0.00367621	-2.82	0.00750361
1435176_a_at	Id2	inhibitor of DNA binding 2	-2.7	0.00777014	-2.3	0.000570171
1456510_x_at	Higd1c /// LOC554292 /// Ubie	HIG1 domain family, member 1C /// UbiE-YGHL1 fusion protein	-2.7	0.0195851	-2.6	0.0175732
1417522_at	Fbxo32	F-box protein 32	-2.69	0.083993	-2.45	0.0686339
1421618_at	Myo1f	myosin IF	-2.69	0.00251956	-2.72	0.00268753
1427008_at	Rnf43	ring finger protein 43	-2.69	0.00517652	-2.87	0.00791825
1435672_at	3830612M24	hypothetical protein 3830612M24	-2.69	0.118292	-3.25	0.121681
1436944_x_at	4933439C20Rik /// LOC236604 /// Pisd	RIKEN cDNA 4933439C20 gene /// phosphatidylserine decarboxylase pseudogene /// phosphatidylserine decarboxylase	-2.69	0.010432	-2.23	0.0271153
1437865_at	Spata13	spermatogenesis associated 13	-2.69	0.0419751	-2.42	0.0763883
1455072_at	Cep350	centrosomal protein 350	-2.69	0.010126	-2.16	0.0137244
1455269_a_at	Coro1a	coronin, actin binding protein 1A	-2.69	0.0423306	-2.19	0.0508979
1415937_s_at	Pdcd6ip	programmed cell death 6 interacting protein	-2.68	0.036858	-2.26	0.0816724
1421937_at	Dapp1	dual adaptor for phosphotyrosine and 3-phosphoinositides 1	-2.68	0.00774598	-2.24	0.0127052
1422542_at	Gpr34	G protein-coupled receptor 34	-2.68	0.0584696	-3.21	0.0055163
1433668_at	Pnrc1	proline-rich nuclear receptor coactivator 1	-2.68	0.00710034	-2.27	0.028943
1438629_x_at	Grn	granulin	-2.68	0.0124193	-2.36	0.0275599
1448786_at	1100001H23Rik /// LOC100045163	RIKEN cDNA 1100001H23 gene /// similar to RIKEN cDNA 1100001H23 gene	-2.68	0.304516	-3.02	0.274284
1449078_at	St3gal6	ST3 beta-galactoside alpha-2,3-sialyltransferase 6	-2.68	0.000159253	-2.65	0.0105698
1451258_at	Psca	prostate stem cell antigen	-2.68	0.0683171	-3.19	0.0701227
1452246_at	Ostf1	osteoclast stimulating factor 1	-2.68	0.0403526	-2.42	0.0386458
1453120_at	Txndc13	thioredoxin domain containing 13	-2.68	0.0107338	-2.53	0.0133028
1422642_at	Cdc42ep3	CDC42 effector protein (Rho GTPase binding) 3	-2.67	0.169457	-2.03	0.215522
1426568_at	Slc2a9	solute carrier family 2 (facilitated glucose transporter), member 9	-2.67	0.0109795	-2.46	0.0192474
1427747_a_at	Lcn2	lipocalin 2	-2.67	0.213923	-2.85	0.226497
1428466_at	Chd3	chromodomain helicase DNA binding protein 3	-2.67	0.000354495	-2.37	0.00432359
1431008_at	0610037M15Rik /// H2-Q6	RIKEN cDNA 0610037M15 gene /// histocompatibility 2, Q region locus 6	-2.67	0.00615959	-2.49	0.00877052
1443264_at	Ms4a2	membrane-spanning 4-domains, subfamily A, member 2	-2.67	0.0472969	-3.01	0.0570947
1450357_a_at	Ccr6	chemokine (C-C motif) receptor 6	-2.67	0.204467	-3.19	0.24612
1450870_at	Rala	v-ral simian leukemia viral oncogene homolog A (ras related)	-2.67	0.0308171	-2.52	0.0396783
1418502_a_at	Oxr1	oxidation resistance 1	-2.66	0.0439645	-2.46	0.0489722
1428192_at	Kbtbd7	kelch repeat and BTB (POZ) domain containing 7	-2.66	0.0932381	-2.25	0.0983186
1429504_at	Rnpc3	RNA-binding region (RNP1, RRM) containing 3	-2.66	0.193708	-2.28	0.27151
1433398_at	Fgd3	FYVE, RhoGEF and PH domain containing 3	-2.66	0.0767845	-2.18	0.0683103
1435040_at	Irak3	interleukin-1 receptor-associated kinase 3	-2.66	0.00565771	-2.45	0.0251493
1435051_at	Wdr44	WD repeat domain 44	-2.66	0.020055	-2.42	0.0281296
1436845_at	Axin2	axin2	-2.66	0.0304143	-2.74	0.0345211
1444040_at	Lair1	leukocyte-associated Ig-like receptor 1	-2.66	0.00262958	-2.09	0.00154914
1451474_a_at	Parp8	poly (ADP-ribose) polymerase family, member 8	-2.66	0.0458808	-2.52	0.0523639
1457404_at	Nfkbiz	Nuclear factor of kappa light polypeptide gene enhancer in B-cells inhibitor, zeta	-2.66	0.115836	-2.36	0.131777
1416897_at	Parp9	poly (ADP-ribose) polymerase family, member 9	-2.65	0.000464386	-2.1	0.00115263
1420745_a_at	Ccndbp1	cyclin D-type binding-protein 1	-2.65	0.0143177	-2.45	0.00988205
1423383_a_at	Osbpl9	oxysterol binding protein-like 9	-2.65	0.0273925	-2.23	0.0436623
1428847_a_at	Macf1	microtubule-actin crosslinking factor 1	-2.65	0.00432381	-2.48	0.00562918
1429144_at	Prei4	preimplantation protein 4	-2.65	0.019581	-2.49	0.0442371
1434649_at	Ccm2	cerebral cavernous malformation 2 homolog (human)	-2.65	0.00137143	-2.46	0.00833437
1449404_at	Pip4k2a	phosphatidylinositol-5-phosphate 4-kinase, type II, alpha	-2.65	0.0201151	-2.34	0.0169563
1449619_s_at	Arhgap9	Rho GTPase activating protein 9	-2.65	0.00151076	-2.52	0.000580251
1454858_x_at	Mettl7a1	methyltransferase like 7A1	-2.65	0.000761156	-2.68	0.0115326
1416427_at	Ccni	cyclin I	-2.64	0.00923549	-2.13	0.0305649
1429012_at	Arhgef6	Rac/Cdc42 guanine nucleotide exchange factor (GEF) 6	-2.64	0.0440927	-2.31	0.0644557
1434205_at	Ppp2r5c	protein phosphatase 2, regulatory subunit B (B56), gamma isoform	-2.64	0.00888072	-2.4	0.013286
1437282_at	Gene name not assigned for this probe set	Gene name not assigned for this probe set	-2.64	0.28668	-2.08	0.412115
1440927_x_at	Apol11b	apolipoprotein L 11b	-2.64	0.270444	-3	0.222457
1442196_at	A930006K02Rik	RIKEN cDNA A930006K02 gene	-2.64	0.00699083	-2.75	0.00980151
1454757_s_at	D12Ertd647e	DNA segment, Chr 12, ERATO Doi 647, expressed	-2.64	0.119354	-3.11	0.0608875
1455132_at	A430107D22Rik	RIKEN cDNA A430107D22 gene	-2.64	0.00203139	-2.68	0.00116236
1422637_at	Rassf5	Ras association (RalGDS/AF-6) domain family member 5	-2.63	0.0147997	-2.05	0.0364138
1423686_a_at	Prr13	proline rich 13	-2.63	0.0021623	-2.14	0.00119338
1424375_s_at	Gimap4	GTPase, IMAP family member 4	-2.63	0.00385158	-2.26	0.00532782
1429413_at	Cpm	carboxypeptidase M	-2.63	0.00510595	-2.6	0.00626433
1430657_at	1810034E14Rik	RIKEN cDNA 1810034E14 gene	-2.63	0.0100318	-2.83	0.0051385
1431552_at	1810006J02Rik	RIKEN cDNA 1810006J02 gene	-2.63	0.0233068	-2.64	0.0708859
1434999_at	Suv420h1	suppressor of variegation 4-20 homolog 1 (Drosophila)	-2.63	0.00806008	-2.47	0.0176177
1437265_at	5330438D12Rik	RIKEN cDNA 5330438D12 gene	-2.63	0.00134053	-2.32	0.000213261
1438288_x_at	1110059G02Rik	RIKEN cDNA 1110059G02 gene	-2.63	0.00545677	-2.43	0.0244228
1438566_at	St8sia6	ST8 alpha-N-acetyl-neuraminide alpha-2,8-sialyltransferase 6	-2.63	0.000528317	-2.84	0.00199091
1415758_at	Fryl	furry homolog-like (Drosophila)	-2.62	0.0202986	-2.41	0.0266249
1433747_at	Lnpep	leucyl/cystinyl aminopeptidase	-2.62	0.042588	-2.46	0.0737055
1436220_at	Zfp287	zinc finger protein 287	-2.62	0.042022	-2.34	0.0480459
1436851_at	Pkn1 /// Ptger1	prostaglandin E receptor 1 (subtype EP1) /// protein kinase N1	-2.62	0.0643603	-2.73	0.115371
1438238_at	2010315B03Rik	RIKEN cDNA 2010315B03 gene	-2.62	0.0040595	-2.31	0.00342666
1438682_at	Pik3r1	phosphatidylinositol 3-kinase, regulatory subunit, polypeptide 1 (p85 alpha)	-2.62	0.00285697	-2.37	0.00620423
1452823_at	Gstk1	glutathione S-transferase kappa 1	-2.62	0.0011508	-2.19	0.00541276
1454656_at	Spata13	spermatogenesis associated 13	-2.62	0.0102395	-2.55	0.00492888
1455486_at	Pias1	protein inhibitor of activated STAT 1	-2.62	0.0087308	-2.15	0.0065655
1421217_a_at	Lgals9	lectin, galactose binding, soluble 9	-2.61	0.0142328	-2.47	0.0235471
1428256_at	Txndc15	thioredoxin domain containing 15	-2.61	0.0562888	-2.54	0.0540131
1431292_a_at	Twf2	twinfilin, actin-binding protein, homolog 2 (Drosophila)	-2.61	0.0438289	-2.55	0.0642195
1434935_at	Aak1	AP2 associated kinase 1	-2.61	0.00175877	-2.25	0.000324084
1436379_at	Crtc3	CREB regulated transcription coactivator 3	-2.61	0.015665	-2.37	0.0191516
1436545_at	Dtx4	deltex 4 homolog (Drosophila)	-2.61	0.0486894	-2.33	0.0733417
1448960_at	Cxxc5	CXXC finger 5	-2.61	0.00513938	-2.07	0.0115754
1455597_at	Map3k2	mitogen-activated protein kinase kinase kinase 2	-2.61	0.00322895	-2.21	0.0152697
1417612_at	Ier5	immediate early response 5	-2.6	0.0145008	-2.31	0.0116448
1418014_a_at	B4galt1	UDP-Gal:betaGlcNAc beta 1,4- galactosyltransferase, polypeptide 1	-2.6	0.0201491	-2.59	0.00804004
1419975_at	Scp2	Sterol carrier protein 2, liver	-2.6	0.0824862	-2.63	0.0882955
1433725_at	Acvr1b	activin A receptor, type 1B	-2.6	0.0299465	-2.26	0.0352463
1435149_at	Plcg1	phospholipase C, gamma 1	-2.6	0.00183414	-2.35	0.000527842
1435284_at	Rtn4	reticulon 4	-2.6	0.0457852	-2.49	0.0634773
1446739_at	Gene name not assigned for this probe set	Gene name not assigned for this probe set	-2.6	0.325168	-2.55	0.383294
1450784_at	Reck	reversion-inducing-cysteine-rich protein with kazal motifs	-2.6	0.00512826	-2.55	0.00955812
1453261_at	2610035D17Rik	RIKEN cDNA 2610035D17 gene	-2.6	0.027931	-2.47	0.0399901
1456878_at	AI646023	expressed sequence AI646023	-2.6	0.00443367	-2.66	0.00839638
1424470_a_at	Rapgef3	Rap guanine nucleotide exchange factor (GEF) 3	-2.59	0.203669	-2.53	0.157889
1426574_a_at	Add3	adducin 3 (gamma)	-2.59	0.3036	-2.41	0.308475
1433512_at	Fli1	Friend leukemia integration 1	-2.59	0.0217932	-2.06	0.0769984
1436530_at	OTTMUSG00000000971	predicted gene, OTTMUSG00000000971	-2.59	0.204412	-2.47	0.240628
1437414_at	Zfp217	zinc finger protein 217	-2.59	0.0151636	-2.24	0.0255287
1438415_s_at	Yipf2	Yip1 domain family, member 2	-2.59	0.00933427	-2.37	0.0224106
1441264_x_at	A930005H10Rik	RIKEN cDNA A930005H10 gene	-2.59	0.0346621	-2.45	0.0315375
1450859_s_at	LOC100041484 /// Ube2d3	ubiquitin-conjugating enzyme E2D 3 (UBC4/5 homolog, yeast) /// similar to UBE2D3	-2.59	0.0764005	-2.37	0.109757
1456846_at	EG382639	predicted gene, EG382639	-2.59	0.0350495	-2.63	0.0229013
1423702_at	H1f0	H1 histone family, member 0	-2.58	0.0572185	-2.68	0.0544877
1426516_a_at	Lpin1	lipin 1	-2.58	0.190057	-2.51	0.205173
1427765_a_at	Tcrb-J	T-cell receptor beta, joining region	-2.58	0.00376414	-2.33	0.00670439
1428117_x_at	Dynlt1	Dynein light chain Tctex-type 1	-2.58	0.000143506	-2.71	0.000223063
1429672_at	5830407E08Rik	RIKEN cDNA 5830407E08 gene	-2.58	0.338047	-2.35	0.389662
1442000_at	Gm1964	gene model 1964, (NCBI)	-2.58	0.0439779	-2.31	0.067469
1448005_at	Sash1	SAM and SH3 domain containing 1	-2.58	0.172751	-4.71	0.0795437
1452151_at	Gramd4	GRAM domain containing 4	-2.58	0.0206885	-2.1	0.0353451
1455660_at	Csf2rb	colony stimulating factor 2 receptor, beta, low-affinity (granulocyte-macrophage)	-2.58	0.0735707	-2.54	0.0503062
1459871_x_at	March2	membrane-associated ring finger (C3HC4) 2	-2.58	0.00480688	-2.23	0.0220581
1418174_at	Dbp	D site albumin promoter binding protein	-2.57	0.0185894	-2.61	0.0250419
1418837_at	Qprt	quinolinate phosphoribosyltransferase	-2.57	0.0265481	-2.34	0.0231731
1421287_a_at	Pecam1	platelet/endothelial cell adhesion molecule 1	-2.57	0.109748	-2.42	0.131514
1426161_at	Gene name not assigned for this probe set	Gene name not assigned for this probe set	-2.57	0.0436996	-3.01	0.0343078
1429662_at	Spata1	spermatogenesis associated 1	-2.57	0.160156	-2.13	0.176672
1431299_a_at	2310014H01Rik	RIKEN cDNA 2310014H01 gene	-2.57	0.00392671	-2.32	0.0105664
1434920_a_at	Evl /// LOC100047333	Ena-vasodilator stimulated phosphoprotein /// similar to Ena-VASP-like	-2.57	0.0119444	-2.44	0.019216
1435652_a_at	Gnai2	guanine nucleotide binding protein (G protein), alpha inhibiting 2	-2.57	0.0395021	-2.74	0.0593223
1436289_x_at	1600014C10Rik	RIKEN cDNA 1600014C10 gene	-2.57	0.00968459	-2.17	0.0251169
1452050_at	Camk1d	calcium/calmodulin-dependent protein kinase ID	-2.57	0.0161955	-2.02	0.0357083
1453155_at	Tmem50a	transmembrane protein 50A	-2.57	0.0201851	-2.4	0.0129554
1455548_at	Dlgap4	discs, large homolog-associated protein 4 (Drosophila)	-2.57	0.0196598	-2.44	0.0197002
1416013_at	Pld3	phospholipase D family, member 3	-2.56	0.0735275	-2.08	0.156398
1420915_at	Stat1	signal transducer and activator of transcription 1	-2.56	0.00376653	-2.42	0.00527525
1422041_at	Pilrb1	paired immunoglobin-like type 2 receptor beta 1	-2.56	0.137943	-2.29	0.146473
1424249_a_at	Arhgap9	Rho GTPase activating protein 9	-2.56	0.0135131	-2.59	0.0299789
1428337_at	1810034K20Rik	RIKEN cDNA 1810034K20 gene	-2.56	0.0106345	-2.34	0.0170746
1428392_at	Rassf2	Ras association (RalGDS/AF-6) domain family member 2	-2.56	0.0415819	-2.18	0.0796231
1434914_at	Rab6b	RAB6B, member RAS oncogene family	-2.56	0.0177657	-2.47	0.0133888
1440952_at	Gene name not assigned for this probe set	Gene name not assigned for this probe set	-2.56	0.270493	-2.38	0.280603
1441957_x_at	2410076I21Rik	RIKEN cDNA 2410076I21 gene	-2.56	0.106431	-2.95	0.089021
1460234_at	Wdr81	WD repeat domain 81	-2.56	0.00509799	-2.07	0.00428495
1460561_x_at	Sepw1	selenoprotein W, muscle 1	-2.56	0.00966907	-2.12	0.012696
1416930_at	Ly6d	lymphocyte antigen 6 complex, locus D	-2.55	0.0746599	-2.61	0.0892696
1421299_a_at	Lef1	lymphoid enhancer binding factor 1	-2.55	0.0442192	-2.35	0.0569071
1426219_at	Scp2	sterol carrier protein 2, liver	-2.55	0.00314994	-2.21	0.00940393
1427481_a_at	Atp1a3	ATPase, Na+/K+ transporting, alpha 3 polypeptide	-2.55	0.10579	-2.5	0.143536
1434601_at	Amigo2	adhesion molecule with Ig like domain 2	-2.55	0.00837943	-2.38	0.00434901
1435148_at	Atp1b2	ATPase, Na+/K+ transporting, beta 2 polypeptide	-2.55	0.0882685	-2.35	0.0950744
1448351_at	Coro1b	coronin, actin binding protein 1B	-2.55	0.0639383	-2.59	0.0744983
1452694_at	Ihpk1	inositol hexaphosphate kinase 1	-2.55	0.0203736	-2.43	0.0333668
1416985_at	Sirpa	signal-regulatory protein alpha	-2.54	0.162753	-2.42	0.163101
1428629_at	Zfp518	zinc finger protein 518	-2.54	0.0963431	-2.37	0.10378
1430522_a_at	Vamp5	vesicle-associated membrane protein 5	-2.54	0.00190575	-2.14	0.00567516
1431961_at	Dock8	dedicator of cytokinesis 8	-2.54	0.139472	-2.48	0.1719
1433557_at	Cbx7	chromobox homolog 7	-2.54	0.0244227	-2.59	0.0178854
1435902_at	Nudt18	nudix (nucleoside diphosphate linked moiety X)-type motif 18	-2.54	0.00166993	-2.27	0.00244204
1436331_at	Vps13d	vacuolar protein sorting 13 D (yeast)	-2.54	0.0844673	-2.56	0.0620296
1436614_at	Gene name not assigned for this probe set	Gene name not assigned for this probe set	-2.54	0.00354779	-2.69	0.00464784
1449441_a_at	Wbp1	WW domain binding protein 1	-2.54	0.0569377	-2.27	0.0788912
1417191_at	Dnajb9	DnaJ (Hsp40) homolog, subfamily B, member 9	-2.53	0.0169304	-2.12	0.0259167
1418539_a_at	Ptpre	protein tyrosine phosphatase, receptor type, E	-2.53	0.346546	-2.02	0.430949
1418809_at	Pira2	paired-Ig-like receptor A2	-2.53	0.189992	-2.5	0.220334
1422231_a_at	Tnfrsf25	tumor necrosis factor receptor superfamily, member 25	-2.53	0.0377918	-3	0.0440066
1426774_at	Parp12	poly (ADP-ribose) polymerase family, member 12	-2.53	0.0111846	-2.25	0.0215257
1448032_at	Azi2	5-azacytidine induced gene 2	-2.53	0.021755	-2.44	0.0362042
1451321_a_at	Rbm43	RNA binding motif protein 43	-2.53	0.0126154	-2.47	0.0189183
1451987_at	Arrb2	arrestin, beta 2	-2.53	0.0513379	-2.66	0.0622007
1455152_at	AI462493	expressed sequence AI462493	-2.53	0.0146236	-2.45	0.0258192
1460738_at	Limd2	LIM domain containing 2	-2.53	0.0289221	-2.28	0.0484315
1415948_at	Creg1	cellular repressor of E1A-stimulated genes 1	-2.52	0.0523497	-2.66	0.0770377
1419298_at	Pon3	paraoxonase 3	-2.52	0.00344131	-2.47	0.00358804
1420911_a_at	Mfge8	milk fat globule-EGF factor 8 protein	-2.52	0.0345717	-2.69	0.0385087
1421963_a_at	Cdc25b	cell division cycle 25 homolog B (S. pombe)	-2.52	0.0727464	-2.97	0.0588443
1426850_a_at	Map2k6	mitogen-activated protein kinase kinase 6	-2.52	0.00827087	-2.3	0.00560871
1445882_at	Cd300lb	CD300 antigen like family member B	-2.52	0.0808047	-2.48	0.0680001
1451127_at	AW146242	expressed sequence AW146242	-2.52	0.0872693	-2.01	0.184911
1451672_at	Grk6	G protein-coupled receptor kinase 6	-2.52	0.0382515	-2.56	0.051961
1452960_at	Scyl3	SCY1-like 3 (S. cerevisiae)	-2.52	0.033523	-2.11	0.0552625
1454658_at	Ilvbl	ilvB (bacterial acetolactate synthase)-like	-2.52	0.00691824	-2.25	0.0155128
1455752_a_at	Tmem134	transmembrane protein 134	-2.52	0.055177	-2.65	0.0800087
1456870_at	A430107D22Rik	RIKEN cDNA A430107D22 gene	-2.52	0.159749	-2.61	0.180366
1417337_at	Epb4.2	erythrocyte protein band 4.2	-2.51	0.059307	-2.03	0.00939081
1417544_a_at	Flot2	flotillin 2	-2.51	0.110881	-2.33	0.149518
1418775_at	AI837181	expressed sequence AI837181	-2.51	0.00112865	-2.34	0.00700513
1422537_a_at	Id2	inhibitor of DNA binding 2	-2.51	0.0230273	-2.23	0.0277861
1423269_a_at	Nedd4l	neural precursor cell expressed, developmentally down-regulated gene 4-like	-2.51	0.00588886	-2.31	0.00648495
1434060_at	Herc1	hect (homologous to the E6-AP (UBE3A) carboxyl terminus) domain and RCC1 (CHC1)-like domain (RLD) 1	-2.51	0.023894	-2.48	0.0249177
1434988_x_at	Aldh2	aldehyde dehydrogenase 2, mitochondrial	-2.51	0.0115576	-2.41	0.0072824
1436819_at	Sept6	septin 6	-2.51	0.0305645	-2.38	0.0432963
1452871_at	Neil1	nei endonuclease VIII-like 1 (E. coli)	-2.51	0.0239769	-2.44	0.0331551
1420789_at	Klra5	killer cell lectin-like receptor, subfamily A, member 5	-2.5	0.312676	-2.29	0.30614
1423112_at	Ube2d3	ubiquitin-conjugating enzyme E2D 3 (UBC4/5 homolog, yeast)	-2.5	0.0373106	-2.16	0.0506375
1424090_at	Sdcbp2	syndecan binding protein (syntenin) 2	-2.5	0.00970508	-2.27	0.00964607
1426239_s_at	Arrb2	arrestin, beta 2	-2.5	0.00589343	-2.51	0.00548709
1426575_at	Sgms1	sphingomyelin synthase 1	-2.5	0.00151732	-2.05	0.00983796
1428630_x_at	Haghl	hydroxyacylglutathione hydrolase-like	-2.5	0.110978	-2.26	0.129396
1431821_a_at	Eps8l1	EPS8-like 1	-2.5	0.0540956	-2.39	0.0715042
1434334_at	Prkd2	protein kinase D2	-2.5	0.00183828	-2.56	0.0020804
1447546_s_at	Gene name not assigned for this probe set	Gene name not assigned for this probe set	-2.5	0.319367	-2.28	0.406149
1449520_at	Ttc28	tetratricopeptide repeat domain 28	-2.5	0.0237688	-2.2	0.0171804
1451780_at	Blnk	B-cell linker	-2.5	0.0020122	-2.23	0.00577735
1459009_at	Gene name not assigned for this probe set	Gene name not assigned for this probe set	-2.5	0.0663837	-2.08	0.102586
1416001_a_at	Cotl1	coactosin-like 1 (Dictyostelium)	-2.49	0.119273	-2.13	0.147341
1419829_a_at	Gene name not assigned for this probe set	Gene name not assigned for this probe set	-2.49	0.10337	-2.34	0.159886
1421022_x_at	Acyp1	acylphosphatase 1, erythrocyte (common) type	-2.49	0.00418143	-2.17	0.00528224
1427831_s_at	Zfp260	zinc finger protein 260	-2.49	0.011663	-2.2	0.017983
1428146_s_at	Acaa2	acetyl-Coenzyme A acyltransferase 2 (mitochondrial 3-oxoacyl-Coenzyme A thiolase)	-2.49	0.00457514	-2.12	0.00940736
1428334_at	Ostm1	osteopetrosis associated transmembrane protein 1	-2.49	0.0200701	-2.4	0.0220978
1435491_at	9830167H18Rik /// D330038O06Rik	RIKEN cDNA D330038O06 gene /// RIKEN cDNA 9830167H18 gene	-2.49	0.0522618	-2.2	0.0362474
1422115_a_at	Flt3l	FMS-like tyrosine kinase 3 ligand	-2.48	0.0826233	-2.42	0.103917
1423135_at	Thy1	thymus cell antigen 1, theta	-2.48	0.0310867	-2.38	0.0270761
1423899_at	Trip12	thyroid hormone receptor interactor 12	-2.48	0.0172194	-2.44	0.023412
1426974_at	Os9	amplified in osteosarcoma	-2.48	0.0312492	-2.34	0.0422213
1434548_at	Serinc3	serine incorporator 3	-2.48	0.0290265	-2.3	0.0345685
1438116_x_at	Slc9a3r1	solute carrier family 9 (sodium/hydrogen exchanger), member 3 regulator 1	-2.48	0.0175425	-2.11	0.031391
1451867_x_at	Arhgap6	Rho GTPase activating protein 6	-2.48	0.178607	-2.34	0.189189
1451902_at	Zfp758	zinc finger protein 758	-2.48	0.00586266	-2.41	0.00366021
1417393_a_at	C1qdc2	C1q domain containing 2	-2.47	0.0257682	-2.83	0.0162655
1418631_at	LOC100047093 /// Ube2h	ubiquitin-conjugating enzyme E2H /// similar to Ubiquitin-conjugating enzyme UbcH2	-2.47	0.000830518	-2.13	0.00540673
1419125_at	Ptpn18	protein tyrosine phosphatase, non-receptor type 18	-2.47	0.0141439	-2.12	0.015973
1422645_at	Hfe	hemochromatosis	-2.47	0.232903	-2.73	0.23212
1423890_x_at	Atp1b1	ATPase, Na+/K+ transporting, beta 1 polypeptide	-2.47	0.0501582	-2.4	0.0884869
1425514_at	Pik3r1	phosphatidylinositol 3-kinase, regulatory subunit, polypeptide 1 (p85 alpha)	-2.47	0.0141816	-2.21	0.0357306
1428236_at	Acbd5	acyl-Coenzyme A binding domain containing 5	-2.47	0.0165925	-2.04	0.0198227
1428931_a_at	Parp6	poly (ADP-ribose) polymerase family, member 6	-2.47	0.000234847	-2.32	0.00453422
1434236_at	Zdhhc20	zinc finger, DHHC domain containing 20	-2.47	0.00427106	-2	0.0217703
1436589_x_at	Prkd2	protein kinase D2	-2.47	0.00497324	-2.39	0.00589794
1451448_a_at	1110005A03Rik	RIKEN cDNA 1110005A03 gene	-2.47	0.00123952	-2.26	0.000867787
1455429_at	AI450540	expressed sequence AI450540	-2.47	0.0065061	-2.34	0.0266025
1459838_s_at	Btbd11	BTB (POZ) domain containing 11	-2.47	0.0292554	-2.46	0.0326206
1416542_at	Phf1	PHD finger protein 1	-2.46	0.0776726	-2.67	0.0758241
1416690_at	Gtpbp2	GTP binding protein 2	-2.46	0.0201158	-2.14	0.0546115
1417704_a_at	Arhgap6	Rho GTPase activating protein 6	-2.46	0.360368	-2.93	0.255589
1418013_at	Cml1	camello-like 1	-2.46	0.00335659	-2.11	0.00376355
1433885_at	Iqgap2	IQ motif containing GTPase activating protein 2	-2.46	0.0105657	-2.52	0.0187994
1434156_at	Rab11fip4	RAB11 family interacting protein 4 (class II)	-2.46	0.0509329	-2.3	0.0422278
1437476_at	Rrm2b	ribonucleotide reductase M2 B (TP53 inducible)	-2.46	0.176532	-2.32	0.274082
1450941_at	Sdcbp	syndecan binding protein	-2.46	0.000284367	-2.02	0.00686225
1451716_at	Mafb	v-maf musculoaponeurotic fibrosarcoma oncogene family, protein B (avian)	-2.46	0.0853726	-2.13	0.100626
1453746_at	Fnbp1	formin binding protein 1	-2.46	0.0143013	-2.69	0.0246766
1457254_x_at	6330442E10Rik	RIKEN cDNA 6330442E10 gene	-2.46	0.0080463	-2.39	0.00299482
1417240_at	Zyx	zyxin	-2.45	0.0741337	-2.22	0.108601
1417847_at	Ulk2	Unc-51 like kinase 2 (C. elegans)	-2.45	0.0372753	-2.16	0.0327755
1418261_at	Syk	spleen tyrosine kinase	-2.45	0.0935967	-2.83	0.0788199
1421899_a_at	Mr1	major histocompatibility complex, class I-related	-2.45	0.030155	-2.26	0.0605953
1424383_at	Tmem51	transmembrane protein 51	-2.45	0.208301	-2.43	0.186628
1429267_at	Acot11	acyl-CoA thioesterase 11	-2.45	0.0181904	-2.33	0.0178398
1429281_at	2610008E11Rik	RIKEN cDNA 2610008E11 gene	-2.45	0.0728917	-2.11	0.104362
1430051_at	4930486L24Rik	RIKEN cDNA 4930486L24 gene	-2.45	0.00100314	-2.48	0.00740718
1434036_at	Mtss1	metastasis suppressor 1	-2.45	0.0125984	-2.22	0.0109387
1434791_at	Atp6v0a2	ATPase, H+ transporting, lysosomal V0 subunit A2	-2.45	0.00983329	-2.19	0.00553805
1436193_at	Man1c1	mannosidase, alpha, class 1C, member 1	-2.45	0.00806624	-2.39	0.0174906
1449188_at	Midn	midnolin	-2.45	0.0378557	-2.08	0.0253789
1454880_s_at	Bmf	Bcl2 modifying factor	-2.45	0.000171154	-2.19	0.000232012
1455206_at	Gene name not assigned for this probe set	Gene name not assigned for this probe set	-2.45	0.0452981	-2.11	0.0464507
1415698_at	Golm1	golgi membrane protein 1	-2.44	0.0390456	-2.59	0.0521871
1418536_at	H2-Q7	histocompatibility 2, Q region locus 7	-2.44	0.0104336	-2.11	0.0109076
1423200_at	Ncor1	nuclear receptor co-repressor 1	-2.44	0.0226562	-2.27	0.0297322
1424560_at	Pstpip1	proline-serine-threonine phosphatase-interacting protein 1	-2.44	0.0215667	-2.34	0.0343056
1426304_x_at	B4galt7	xylosylprotein beta1,4-galactosyltransferase, polypeptide 7 (galactosyltransferase I)	-2.44	0.0491788	-2.26	0.0568777
1436038_a_at	Pigp	phosphatidylinositol glycan anchor biosynthesis, class P	-2.44	0.0028364	-2.44	0.00445599
1436576_at	A630077B13Rik	RIKEN cDNA A630077B13 gene	-2.44	0.008604	-2.58	0.00143479
1437670_x_at	Cd151	CD151 antigen	-2.44	0.018942	-2.26	0.0217876
1450881_s_at	Gpr137b	G protein-coupled receptor 137B	-2.44	0.126271	-2.54	0.109251
1452289_a_at	Rnf135	ring finger protein 135	-2.44	0.0246313	-2.29	0.0478436
1453013_at	Zfp740	zinc finger protein 740	-2.44	0.162409	-2.19	0.200996
1455244_at	Daam1	dishevelled associated activator of morphogenesis 1	-2.44	0.0708938	-2.55	0.0804267
1455502_at	Madd	MAP-kinase activating death domain	-2.44	0.0272163	-2.16	0.0655077
1459741_x_at	Ucp2	uncoupling protein 2 (mitochondrial, proton carrier)	-2.44	0.0834481	-2.55	0.0906116
1459897_a_at	Sbsn	suprabasin	-2.44	0.0198594	-2.46	0.027939
1418698_a_at	Fech	ferrochelatase	-2.43	0.139827	-2.33	0.136498
1419180_at	Bcl9l	B-cell CLL/lymphoma 9-like	-2.43	0.0938595	-2.08	0.105661
1428147_at	Coro7	coronin 7	-2.43	0.0323863	-2.25	0.0427826
1434373_at	B930006L02Rik	RIKEN cDNA B930006L02 gene	-2.43	0.0280803	-2.32	0.0355731
1440217_at	EG434197	predicted gene, EG434197	-2.43	0.00109608	-2.14	0.00579425
1440343_at	Rps6ka5	ribosomal protein S6 kinase, polypeptide 5	-2.43	0.109634	-2.18	0.120498
1416914_s_at	Mtvr2	mammary tumor virus receptor 2	-2.42	0.0185386	-2.34	0.0167028
1418135_at	Aff1	AF4/FMR2 family, member 1	-2.42	0.00902856	-2.2	0.0168694
1419219_at	Cyp4f18 /// LOC100044439	cytochrome P450, family 4, subfamily f, polypeptide 18 /// similar to cytochrome P450 CYP4F18	-2.42	0.0327674	-2.12	0.033466
1419497_at	Cdkn1b	cyclin-dependent kinase inhibitor 1B	-2.42	0.386127	-2.22	0.387115
1419768_at	Cd22	CD22 antigen	-2.42	0.0359481	-2.47	0.043416
1424339_at	Oasl1	2'-5' oligoadenylate synthetase-like 1	-2.42	0.0129375	-2.12	0.0116621
1428469_a_at	Dzip1	DAZ interacting protein 1	-2.42	0.0197794	-2.73	0.0162213
1435328_at	Cyhr1	cysteine and histidine rich 1	-2.42	0.0644595	-2.29	0.0868225
1450095_a_at	Acyp1	acylphosphatase 1, erythrocyte (common) type	-2.42	0.00112729	-2.03	0.00469929
1455442_at	Slc6a19	solute carrier family 6 (neurotransmitter transporter), member 19	-2.42	0.0121247	-2.82	0.00757285
1455527_at	Cd163l1	CD163 molecule-like 1	-2.42	0.0881193	-2.46	0.0769835
1416340_a_at	Man2b1	mannosidase 2, alpha B1	-2.41	0.030247	-2.09	0.0626793
1416430_at	Cat	catalase	-2.41	0.00303017	-2.08	0.000302514
1425484_at	LOC100044677 /// Tox	thymocyte selection-associated high mobility group box /// similar to thymus high mobility group box protein TOX	-2.41	0.00149592	-2.32	8.29929e-05
1426780_at	D14Ertd436e	DNA segment, Chr 14, ERATO Doi 436, expressed	-2.41	0.00302636	-2.15	0.00679627
1428351_at	Ppm1m	protein phosphatase 1M	-2.41	0.0115327	-2.32	0.0159372
1435925_at	Git2	G protein-coupled receptor kinase-interactor 2	-2.41	0.00975881	-2.16	0.0100072
1437475_at	BC028454	cDNA sequence BC028454	-2.41	0.045667	-2.27	0.0676891
1438074_at	2210010C17Rik	RIKEN cDNA 2210010C17 gene	-2.41	0.0823175	-2.29	0.0687474
1449265_at	Casp1 /// LOC100044207	caspase 1 /// hypothetical protein LOC100044207	-2.41	0.00117663	-2.18	0.000605804
1449508_at	Il27ra	interleukin 27 receptor, alpha	-2.41	0.0082244	-2.32	0.0196442
1449516_a_at	Rgs3	regulator of G-protein signaling 3	-2.41	0.0127685	-2.12	0.0320127
1449965_at	Mcpt8	mast cell protease 8	-2.41	0.0276038	-2.33	0.0490646
1453244_at	5830416P10Rik	RIKEN cDNA 5830416P10 gene	-2.41	0.143678	-2.4	0.152032
1457825_x_at	Tcn2	transcobalamin 2	-2.41	0.000369706	-2.56	0.000391134
1416187_s_at	Pnrc2	proline-rich nuclear receptor coactivator 2	-2.4	0.000859753	-2.39	0.020945
1425022_at	Usp3	ubiquitin specific peptidase 3	-2.4	0.0330589	-2.05	0.0511067
1426440_at	Dhrs7	dehydrogenase/reductase (SDR family) member 7	-2.4	0.00112808	-2.42	0.00027236
1427060_at	Mapk3	mitogen-activated protein kinase 3	-2.4	0.0755055	-2.51	0.0788794
1430394_a_at	Abcb9	ATP-binding cassette, sub-family B (MDR/TAP), member 9	-2.4	0.102982	-2.45	0.100695
1434620_s_at	2610024E20Rik	RIKEN cDNA 2610024E20 gene	-2.4	0.00426245	-2.12	0.00835202
1434930_at	Tpcn1	two pore channel 1	-2.4	0.0964703	-2.22	0.118644
1435394_s_at	Rhoc	ras homolog gene family, member C	-2.4	0.0840742	-2.03	0.145209
1439773_at	Ly6e	lymphocyte antigen 6 complex, locus E	-2.4	0.0983509	-2.07	0.138352
1440109_at	D7Ertd413e	DNA segment, Chr 7, ERATO Doi 413, expressed	-2.4	0.467043	-2.73	0.495394
1448364_at	Ccng2	cyclin G2	-2.4	0.00755	-2.88	0.0182919
1448732_at	Ctsb	cathepsin B	-2.4	0.132361	-2.27	0.150081
1451200_at	Kif1b	kinesin family member 1B	-2.4	0.144266	-2.02	0.17033
1455340_at	D030011O10Rik	RIKEN cDNA D030011O10 gene	-2.4	0.0240125	-2.33	0.0350913
1459839_x_at	Btbd11	BTB (POZ) domain containing 11	-2.4	0.0382631	-2.46	0.0369255
1460196_at	Cbr1	carbonyl reductase 1	-2.4	0.00575862	-2.2	0.00772502
1417423_at	Grina	glutamate receptor, ionotropic, N-methyl D-aspartate-associated protein 1 (glutamate binding)	-2.39	0.103426	-2.38	0.103545
1425228_a_at	Dguok	deoxyguanosine kinase	-2.39	0.0134705	-2.3	0.0132836
1425381_a_at	Trfr2	transferrin receptor 2	-2.39	0.0105286	-2.44	0.00580323
1426025_s_at	Laptm5	lysosomal-associated protein transmembrane 5	-2.39	0.000124071	-2.29	0.00115707
1427656_at	Tcrb-J	T-cell receptor beta, joining region	-2.39	0.00995578	-2.21	0.0314703
1428573_at	Chn2	chimerin (chimaerin) 2	-2.39	0.0329939	-2.51	0.0113295
1429184_at	Gvin1 /// LOC100042856	GTPase, very large interferon inducible 1 /// similar to very large inducible GTPase-1	-2.39	0.0100772	-2.09	0.01503
1449498_at	Marco	macrophage receptor with collagenous structure	-2.39	0.214069	-2.46	0.178062
1454978_at	Ttyh3	tweety homolog 3 (Drosophila)	-2.39	0.0254185	-2	0.0469613
1459170_at	Gene name not assigned for this probe set	Gene name not assigned for this probe set	-2.39	0.0457203	-2.04	0.152887
1420046_s_at	Maf1	MAF1 homolog (S. cerevisiae)	-2.38	0.017527	-2.04	0.0337751
1424174_at	Shkbp1	Sh3kbp1 binding protein 1	-2.38	0.00204012	-2.21	0.00561601
1434308_at	Slc43a2	solute carrier family 43, member 2	-2.38	0.0203843	-2.29	0.0377517
1434648_a_at	Ccm2	cerebral cavernous malformation 2 homolog (human)	-2.38	0.00365616	-2.39	0.016339
1434754_at	Garnl4	GTPase activating RANGAP domain-like 4	-2.38	0.0147486	-2.58	0.0181467
1435973_at	Pycard	PYD and CARD domain containing	-2.38	0.0327914	-2.41	0.0285091
1417000_at	Abtb1	ankyrin repeat and BTB (POZ) domain containing 1	-2.37	0.105636	-2.63	0.0921332
1424852_at	Mef2c	myocyte enhancer factor 2C	-2.37	0.0535463	-2.34	0.0401024
1425391_a_at	Osbpl5	oxysterol binding protein-like 5	-2.37	0.044339	-2.39	0.039884
1428064_at	Centd2	centaurin, delta 2	-2.37	0.0207983	-2.23	0.0283224
1428101_at	Rnf38	ring finger protein 38	-2.37	0.00706931	-2.27	0.0099946
1428848_a_at	Macf1	microtubule-actin crosslinking factor 1	-2.37	0.00144545	-2.28	0.00182188
1432264_x_at	Cox7a2l	cytochrome c oxidase subunit VIIa polypeptide 2-like	-2.37	0.00345133	-2.24	0.00500372
1434861_at	Gene name not assigned for this probe set	Gene name not assigned for this probe set	-2.37	0.0123204	-2.25	0.00421267
1436191_at	Arid4a	AT rich interactive domain 4A (Rbp1 like)	-2.37	0.0767562	-2.28	0.096768
1444735_at	Gene name not assigned for this probe set	Gene name not assigned for this probe set	-2.37	0.0985897	-2.28	0.130723
1455871_s_at	LOC100039683 /// LOC100045937 /// Rpl13 /// Tax1bp3	Tax1 (human T-cell leukemia virus type I) binding protein 3 /// ribosomal protein L13 /// similar to Tax1 (human T-cell leukemia virus type I) binding protein 3	-2.37	0.0715965	-2.44	0.101457
1417236_at	Ehd3	EH-domain containing 3	-2.36	0.157822	-2.47	0.117509
1419405_at	Nmb	neuromedin B	-2.36	0.0892225	-2.11	0.102086
1421836_at	Mtap7	microtubule-associated protein 7	-2.36	0.0182725	-2.22	0.0391638
1423233_at	Cebpd	CCAAT/enhancer binding protein (C/EBP), delta	-2.36	0.10444	-2.77	0.0585627
1431074_a_at	Pitpnc1	phosphatidylinositol transfer protein, cytoplasmic 1	-2.36	0.0305435	-2.09	0.076239
1433763_at	Entpd5	ectonucleoside triphosphate diphosphohydrolase 5	-2.36	0.00794135	-2.23	0.014872
1433942_at	Myo6	myosin VI	-2.36	0.0214713	-2.09	0.00537342
1434763_at	Orai2	ORAI calcium release-activated calcium modulator 2	-2.36	0.0294636	-2.17	0.0302167
1436177_at	Plekha2	pleckstrin homology domain-containing, family A (phosphoinositide binding specific) member 2	-2.36	0.00487421	-2.22	0.00886611
1437561_at	Trat1	T cell receptor associated transmembrane adaptor 1	-2.36	0.0268975	-2.64	0.065712
1438192_s_at	Baz2a	bromodomain adjacent to zinc finger domain, 2A	-2.36	0.0357618	-2.2	0.0457375
1449062_at	Khk	ketohexokinase	-2.36	0.0231502	-2.4	0.0338132
1449125_at	Tnfaip8l1	tumor necrosis factor, alpha-induced protein 8-like 1	-2.36	0.00416284	-2.37	0.0067961
1450688_at	Rgl2	ral guanine nucleotide dissociation stimulator-like 2	-2.36	0.00819057	-2.21	0.00491151
1418146_a_at	Rbl2	retinoblastoma-like 2	-2.35	0.0165903	-2.2	0.0516307
1418817_at	Chmp1b	chromatin modifying protein 1B	-2.35	0.00274852	-2.04	0.00648608
1428584_a_at	Haghl	hydroxyacylglutathione hydrolase-like	-2.35	0.106409	-2.35	0.105791
1436779_at	Cybb	cytochrome b-245, beta polypeptide	-2.35	0.167827	-2.31	0.122484
1439381_x_at	Marveld1	MARVEL (membrane-associating) domain containing 1	-2.35	0.0666335	-2.42	0.0685886
1448437_a_at	Gtpbp2	GTP binding protein 2	-2.35	0.0229403	-2.22	0.0339786
1448632_at	Psmb10	proteasome (prosome, macropain) subunit, beta type 10	-2.35	0.0239442	-2.36	0.0247152
1451099_at	Mbc2	membrane bound C2 domain containing protein	-2.35	0.041597	-2.07	0.0644551
1420659_at	Slamf6	SLAM family member 6	-2.34	0.0208073	-2.12	0.0273335
1423563_at	Prrt1	proline-rich transmembrane protein 1	-2.34	0.0190358	-2.36	0.00328001
1423747_a_at	Pdk1	pyruvate dehydrogenase kinase, isoenzyme 1	-2.34	0.00261068	-2.07	0.00618396
1428521_at	Thap3	THAP domain containing, apoptosis associated protein 3	-2.34	0.0171383	-2.27	0.0200696
1434333_a_at	Prkd2	protein kinase D2	-2.34	0.0181046	-2.51	0.0144494
1434975_x_at	4933439C20Rik	RIKEN cDNA 4933439C20 gene	-2.34	0.00466537	-2.07	0.0101928
1436542_at	Gene name not assigned for this probe set	Gene name not assigned for this probe set	-2.34	0.0713052	-2.31	0.0792097
1439125_at	Gene name not assigned for this probe set	Gene name not assigned for this probe set	-2.34	0.10897	-2.07	0.185328
1443534_at	Gene name not assigned for this probe set	Gene name not assigned for this probe set	-2.34	0.147097	-2.32	0.214425
1447738_s_at	Ankrd13d	ankyrin repeat domain 13 family, member D	-2.34	0.0747675	-2.33	0.0988507
1451326_at	Abhd14b	abhydrolase domain containing 14b	-2.34	0.00171967	-2.1	0.00915679
1453101_at	Klhl25	kelch-like 25 (Drosophila)	-2.34	0.0180671	-2.41	0.0160434
1456464_x_at	Syt11	Synaptotagmin XI	-2.34	0.00169462	-2.43	0.00298163
1456642_x_at	S100a10	S100 calcium binding protein A10 (calpactin)	-2.34	0.0126766	-2.05	0.0209784
1417780_at	Lass4	LAG1 homolog, ceramide synthase 4	-2.33	0.039387	-2.28	0.050999
1419575_s_at	Zfp292	zinc finger protein 292	-2.33	0.0033347	-2.14	0.00613742
1428377_at	Btbd11	BTB (POZ) domain containing 11	-2.33	0.0133811	-2.38	0.0314195
1433637_at	Adck2	aarF domain containing kinase 2	-2.33	0.0088125	-2.38	0.0113169
1436102_at	Sec22c	SEC22 vesicle trafficking protein-like C (S. cerevisiae)	-2.33	0.0450719	-2.09	0.0587806
1443772_at	Dzip1	DAZ interacting protein 1	-2.33	0.438814	-2.91	0.339243
1447213_at	Gene name not assigned for this probe set	Gene name not assigned for this probe set	-2.33	0.21935	-3.02	0.169595
1448546_at	Rassf3	Ras association (RalGDS/AF-6) domain family member 3	-2.33	0.0272094	-2.41	0.0387754
1451126_at	Maf1	MAF1 homolog (S. cerevisiae)	-2.33	0.0141777	-2.05	0.023613
1451172_at	Tprgl	transformation related protein 63 regulated like	-2.33	0.00366785	-2.31	0.00168807
1452769_at	Rnf145	ring finger protein 145	-2.33	0.0188925	-2.1	0.0248175
1457017_at	2410005O16Rik	RIKEN cDNA 2410005O16 gene	-2.33	0.222978	-2.38	0.220668
1460273_a_at	Naip2	NLR family, apoptosis inhibitory protein 2	-2.33	0.0306317	-2.21	0.0334879
1423518_at	Csk	c-src tyrosine kinase	-2.32	0.0883362	-2.47	0.11406
1424895_at	Gpsm2	G-protein signalling modulator 2 (AGS3-like, C. elegans)	-2.32	0.01011	-2.7	0.0288078
1428585_at	Actn1	actinin, alpha 1	-2.32	0.00834885	-2.59	0.00204586
1429028_at	Dock11	dedicator of cytokinesis 11	-2.32	0.000734739	-2.22	0.00272123
1429571_a_at	Spaca1	sperm acrosome associated 1	-2.32	0.0149134	-2.11	0.018044
1433895_at	Tmem127	transmembrane protein 127	-2.32	0.00585351	-2.12	0.00693194
1434864_at	Nipa1	non imprinted in Prader-Willi/Angelman syndrome 1 homolog (human)	-2.32	0.0969232	-2.02	0.0874264
1446657_at	Gene name not assigned for this probe set	Gene name not assigned for this probe set	-2.32	0.0228974	-2.5	0.0181479
1456290_x_at	Ccm2	cerebral cavernous malformation 2 homolog (human)	-2.32	0.00281232	-2.41	0.00961813
1457707_at	Mctp2	multiple C2 domains, transmembrane 2	-2.32	0.0718552	-2.36	0.0634723
1416842_at	Gstm5	glutathione S-transferase, mu 5	-2.31	0.042942	-2.61	0.0219576
1416947_s_at	Acaa1a /// Acaa1b	acetyl-Coenzyme A acyltransferase 1A /// acetyl-Coenzyme A acyltransferase 1B	-2.31	0.0239563	-2.18	0.0290666
1421525_a_at	Naip5	NLR family, apoptosis inhibitory protein 5	-2.31	0.0295683	-2.35	0.062861
1426373_at	Ski	ski sarcoma viral oncogene homolog (avian)	-2.31	0.000914965	-2.54	0.00267514
1427917_s_at	Ssbp3	single-stranded DNA binding protein 3	-2.31	0.0249812	-2.02	0.0193207
1428346_at	Trafd1	TRAF type zinc finger domain containing 1	-2.31	0.0238865	-2.1	0.0304038
1428657_at	Rreb1	ras responsive element binding protein 1	-2.31	0.063992	-2	0.0941648
1429850_x_at	Alkbh4	alkB, alkylation repair homolog 4 (E. coli)	-2.31	0.0480049	-2.36	0.0613011
1436097_x_at	Arhgap9	Rho GTPase activating protein 9	-2.31	0.0265791	-2.48	0.0173243
1439013_x_at	Acyp1	acylphosphatase 1, erythrocyte (common) type	-2.31	0.002037	-2.08	0.00320022
1446054_at	Gene name not assigned for this probe set	Gene name not assigned for this probe set	-2.31	0.0413985	-2.33	0.0465485
1447766_x_at	Limd2	LIM domain containing 2	-2.31	0.061547	-2.32	0.0153571
1448343_a_at	Nbr1	neighbor of Brca1 gene 1	-2.31	0.0382667	-2.09	0.0648899
1454937_at	B630005N14Rik	RIKEN cDNA B630005N14 gene	-2.31	0.0210907	-2.52	0.03254
1455388_at	Pcmtd1	protein-L-isoaspartate (D-aspartate) O-methyltransferase domain containing 1	-2.31	0.30643	-2.03	0.366367
1460253_at	Cmtm7	CKLF-like MARVEL transmembrane domain containing 7	-2.31	0.0259874	-2.8	0.0163269
1417620_at	Rac2	RAS-related C3 botulinum substrate 2	-2.3	0.0320454	-2.28	0.0469662
1417874_at	Tmem9b	TMEM9 domain family, member B	-2.3	0.0196019	-2.15	0.0278405
1418291_at	Zfp87	zinc finger protein 87	-2.3	0.010041	-2.1	0.00698928
1418655_at	B4galnt1	beta-1,4-N-acetyl-galactosaminyl transferase 1	-2.3	0.0900635	-2.12	0.143396
1419696_at	Cd4	CD4 antigen	-2.3	0.0111186	-2.34	0.0109753
1421018_at	1110018J18Rik /// LOC100044674	RIKEN cDNA 1110018J18 gene /// hypothetical protein LOC100044674	-2.3	0.0365798	-2.53	0.0261
1431050_at	Rps6ka5	ribosomal protein S6 kinase, polypeptide 5	-2.3	0.132535	-2.04	0.14039
1433933_s_at	Slco2b1	solute carrier organic anion transporter family, member 2b1	-2.3	0.124593	-2.01	0.252951
1434633_at	Crebbp	CREB binding protein	-2.3	0.00379034	-2.08	0.0025922
1434704_at	Mll5	myeloid/lymphoid or mixed-lineage leukemia 5	-2.3	0.0402104	-2.03	0.0440058
1435588_at	Wdfy1	WD repeat and FYVE domain containing 1	-2.3	0.196324	-2.43	0.201436
1418275_a_at	Elf2	E74-like factor 2	-2.29	0.0434616	-2.08	0.0664449
1418344_at	Tmem8	transmembrane protein 8 (five membrane-spanning domains)	-2.29	0.0117228	-2.31	0.014735
1420425_at	Prdm1	PR domain containing 1, with ZNF domain	-2.29	0.0343254	-2.15	0.0573102
1424159_at	1300010M03Rik	RIKEN cDNA 1300010M03 gene	-2.29	0.00990889	-2.32	0.0058875
1429190_at	Arsb	arylsulfatase B	-2.29	0.0425624	-2.07	0.0640933
1434821_at	Brd1 /// LOC100045983	bromodomain containing 1 /// similar to bromodomain containing 1	-2.29	0.0250114	-2.07	0.0570764
1436326_at	Rora	RAR-related orphan receptor alpha	-2.29	0.0757114	-2.27	0.0464791
1437542_at	Ikzf2	IKAROS family zinc finger 2	-2.29	0.0140013	-2.65	0.0151187
1443464_at	Gene name not assigned for this probe set	Gene name not assigned for this probe set	-2.29	0.329729	-2.24	0.352211
1449057_at	Kel	Kell blood group	-2.29	0.0828066	-2.14	0.100325
1415857_at	Emb	embigin	-2.28	0.00118613	-2.25	0.00431519
1417001_a_at	D4Wsu53e	DNA segment, Chr 4, Wayne State University 53, expressed	-2.28	0.0200511	-2.02	0.0518418
1417932_at	Il18	interleukin 18	-2.28	0.16307	-2.66	0.14146
1419595_a_at	Ggh	gamma-glutamyl hydrolase	-2.28	0.0165593	-2.25	0.00737039
1423083_at	Rab33b	RAB33B, member of RAS oncogene family	-2.28	0.00179445	-2.19	0.000287651
1424039_at	Tmem66	transmembrane protein 66	-2.28	0.00440953	-2.01	0.00679779
1426769_s_at	Maml1	mastermind like 1 (Drosophila)	-2.28	0.0133821	-2.34	0.0180041
1431067_at	2210012G02Rik	RIKEN cDNA 2210012G02 gene	-2.28	0.00920594	-2.14	0.0288475
1434034_at	Cerk /// LOC676420	ceramide kinase /// similar to Ceramide kinase (Acylsphingosine kinase) (mCERK)	-2.28	0.0195081	-2.29	0.0384075
1434314_s_at	Rab11fip5	RAB11 family interacting protein 5 (class I)	-2.28	0.0571642	-2.31	0.0643179
1440264_at	Gene name not assigned for this probe set	Gene name not assigned for this probe set	-2.28	0.0552427	-2.25	0.0326332
1449143_at	Rtp4	receptor transporter protein 4	-2.28	0.0764967	-2.61	0.0673997
1451310_a_at	Ctsl	cathepsin L	-2.28	0.0164162	-2.55	0.000496271
1455728_at	Pten	phosphatase and tensin homolog	-2.28	0.0486202	-2.18	0.0512694
1416937_at	Gabarap	gamma-aminobutyric acid receptor associated protein	-2.27	0.0338205	-2	0.0442123
1418699_s_at	Fech	ferrochelatase	-2.27	0.125531	-2.1	0.141457
1423946_at	Pdlim2	PDZ and LIM domain 2	-2.27	0.000385174	-2	0.00146498
1424238_at	Sirt7	sirtuin 7 (silent mating type information regulation 2, homolog) 7 (S. cerevisiae)	-2.27	0.0134192	-2	0.030238
1435754_at	Zyg11b	zyg-ll homolog B (C. elegans)	-2.27	0.00123246	-2.16	0.00127167
1437689_x_at	Clu	clusterin	-2.27	0.447888	-3.08	0.372887
1437724_x_at	Pitpnm1	phosphatidylinositol membrane-associated 1	-2.27	0.0238024	-2.52	0.0327149
1442297_at	BB212172	expressed sequence BB212172	-2.27	0.0724983	-2.13	0.0414223
1448377_at	Slpi	secretory leukocyte peptidase inhibitor	-2.27	0.136159	-2.15	0.202275
1451462_a_at	Ifnar2	interferon (alpha and beta) receptor 2	-2.27	0.00827555	-2.12	0.00364439
1415886_at	Sh2d3c	SH2 domain containing 3C	-2.26	0.000714627	-2.26	0.00249058
1416809_at	Cyp3a11	cytochrome P450, family 3, subfamily a, polypeptide 11	-2.26	0.421406	-2.49	0.412274
1424888_at	LOC100044703 /// March2	membrane-associated ring finger (C3HC4) 2 /// similar to March2 protein	-2.26	0.0412802	-2.07	0.0403919
1433476_at	C78339	expressed sequence C78339	-2.26	0.0241432	-2.18	0.035905
1449419_at	Dock8	dedicator of cytokinesis 8	-2.26	0.0191565	-2.04	0.0370893
1455422_x_at	Sept4	septin 4	-2.26	0.0560591	-2.22	0.0754457
1418367_x_at	Hist1h2ab /// Hist1h2ac /// Hist1h2ad /// Hist1h2ae /// Hist1h2ag /// Hist1h2ai /// Hist1h2an /// Hist1h2ao /// Hist1h3b /// Hist1h3c /// Hist1h3d /// Hist1h3e /// Hist1h3f /// Hist2h2aa1 /// Hist2h2aa2 /// Hist2h2ac /// Hist2h3b /// Hist2h3c1 /// Hist2h3c2 /// RP23-480B19.10	histone cluster 2, H3c1 /// histone cluster 2, H2aa1 /// histone cluster 2, H3c2 /// histone cluster 1, H3f /// histone cluster 1, H3c /// histone cluster 1, H3d /// histone cluster 1, H3b /// histone cluster 1, H3e /// histone cluster 2, H3b /// histone cluster 1, H2ac /// histone cluster 1, H2ad /// histone cluster 1, H2ae /// histone cluster 1, H2ag /// histone cluster 1, H2an /// histone clus…	-2.25	0.00404748	-2.07	0.000915149
1424824_at	Slain1	SLAIN motif family, member 1	-2.25	0.0095476	-2.26	0.00556881
1425451_s_at	Chi3l3 /// Chi3l4	chitinase 3-like 3 /// chitinase 3-like 4	-2.25	0.234579	-2.31	0.202199
1431973_at	Sept6	septin 6	-2.25	0.0485272	-2.16	0.0864911
1435937_at	Sptlc2	serine palmitoyltransferase, long chain base subunit 2	-2.25	0.0350654	-2.47	0.0420896
1438974_x_at	Pitpnm1	phosphatidylinositol membrane-associated 1	-2.25	0.0399148	-2.48	0.0470439
1448937_at	Slc35b3	solute carrier family 35, member B3	-2.25	0.00392419	-2.22	0.00632956
1455756_at	F730014I05Rik	RIKEN cDNA F730014I05 gene	-2.25	0.0333854	-2.18	0.0402229
1456956_at	Ikzf2	IKAROS family zinc finger 2	-2.25	0.127067	-2.31	0.189629
1418012_at	Sh3glb1	SH3-domain GRB2-like B1 (endophilin)	-2.24	0.0179924	-2.06	0.0159803
1419138_at	B3galt4	UDP-Gal:betaGlcNAc beta 1,3-galactosyltransferase, polypeptide 4	-2.24	0.00330358	-2.25	0.00338118
1420401_a_at	AB182283 /// LOC100046186 /// Ramp3	receptor (calcitonin) activity modifying protein 3 /// cDNA sequence AB182283 /// similar to receptor activity modifying protein 3	-2.24	0.018724	-2.18	0.0138405
1428786_at	Nckap1l	NCK associated protein 1 like	-2.24	0.00376776	-2.11	0.00263977
1434684_at	Rin3	Ras and Rab interactor 3	-2.24	0.0224633	-2.97	0.0217965
1438321_x_at	4930504E06Rik	RIKEN cDNA 4930504E06 gene	-2.24	0.0295776	-2.66	0.0548548
1439630_x_at	Sbsn	suprabasin	-2.24	0.0194989	-2.05	0.0323505
1448705_at	Zbtb22	zinc finger and BTB domain containing 22	-2.24	0.00666711	-2.27	0.0048341
1451152_a_at	Atp1b1	ATPase, Na+/K+ transporting, beta 1 polypeptide	-2.24	0.0395055	-2.15	0.0665101
1451747_a_at	Atg12	autophagy-related 12 (yeast)	-2.24	0.0479334	-2.12	0.0382596
1452632_at	Aak1	AP2 associated kinase 1	-2.24	0.080428	-2.02	0.0804957
1424127_at	Eya2	eyes absent 2 homolog (Drosophila)	-2.23	0.0236999	-2.37	0.0440834
1426044_a_at	Prkcq	protein kinase C, theta	-2.23	0.0111131	-2.05	0.0198762
1428150_at	Coro7	coronin 7	-2.23	0.147211	-2.43	0.175015
1433910_at	Zcchc6	zinc finger, CCHC domain containing 6	-2.23	0.00739186	-2.07	0.0106578
1434058_at	Mtmr12	myotubularin related protein 12	-2.23	0.0425952	-2.1	0.0441536
1434387_at	Itfg3	integrin alpha FG-GAP repeat containing 3	-2.23	0.00960298	-2.39	0.0103454
1435762_at	Pacs1	phosphofurin acidic cluster sorting protein 1	-2.23	0.0138414	-2.01	0.020376
1436580_at	Hgsnat	Heparan-alpha-glucosaminide N-acetyltransferase	-2.23	0.116356	-2.25	0.130504
1451121_a_at	Gltscr2	glioma tumor suppressor candidate region gene 2	-2.23	0.00164382	-2.01	0.00416166
1459715_at	Gene name not assigned for this probe set	Gene name not assigned for this probe set	-2.23	0.126713	-2.07	0.0617005
1416543_at	Nfe2l2	nuclear factor, erythroid derived 2, like 2	-2.22	0.0554431	-2.03	0.0737903
1418072_at	Hist1h2bb /// Hist1h2bc /// Hist1h2be /// Hist1h2bg /// LOC665622 /// RP23-38E20.1	histone cluster 1, H2bc /// histone cluster 1, H2bb /// histone cluster 1, H2be /// histone cluster 1, H2bg /// H2b histone family, member A /// H2b histone family member	-2.22	0.0925064	-2.11	0.132816
1436456_at	Slc38a9	solute carrier family 38, member 9	-2.22	0.15349	-2.13	0.142396
1436906_at	Rnf166	ring finger protein 166	-2.22	0.133442	-2.07	0.169719
1439062_at	Kbtbd3 /// LOC100044210	kelch repeat and BTB (POZ) domain containing 3 /// hypothetical protein LOC100044210	-2.22	0.0180509	-2.17	0.0404841
1450106_a_at	Evl /// LOC100047333	Ena-vasodilator stimulated phosphoprotein /// similar to Ena-VASP-like	-2.22	0.021976	-2.12	0.0310163
1455576_at	5830482F20Rik	RIKEN cDNA 5830482F20 gene	-2.22	0.0299495	-2.28	0.0335229
1416868_at	Cdkn2c	cyclin-dependent kinase inhibitor 2C (p18, inhibits CDK4)	-2.21	0.179818	-2.11	0.228646
1417225_at	Arl6ip5	ADP-ribosylation factor-like 6 interacting protein 5	-2.21	0.00905576	-2.32	0.0113861
1418832_at	Pkp3	plakophilin 3	-2.21	0.0432571	-2.09	0.0765588
1423645_a_at	Ddx5	DEAD (Asp-Glu-Ala-Asp) box polypeptide 5	-2.21	0.0317545	-2.08	0.0561439
1427270_a_at	Bsdc1	BSD domain containing 1	-2.21	0.00493951	-2.03	0.00113456
1438218_at	Zbtb24	zinc finger and BTB domain containing 24	-2.21	0.0315311	-2.2	0.035134
1442023_at	A530030E21Rik	RIKEN cDNA A530030E21 gene	-2.21	0.103895	-2.86	0.0564408
1448923_at	Prkra	protein kinase, interferon inducible double stranded RNA dependent activator	-2.21	0.011358	-2.19	0.0148359
1418051_at	Ephb6	Eph receptor B6	-2.2	0.0120769	-2.2	0.0094044
1419120_at	Lyl1	lymphoblastomic leukemia	-2.2	0.0571551	-2.31	0.0497565
1420739_at	Cntn3	contactin 3	-2.2	0.152357	-2.01	0.171463
1440479_at	Cbx4	chromobox homolog 4 (Drosophila Pc class)	-2.2	0.0249933	-2.06	0.0109239
1441084_at	Cacna2d4	calcium channel, voltage-dependent, alpha 2/delta subunit 4	-2.2	0.0807513	-2.37	0.0578949
1444233_at	Gpr132	G protein-coupled receptor 132	-2.2	0.0324346	-2.01	0.07218
1444420_at	E230032D23Rik	RIKEN cDNA E230032D23 gene	-2.2	0.125961	-2.31	0.123539
1449856_at	Rgs18	regulator of G-protein signaling 18	-2.2	0.0937549	-2.08	0.140202
1452385_at	Usp53	ubiquitin specific peptidase 53	-2.2	0.0249384	-2.1	0.0436376
1454704_at	Scarb2	scavenger receptor class B, member 2	-2.2	0.00707678	-2.17	0.00683595
1416066_at	Cd9	CD9 antigen	-2.19	0.0493816	-2	0.0677397
1420993_at	B3gnt5	UDP-GlcNAc:betaGal beta-1,3-N-acetylglucosaminyltransferase 5	-2.19	0.192099	-2.91	0.120199
1423975_s_at	Numa1	nuclear mitotic apparatus protein 1	-2.19	0.00538308	-2.15	0.00191389
1428380_at	0610007C21Rik	RIKEN cDNA 0610007C21 gene	-2.19	0.00677147	-2.11	0.00698032
1433825_at	Ntrk3	neurotrophic tyrosine kinase, receptor, type 3	-2.19	0.0803164	-2.09	0.0498665
1434714_at	Ero1lb	ERO1-like beta (S. cerevisiae)	-2.19	0.0148062	-2.18	0.0180214
1434955_at	March1	membrane-associated ring finger (C3HC4) 1	-2.19	0.0137393	-2.17	0.0203013
1435717_at	4833428C12Rik	RIKEN cDNA 4833428C12 gene	-2.19	0.0189284	-2.18	0.0187319
1435865_at	Hist3h2a /// Trim17	tripartite motif-containing 17 /// histone cluster 3, H2a	-2.19	0.039562	-2.06	0.0526396
1438854_x_at	Pitpnm1	phosphatidylinositol membrane-associated 1	-2.19	0.0500871	-2.46	0.0489237
1449181_at	Fech	ferrochelatase	-2.19	0.0571856	-2.26	0.02551
1451449_at	4933407N01Rik	RIKEN cDNA 4933407N01 gene	-2.19	0.00195461	-2.02	0.00229214
1452056_s_at	Ppp3ca	protein phosphatase 3, catalytic subunit, alpha isoform	-2.19	0.0544058	-2.58	0.0379824
1452888_at	1110034G24Rik	RIKEN cDNA 1110034G24 gene	-2.19	0.00699047	-2.04	0.0109072
1415864_at	Bpgm	2,3-bisphosphoglycerate mutase	-2.18	0.37057	-2.05	0.38553
1415883_a_at	Ela3	elastase 3, pancreatic	-2.18	0.202318	-2.15	0.198202
1426199_x_at	EG629908 /// Igh-1a /// Igh-2 /// Igh-Ia /// Igh-VJ558 /// Ighg /// IghmAC38.205.12 /// LOC100048770 /// LOC544903 /// LOC544910 /// LOC634100 /// LOC634206 /// LOC634222 /// LOC634275 /// LOC634338 /// LOC634541 /// LOC634594 /// LOC640701 /// LOC675659	immunoglobulin heavy chain Ia /// immunoglobulin heavy chain (J558 family) /// immunoglobulin heavy chain 2 (serum IgA) /// immunoglobulin heavy chain 1a (serum IgG2a) /// Immunoglobulin heavy chain (gamma polypeptide) /// Ig mu chain V region AC38 205.12 /// similar to immunoglobulin mu-chain /// similar to Ig heavy chain V region 3 precursor /// predicted gene, EG629908 /// similar to Ig heavy …	-2.18	0.09992	-2.23	0.104374
1437626_at	Zfp36l2	zinc finger protein 36, C3H type-like 2	-2.18	0.0185628	-2.14	0.0388307
1448939_at	Usp25	ubiquitin specific peptidase 25	-2.18	0.0810574	-2.06	0.106113
1457080_at	Gene name not assigned for this probe set	Gene name not assigned for this probe set	-2.18	0.0745005	-2.54	0.06049
1457339_at	Gene name not assigned for this probe set	Gene name not assigned for this probe set	-2.18	0.0129811	-2.38	0.00505999
1418770_at	Cd2	CD2 antigen	-2.17	0.00134839	-2.17	0.000668908
1422433_s_at	Idh1	isocitrate dehydrogenase 1 (NADP+), soluble	-2.17	0.00506319	-2.13	0.0169323
1424748_at	Galnt11	UDP-N-acetyl-alpha-D-galactosamine:polypeptide N-acetylgalactosaminyltransferase 11	-2.17	0.00567921	-2.12	0.0223672
1425489_at	Slu7	SLU7 splicing factor homolog (S. cerevisiae)	-2.17	0.00500617	-2.04	0.00372149
1426237_at	Sp2	Sp2 transcription factor	-2.17	0.00451863	-2.07	0.0226174
1436014_a_at	Rusc1	RUN and SH3 domain containing 1	-2.17	0.0510059	-2.15	0.0363653
1443424_at	2210018M11Rik	RIKEN cDNA 2210018M11 gene	-2.17	0.0787072	-2.35	0.203188
1448905_at	Nme3	non-metastatic cells 3, protein expressed in	-2.17	0.0363003	-2.04	0.0215855
1415865_s_at	Bpgm	2,3-bisphosphoglycerate mutase	-2.16	0.294235	-2.19	0.279092
1416766_at	Mosc2	MOCO sulphurase C-terminal domain containing 2	-2.16	0.00420318	-2.06	0.00448984
1423913_at	Hectd3	HECT domain containing 3	-2.16	0.00491041	-2.09	0.000565004
1434196_at	Dnaja4	DnaJ (Hsp40) homolog, subfamily A, member 4	-2.16	0.00776317	-2.13	0.00270572
1442039_at	Tox	thymocyte selection-associated high mobility group box	-2.16	0.0819188	-2.53	0.0966213
1455075_at	Pigv	phosphatidylinositol glycan anchor biosynthesis, class V	-2.16	0.0220029	-2.27	0.0281412
1455558_at	Gm114	gene model 114, (NCBI)	-2.16	0.220941	-2.8	0.139888
1417021_a_at	Spo11	sporulation protein, meiosis-specific, SPO11 homolog (S. cerevisiae)	-2.15	0.0502449	-2.38	0.023672
1421969_a_at	Faah	fatty acid amide hydrolase	-2.15	0.080998	-2.14	0.100475
1426133_a_at	Mitd1	MIT, microtubule interacting and transport, domain containing 1	-2.15	0.0408223	-2.03	0.035068
1429173_at	Dnase1l1	deoxyribonuclease 1-like 1	-2.15	0.0120107	-2.05	0.018121
1430391_a_at	St8sia4	ST8 alpha-N-acetyl-neuraminide alpha-2,8-sialyltransferase 4	-2.15	0.0415647	-2.22	0.0948212
1437436_s_at	Grk6	G protein-coupled receptor kinase 6	-2.15	0.0192872	-2.14	0.0181255
1440522_at	ENSMUSG00000073019	predicted gene, ENSMUSG00000073019	-2.15	0.174844	-2.02	0.082637
1445617_at	Gene name not assigned for this probe set	Gene name not assigned for this probe set	-2.15	0.0131099	-2.14	0.0134303
1454745_at	Arhgap29	Rho GTPase activating protein 29	-2.15	0.045219	-2.18	0.0397151
1416406_at	Pea15a	phosphoprotein enriched in astrocytes 15A	-2.14	0.0632198	-2.23	0.0412492
1416946_a_at	Acaa1a /// Acaa1b	acetyl-Coenzyme A acyltransferase 1A /// acetyl-Coenzyme A acyltransferase 1B	-2.14	0.046479	-2.14	0.0639436
1418643_at	Tspan13	tetraspanin 13	-2.14	0.000887192	-2.4	0.00118531
1419994_s_at	D10Ertd641e	DNA segment, Chr 10, ERATO Doi 641, expressed	-2.14	0.00642984	-2.44	0.00132536
1429065_at	1200009F10Rik	RIKEN cDNA 1200009F10 gene	-2.14	0.00593828	-2.53	0.016179
1434184_s_at	Map4k4	mitogen-activated protein kinase kinase kinase kinase 4	-2.14	0.000189358	-2.21	0.00128434
1434656_at	B230339M05Rik	RIKEN cDNA B230339M05 gene	-2.14	0.0199269	-2.09	0.0193688
1435251_at	Snx13	sorting nexin 13	-2.14	0.0592009	-2.22	0.0451791
1441747_at	Gene name not assigned for this probe set	Gene name not assigned for this probe set	-2.14	0.0411802	-2.07	0.030305
1442051_at	Hist1h3b /// Hist1h3c /// Hist1h3d /// Hist1h3e /// Hist1h3f /// Hist2h3b /// Hist2h3c1 /// Hist2h3c2	histone cluster 2, H3c1 /// histone cluster 2, H3c2 /// histone cluster 1, H3f /// histone cluster 1, H3c /// histone cluster 1, H3d /// histone cluster 1, H3b /// histone cluster 1, H3e /// histone cluster 2, H3b	-2.14	0.0978296	-2.08	0.0918743
1449043_at	Naga	N-acetyl galactosaminidase, alpha	-2.14	0.0597065	-2.12	0.0782498
1450138_a_at	Serpinb6a	serine (or cysteine) peptidase inhibitor, clade B, member 6a	-2.14	0.0914977	-2.41	0.0649232
1452844_at	Pou6f1	POU domain, class 6, transcription factor 1	-2.14	0.0148807	-2.13	0.0226444
1454268_a_at	Cyba	cytochrome b-245, alpha polypeptide	-2.14	0.0666526	-2.01	0.0822235
1422595_s_at	5730470L24Rik	RIKEN cDNA 5730470L24 gene	-2.13	0.0171462	-2.04	0.0130967
1426400_a_at	Capns1	calpain, small subunit 1	-2.13	0.097321	-2.02	0.149273
1429119_at	Iah1	isoamyl acetate-hydrolyzing esterase 1 homolog (S. cerevisiae)	-2.13	0.00507836	-2.08	0.00741737
1435674_at	Rhobtb2	Rho-related BTB domain containing 2	-2.13	0.00163584	-2.1	0.00251425
1460338_a_at	Crlf3	cytokine receptor-like factor 3	-2.13	0.00199081	-2.01	0.016802
1415743_at	Hdac5	histone deacetylase 5	-2.12	0.0814904	-2.25	0.0883043
1416796_at	LOC100044475 /// Nck2	non-catalytic region of tyrosine kinase adaptor protein 2 /// similar to SH2/SH3 adaptor protein	-2.12	0.00593379	-2.15	0.0092177
1420583_a_at	Rora	RAR-related orphan receptor alpha	-2.12	0.0815403	-2.12	0.0820144
1422066_x_at	Klrb1b	killer cell lectin-like receptor subfamily B member 1B	-2.12	0.485237	-2.92	0.366626
1425374_at	Oas3	2'-5' oligoadenylate synthetase 3	-2.12	0.110273	-2.12	0.106674
1428662_a_at	Hopx	HOP homeobox	-2.12	0.0169657	-2.18	0.0299878
1430757_at	Prune2	prune homolog 2 (Drosophila)	-2.12	0.2087	-2.2	0.244489
1433726_at	2310035C23Rik	RIKEN cDNA 2310035C23 gene	-2.12	0.0266231	-2.04	0.0421698
1436015_s_at	Stk4	serine/threonine kinase 4	-2.12	0.00216399	-2.03	0.0339866
1437345_a_at	Bscl2	Bernardinelli-Seip congenital lipodystrophy 2 homolog (human)	-2.12	0.00555359	-2.13	0.0077541
1438279_at	Dpp4	Dipeptidylpeptidase 4	-2.12	0.105392	-2.13	0.0950911
1449136_at	Epx	eosinophil peroxidase	-2.12	0.0192903	-2.32	0.0163305
1453141_at	0610009L18Rik	RIKEN cDNA 0610009L18 gene	-2.12	0.0242131	-2.04	0.0150692
1457672_at	Chd9	chromodomain helicase DNA binding protein 9	-2.12	0.0381362	-2.16	0.0518484
1458263_at	Gene name not assigned for this probe set	Gene name not assigned for this probe set	-2.12	0.06461	-2.27	0.0761577
1460428_at	Ankrd13a	ankyrin repeat domain 13a	-2.12	0.0262289	-2.01	0.0388336
1460470_at	Acoxl	acyl-Coenzyme A oxidase-like	-2.12	0.110616	-2.28	0.0870006
1416407_at	Pea15a	phosphoprotein enriched in astrocytes 15A	-2.11	0.0382393	-2.37	0.0274702
1417894_at	Gpr97	G protein-coupled receptor 97	-2.11	0.00303275	-2.21	0.00569291
1428206_at	Ccdc69	coiled-coil domain containing 69	-2.11	0.0218513	-2.15	0.0308426
1450178_at	Brdt	bromodomain, testis-specific	-2.11	0.0209214	-2.18	0.0330541
1451965_at	LOC672450	V(kappa) gene product	-2.11	0.019825	-2.07	0.0100101
1455503_at	Zfp273 /// Zfp85-rs1	zinc finger protein 85, related sequence 1 /// zinc finger protein 273	-2.11	0.0181203	-2.06	0.0147404
1455505_at	Gatad2a	GATA zinc finger domain containing 2A	-2.11	0.0186656	-2.19	0.005637
1459740_s_at	Ucp2	uncoupling protein 2 (mitochondrial, proton carrier)	-2.11	0.0662729	-2.11	0.0575308
1459920_at	Gene name not assigned for this probe set	Gene name not assigned for this probe set	-2.11	0.0114098	-2.06	0.00710023
1418359_at	Wbscr27	Williams Beuren syndrome chromosome region 27 (human)	-2.1	0.0219145	-2.02	0.0241183
1420632_a_at	Bscl2	Bernardinelli-Seip congenital lipodystrophy 2 homolog (human)	-2.1	0.0403192	-2.07	0.0347229
1424163_at	Rmnd5b	required for meiotic nuclear division 5 homolog B (S. cerevisiae)	-2.1	0.0134391	-2.09	0.0125676
1424239_at	2310066E14Rik	RIKEN cDNA 2310066E14 gene	-2.1	0.0370945	-2.17	0.0219042
1424584_a_at	Ranbp10	RAN binding protein 10	-2.1	0.00913074	-2.16	0.0288143
1428660_s_at	LOC100047963 /// Tor3a	torsin family 3, member A /// similar to ADIR1	-2.1	0.00433387	-2.06	0.000152106
1438910_a_at	Stom	stomatin	-2.1	0.0431333	-2.21	0.0549131
1442195_at	BB283564	expressed sequence BB283564	-2.1	0.0611786	-2.17	0.022196
1456735_x_at	Acpl2	acid phosphatase-like 2	-2.1	0.0180729	-2.05	0.059488
1415928_a_at	Map1lc3b	microtubule-associated protein 1 light chain 3 beta	-2.09	0.00214381	-2.06	0.00308833
1418402_at	Adam19 /// LOC100045780	a disintegrin and metallopeptidase domain 19 (meltrin beta) /// similar to metalloprotease-disintegrin meltrin beta	-2.09	0.123679	-2.14	0.151912
1418468_at	Anxa11 /// LOC100039484 /// LOC100039503	annexin A11 /// similar to Annexin A11	-2.09	0.0483451	-2.16	0.0217078
1420619_a_at	Aes	amino-terminal enhancer of split	-2.09	0.0889654	-2.09	0.0708255
1423586_at	Axl	AXL receptor tyrosine kinase	-2.09	0.247283	-2.76	0.150215
1428149_at	Coro7	coronin 7	-2.09	0.19077	-2.01	0.26136
1428342_at	Rcor3	REST corepressor 3	-2.09	0.0235151	-2.25	0.025016
1428429_at	Rgmb	RGM domain family, member B	-2.09	0.115016	-2.09	0.129665
1436900_x_at	Leprot	leptin receptor overlapping transcript	-2.09	0.0590096	-2.14	0.0582417
1438775_at	Gene name not assigned for this probe set	Gene name not assigned for this probe set	-2.09	0.18495	-2.33	0.178463
1457870_at	Gene name not assigned for this probe set	Gene name not assigned for this probe set	-2.09	0.00997077	-2.03	0.00546501
1417542_at	Rps6ka2	ribosomal protein S6 kinase, polypeptide 2	-2.08	0.0307395	-2.17	0.0485959
1429315_at	Syt11	synaptotagmin XI	-2.08	0.00378952	-2.02	0.0178248
1434399_at	Galnt6 /// LOC100047499	UDP-N-acetyl-alpha-D-galactosamine:polypeptide N-acetylgalactosaminyltransferase 6 /// similar to UDP-N-acetyl-alpha-D-galactosamine:polypeptide N-acetylgalactosaminyltransferase 6	-2.08	0.000675242	-2.2	0.00304161
1434446_at	Insr	insulin receptor	-2.08	0.0259797	-2.2	0.0575605
1435075_at	Tmem106b	transmembrane protein 106B	-2.08	0.00345428	-2.12	0.0120741
1436059_at	Rfx1	regulatory factor X, 1 (influences HLA class II expression)	-2.08	0.0294439	-2	0.04752
1454051_at	2600011E07Rik /// ENSMUSG00000068233	RIKEN cDNA 2600011E07 gene /// predicted gene, ENSMUSG00000068233	-2.08	0.210607	-2.37	0.186562
1433908_a_at	Cttn	cortactin	-2.07	0.0450329	-2.53	0.0964856
1436398_at	Gene name not assigned for this probe set	Gene name not assigned for this probe set	-2.07	0.368462	-2.05	0.459535
1437617_x_at	1110034G24Rik	RIKEN cDNA 1110034G24 gene	-2.07	0.0277852	-2.05	0.0285119
1450545_a_at	Dntt	deoxynucleotidyltransferase, terminal	-2.07	0.119429	-2.56	0.0595276
1452937_s_at	Ccdc28b	coiled coil domain containing 28B	-2.07	0.204281	-2.23	0.135858
1456739_x_at	Armcx2	armadillo repeat containing, X-linked 2	-2.07	0.0180356	-2.2	0.00969668
1457075_at	A830031M15Rik	RIKEN cDNA A830031M15 gene	-2.07	0.0957096	-2.15	0.0172184
1423818_a_at	Arl6ip1	ADP-ribosylation factor-like 6 interacting protein 1	-2.06	0.0171498	-2.11	0.0105309
1426801_at	Sept8	septin 8	-2.06	0.0205986	-2.19	0.0419192
1437458_x_at	Clu	clusterin	-2.06	0.467013	-2.68	0.377944
1438452_at	Nebl	nebulette	-2.06	0.0757791	-2.18	0.0553782
1439066_at	Angpt1	angiopoietin 1	-2.06	0.0332123	-2.8	0.10164
1440718_at	BC052328	cDNA sequence BC052328	-2.06	0.0913019	-2.03	0.0984918
1442264_at	Rasgrp2	RAS, guanyl releasing protein 2	-2.06	0.239743	-2.14	0.225681
1453939_x_at	LOC677168	similar to ISG15 ubiquitin-like modifier	-2.06	0.012637	-2.17	0.00147612
1417535_at	Fbxo25	F-box protein 25	-2.05	0.00192451	-2.05	0.00535704
1432032_a_at	Artn	artemin	-2.05	0.0886576	-2.36	0.0401572
1434245_a_at	Cybasc3	cytochrome b, ascorbate dependent 3	-2.05	0.0102644	-2.05	0.0130615
1434725_at	Gramd1c	GRAM domain containing 1C	-2.05	0.0265527	-2.11	0.0210013
1436103_at	Rab3ip	RAB3A interacting protein	-2.05	0.0176565	-2.15	0.012056
1436182_at	Gene name not assigned for this probe set	Gene name not assigned for this probe set	-2.05	0.00308839	-2.03	0.00970761
1451998_at	Tasp1	taspase, threonine aspartase 1	-2.05	0.0900097	-2.02	0.098938
1455747_at	Ggt5	gamma-glutamyltransferase 5	-2.05	0.0980304	-2.08	0.0559986
1419974_at	Scp2	sterol carrier protein 2, liver	-2.04	0.0560381	-2.08	0.0597065
1421813_a_at	Psap	prosaposin	-2.04	0.394285	-2.5	0.328858
1424242_at	Bphl	biphenyl hydrolase-like (serine hydrolase, breast epithelial mucin-associated antigen)	-2.04	0.00815425	-2.11	0.014509
1434192_at	Zzef1	zinc finger, ZZ-type with EF hand domain 1	-2.04	0.00180909	-2.11	0.0381792
1434193_at	OTTMUSG00000009332 /// Zmym6	zinc finger, MYM-type 6 /// predicted gene, OTTMUSG00000009332	-2.04	0.0158626	-2.03	0.0224441
1435142_at	Sft2d2	SFT2 domain containing 2	-2.04	0.0145687	-2.04	0.0172048
1435889_at	Mark2	MAP/microtubule affinity-regulating kinase 2	-2.04	0.0466104	-2.01	0.0660941
1438253_at	Ssh1	slingshot homolog 1 (Drosophila)	-2.04	0.0195491	-2.4	0.047473
1449280_at	Esm1 /// LOC632677	endothelial cell-specific molecule 1 /// similar to Endothelial cell-specific molecule 1 precursor (ESM-1 secretory protein) (ESM-1)	-2.04	0.303782	-2.14	0.162894
1453055_at	Sema6d	sema domain, transmembrane domain (TM), and cytoplasmic domain, (semaphorin) 6D	-2.04	0.280626	-2.62	0.201489
1421550_a_at	Trim34	tripartite motif-containing 34	-2.03	0.0211713	-2.48	0.000167157
1422126_a_at	Nudt13	nudix (nucleoside diphosphate linked moiety X)-type motif 13	-2.03	0.0197743	-2.32	0.0632352
1422807_at	Arf5 /// LOC100046958	ADP-ribosylation factor 5 /// similar to ADP-ribosylation factor	-2.03	0.205531	-2.18	0.229919
1424380_at	Vps37b	vacuolar protein sorting 37B (yeast)	-2.03	0.085693	-2.08	0.0840919
1424822_at	Slain1	SLAIN motif family, member 1	-2.03	0.0869327	-2.3	0.0944734
1424871_s_at	1500031H01Rik	RIKEN cDNA 1500031H01 gene	-2.03	0.123921	-2.05	0.138669
1434260_at	Fchsd2	FCH and double SH3 domains 2	-2.03	0.0239696	-2.05	0.0502362
1442773_at	Gene name not assigned for this probe set	Gene name not assigned for this probe set	-2.03	0.0246258	-2.41	0.00929753
1460346_at	Arsa	arylsulfatase A	-2.03	0.0182584	-2.05	0.0360051
1417392_a_at	Slc7a7	solute carrier family 7 (cationic amino acid transporter, y+ system), member 7	-2.02	0.12685	-2.41	0.0534523
1418341_at	Rab4a	RAB4A, member RAS oncogene family	-2.02	0.0494686	-2.12	0.0570762
1420444_at	Slc22a3	solute carrier family 22 (organic cation transporter), member 3	-2.02	0.0124803	-2.07	0.0118927
1424920_at	Slc37a3	solute carrier family 37 (glycerol-3-phosphate transporter), member 3	-2.02	0.00136897	-2.07	0.00169891
1434743_x_at	Rusc1	RUN and SH3 domain containing 1	-2.02	0.0467438	-2	0.0377783
1435386_at	Vwf	Von Willebrand factor homolog	-2.02	0.010444	-2.04	0.0052402
1442082_at	C3ar1	complement component 3a receptor 1	-2.02	0.0148094	-2.13	0.106148
1451986_s_at	Lrrk1	leucine-rich repeat kinase 1	-2.02	0.00196373	-2.09	0.00237932
1452291_at	Centd1	centaurin, delta 1	-2.02	0.00167997	-2.19	0.00518503
1419226_at	Cd96	CD96 antigen	-2.01	0.154694	-3	0.0196272
1425496_at	Abca3	ATP-binding cassette, sub-family A (ABC1), member 3	-2.01	0.0685727	-2.14	0.0840316
1426195_a_at	Cst3	cystatin C	-2.01	0.0609822	-2.01	0.0503104
1433773_at	Rrm2b	ribonucleotide reductase M2 B (TP53 inducible)	-2.01	0.00825964	-2.06	0.0127228
1437849_x_at	Armcx2	armadillo repeat containing, X-linked 2	-2.01	0.0314998	-2.17	0.0206169
1439153_at	Rnf144b	ring finger protein 144B	-2.01	0.0802682	-2.27	0.0758647
1441334_at	Gene name not assigned for this probe set	Gene name not assigned for this probe set	-2.01	0.0766196	-2.09	0.0870316
1446078_at	Fkbp7	FK506 binding protein 7	-2.01	0.0603048	-2.1	0.0275217
1452343_at	D18Ertd653e	DNA segment, Chr 18, ERATO Doi 653, expressed	-2.01	0.123769	-2.24	0.0474229
1415780_a_at	Armcx2	armadillo repeat containing, X-linked 2	-2	0.00155506	-2.17	0.0020745
1421014_a_at	Clybl	citrate lyase beta like	-2	0.0453165	-2.13	0.055276
1422572_at	Rhog	ras homolog gene family, member G	-2	0.09312	-2.17	0.144542
1437433_at	B3galt2	UDP-Gal:betaGlcNAc beta 1,3-galactosyltransferase, polypeptide 2	-2	0.179844	-2.02	0.2714
1451781_at	Nfatc2ip	nuclear factor of activated T-cells, cytoplasmic, calcineurin-dependent 2 interacting protein	-2	0.46198	-2.39	0.385544
1417764_at	LOC636537 /// Ssr1	signal sequence receptor, alpha /// similar to signal sequence receptor, alpha	2	0.0409974	2.18	0.0339751
1419647_a_at	Ier3	immediate early response 3	2	0.0802536	2.19	0.1096
1420224_at	Gene name not assigned for this probe set	Gene name not assigned for this probe set	2	0.0824867	2.05	0.045769
1420509_at	Srfbp1	serum response factor binding protein 1	2	0.032281	2.18	0.00486146
1443325_at	Gene name not assigned for this probe set	Gene name not assigned for this probe set	2	0.123306	2.32	0.0359952
1447837_x_at	Polh	polymerase (DNA directed), eta (RAD 30 related)	2	0.0179693	2.13	0.0212078
1449564_at	Tpsg1	tryptase gamma 1	2	0.0116138	2.43	0.10075
1457977_at	2310005N01Rik	RIKEN cDNA 2310005N01 gene	2	0.020916	2.02	0.054749
1460506_s_at	LOC675851 /// Ndufc2	NADH dehydrogenase (ubiquinone) 1, subcomplex unknown, 2 /// similar to NADH dehydrogenase (ubiquinone) 1, subcomplex unknown, 2	2	0.0442569	2.03	0.0970797
1421914_s_at	Mrpl19	mitochondrial ribosomal protein L19	2.01	0.00472441	2.02	0.010659
1423358_at	Ece2	endothelin converting enzyme 2	2.01	0.0144821	2.02	0.0235182
1424883_s_at	Sfrs7	splicing factor, arginine/serine-rich 7	2.01	0.019732	2.01	0.0268687
1427005_at	Plk2	polo-like kinase 2 (Drosophila)	2.01	0.0148979	2.47	0.0341028
1429508_at	2310057M21Rik	RIKEN cDNA 2310057M21 gene	2.01	0.0100545	2.12	0.00345362
1431181_a_at	Luc7l	Luc7 homolog (S. cerevisiae)-like	2.01	0.00262706	2.02	0.00757443
1447875_x_at	Zfp800	zinc finger protein 800	2.01	0.32873	2.53	0.22305
1452110_at	Mtrr	5-methyltetrahydrofolate-homocysteine methyltransferase reductase	2.01	0.00739463	2.15	0.0223545
1457268_at	Dot1l	DOT1-like, histone H3 methyltransferase (S. cerevisiae)	2.01	0.0786476	2.47	0.00107182
1417098_s_at	Mecr	mitochondrial trans-2-enoyl-CoA reductase	2.02	0.0102849	2.01	0.0327376
1425452_s_at	AW125753 /// Ptprj	protein tyrosine phosphatase, receptor type, J /// expressed sequence AW125753	2.02	0.0340617	2.24	0.0278351
1425773_s_at	Nmnat1	nicotinamide nucleotide adenylyltransferase 1	2.02	0.0163325	2.05	0.0064594
1426600_at	Slc2a1	solute carrier family 2 (facilitated glucose transporter), member 1	2.02	0.00546975	2.06	0.00491321
1428728_at	Ddx51	DEAD (Asp-Glu-Ala-Asp) box polypeptide 51	2.02	0.0161437	2.01	0.0230154
1431502_a_at	Exosc3	exosome component 3	2.02	0.00798356	2	0.00342929
1438992_x_at	Atf4	activating transcription factor 4	2.02	0.008433	2.02	0.0360125
1444952_a_at	Nucks1	nuclear casein kinase and cyclin-dependent kinase substrate 1	2.02	0.121532	2.21	0.108241
1448192_s_at	AU021838 /// Mipol1 /// Prps1	phosphoribosyl pyrophosphate synthetase 1 /// mirror-image polydactyly gene 1 homolog (human) /// expressed sequence AU021838	2.02	0.0384182	2.23	0.0480748
1448535_at	Elp4	elongation protein 4 homolog (S. cerevisiae)	2.02	0.0269761	2.07	0.0510286
1450720_at	Acp1	acid phosphatase 1, soluble	2.02	0.0248539	2.29	0.00133229
1451649_a_at	Wdr75	WD repeat domain 75	2.02	0.00909088	2.21	0.0270815
1452496_at	Atp11c	Atpase, class VI, type 11C	2.02	0.115964	2.15	0.0351744
1457864_at	Rab11fip3	RAB11 family interacting protein 3 (class II)	2.02	0.00244635	2.15	0.0103277
1458213_at	Gene name not assigned for this probe set	Gene name not assigned for this probe set	2.02	0.19965	2.06	0.0709197
1460168_at	Slbp	stem-loop binding protein	2.02	0.0228615	2.01	0.0151497
1460313_at	Olfr2	olfactory receptor 2	2.02	0.179576	2.23	0.0156016
1416129_at	Errfi1	ERBB receptor feedback inhibitor 1	2.03	0.00423189	2.34	0.00321606
1417097_at	Mecr	mitochondrial trans-2-enoyl-CoA reductase	2.03	0.00817475	2.09	0.0472654
1417912_at	Tmem93	transmembrane protein 93	2.03	0.0144225	2.02	0.00837536
1418439_at	D10Ertd322e	DNA segment, Chr 10, ERATO Doi 322, expressed	2.03	0.00961083	2.03	0.0147666
1420890_at	Hccs	holocytochrome c synthetase	2.03	0.000958198	2.28	0.00961584
1422484_at	Cycs	cytochrome c, somatic	2.03	0.0151878	2.06	0.0249357
1423465_at	Frrs1 /// LOC100046401	ferric-chelate reductase 1 /// similar to SDR2	2.03	0.0245957	2.11	0.0128358
1423811_at	Sf3a3	splicing factor 3a, subunit 3	2.03	0.0135624	2.12	0.027999
1424577_at	Msto1	misato homolog 1 (Drosophila)	2.03	0.0205638	2.04	0.00982619
1435439_at	Dgcr8	DiGeorge syndrome critical region gene 8	2.03	0.00795802	2.08	0.0294677
1439442_x_at	Yars2	tyrosyl-tRNA synthetase 2 (mitochondrial)	2.03	0.085244	2.09	0.0171765
1447754_x_at	Thap4	THAP domain containing 4	2.03	0.0207781	2.35	0.0211775
1448170_at	Siah2	seven in absentia 2	2.03	0.00865269	2.06	0.0269207
1452157_at	Eprs	glutamyl-prolyl-tRNA synthetase	2.03	0.0334531	2.1	0.0665292
1453071_s_at	Kdelc2	KDEL (Lys-Asp-Glu-Leu) containing 2	2.03	0.0253433	2.24	0.060875
1454109_a_at	Jmjd6	jumonji domain containing 6	2.03	0.00158482	2.1	0.00595625
1454195_at	4933433G19Rik	RIKEN cDNA 4933433G19 gene	2.03	0.0048032	2.3	0.0300677
1455412_at	Sfmbt1	Scm-like with four mbt domains 1	2.03	0.0496163	2.29	0.098371
1459861_s_at	Fbxl10 /// LOC100039668	F-box and leucine-rich repeat protein 10 /// similar to F-box and leucine-rich repeat protein 10	2.03	0.00729354	2.42	0.0235552
1416249_at	Nadk	NAD kinase	2.04	0.0226119	2.08	0.00859881
1425131_at	Ptpn5	protein tyrosine phosphatase, non-receptor type 5	2.04	0.00120184	2.04	0.0168234
1426579_at	Gnl2	guanine nucleotide binding protein-like 2 (nucleolar)	2.04	0.0436437	2.21	0.054046
1427540_at	Zwint	ZW10 interactor	2.04	0.00642285	2.01	0.00927882
1435483_x_at	Slc25a32	solute carrier family 25, member 32	2.04	0.0392473	2.09	0.0301869
1437667_a_at	Bach2	BTB and CNC homology 2	2.04	0.114006	2.73	0.0431776
1443712_x_at	Ccdc82	Coiled-coil domain containing 82	2.04	0.137386	3.15	0.0950808
[truncated: 1,715 more rows]
