# Supplementary material for: Transcriptional signatures of Itk-deficient CD3+, CD4+ and CD8+ T-cells
Source: BMC Genomics. 2009 May 18;10:233. doi: 10.1186/1471-2164-10-233 (PMC2689280; doi:10.1186/1471-2164-10-233)
Supplement: Additional File 6 — 2393 probe-sets overlapping upon anti-CD3- and anti-CD3/CD28-stimulations in Itk-defective CD3+ T-cells. 2393 differentially expressed probe-sets overlapped in Itk-/- CD3+ T-cells after both anti-CD3- and anti-CD3/CD28-stimulations for 24 h. The comparisons were made against unstimulated Itk-/- (Itk-/- C) and with the criterion ≥ 2-fold. The paired Student t-test was used to calculate the p-values. The down-regulated transcripts are shown with "-". [file 1471-2164-10-233-S6.xls]

## Sheet: Sheet1
Additional file 6.	2393 probe-sets overlapping upon anti-CD3- and anti-CD3/CD28-stimulations in Itk-defective CD3+ T-cells
Probe set	Gene Symbol	Gene Title	Itk-/- anti-CD3/CD28 vs Itk-/- C	t-test	Itk-/- anti-CD3 vs Itk-/- C	t-test
1449193_at	Cd5l	CD5 antigen-like	-100.01	0.229405	-42.5	0.230816
1417061_at	Slc40a1	solute carrier family 40 (iron-regulated transporter), member 1	-65.04	0.264546	-38.11	0.266104
1448162_at	Vcam1	vascular cell adhesion molecule 1	-58.59	0.297941	-30.68	0.305931
1419905_s_at	Hpgd	hydroxyprostaglandin dehydrogenase 15 (NAD)	-56.04	0.319432	-53.64	0.318676
1417063_at	C1qb	complement component 1, q subcomponent, beta polypeptide	-52.98	0.28183	-45.73	0.285132
1449401_at	C1qc	complement component 1, q subcomponent, C chain	-52.14	0.287387	-44.65	0.287358
1416055_at	Amy2 /// 1810008N23Rik /// Amy2-2 /// Amy2-1 /// OTTMUSG00000022462 /// LOC100043684 /// LOC100043686 /// LOC100043688	amylase 2, pancreatic /// RIKEN cDNA 1810008N23 gene /// amylase 2-2, pancreatic /// amylase 2-1, pancreatic /// predicted gene, OTTMUSG00000022462 /// similar to Amylase 2, pancreatic	-46.73	0.201132	-38.45	0.198932
1417381_at	C1qa	complement component 1, q subcomponent, alpha polypeptide	-42.34	0.245656	-43.79	0.245457
1451563_at	Emr4	EGF-like module containing, mucin-like, hormone receptor-like sequence 4	-42.33	0.263663	-20.04	0.278036
1460014_at	Treml4	triggering receptor expressed on myeloid cells-like 4	-38.73	0.292221	-38.8	0.288744
1434366_x_at	C1qb	complement component 1, q subcomponent, beta polypeptide	-38.51	0.292775	-31.82	0.298268
1449134_s_at	Spic	Spi-C transcription factor (Spi-1/PU.1 related)	-38.38	0.327226	-21.6	0.339839
1419144_at	Cd163	CD163 antigen	-34.79	0.320634	-67.63	0.319104
1418243_at	Fcna	ficolin A	-33.42	0.331054	-35.25	0.32916
1419348_at	Psp	parotid secretory protein	-29.42	0.0674314	-18.38	0.0707278
1419476_at	Adamdec1	ADAM-like, decysin 1	-29.09	0.354467	-39.79	0.351035
1437263_at	A730089K16Rik	RIKEN cDNA A730089K16 gene	-28.08	0.0114699	-28.55	0.00881445
1418480_at	Ppbp	pro-platelet basic protein	-27.27	0.0900194	-12.59	0.0773124
1450430_at	Mrc1	mannose receptor, C type 1	-24.87	0.314232	-27.96	0.308786
1437726_x_at	C1qb	complement component 1, q subcomponent, beta polypeptide	-24.44	0.300582	-21.88	0.301873
1417765_a_at	Amy1	amylase 1, salivary	-23.21	0.0449087	-14.99	0.0367763
1448005_at	Sash1	SAM and SH3 domain containing 1	-22.72	0.336357	-23.11	0.331437
1420492_s_at	Smr3a	submaxillary gland androgen regulated protein 3A	-22.64	0.029483	-16.68	0.0337655
1425546_a_at	Trf	transferrin	-21.1	0.298479	-21.03	0.297089
1435529_at	OTTMUSG00000016644	predicted gene, OTTMUSG00000016644	-20.9	0.015166	-5.17	0.00934922
1456250_x_at	Tgfbi	transforming growth factor, beta induced	-20.67	0.0760363	-9.12	0.107578
1449077_at	Eraf	erythroid associated factor	-20.52	0.0479521	-24.67	0.0518556
1434150_a_at	Mettl7a1 /// Higd1c /// Ubie /// LOC554292	methyltransferase like 7A1 /// HIG1 domain family, member 1C /// UbiE-YGHL1 fusion protein	-19.55	0.12305	-5.46	0.165122
1437463_x_at	Tgfbi	transforming growth factor, beta induced	-19.25	0.0517744	-9.18	0.0824522
1416635_at	Smpdl3a	sphingomyelin phosphodiesterase, acid-like 3A	-18.49	0.0220562	-6.08	0.00169589
1436491_at	Gene name not assigned for this probe set	Gene name not assigned for this probe set	-17.3	0.0493635	-7.41	0.0718782
1432466_a_at	Apoe	apolipoprotein E	-16.21	0.134637	-8.2	0.158648
1436212_at	Tmem71	transmembrane protein 71	-16.17	0.00785615	-3.81	0.0275962
1419601_at	Kcnj10	potassium inwardly-rectifying channel, subfamily J, member 10	-16.14	0.327296	-14.4	0.328316
1417804_at	Rasgrp2	RAS, guanyl releasing protein 2	-15.99	0.0198787	-8.62	0.0165392
1422412_x_at	Ear3	eosinophil-associated, ribonuclease A family, member 3	-15.82	0.172389	-7.1	0.215335
1448025_at	Sirpb1 /// LOC668101 /// LOC100038947	signal-regulatory protein beta 1 /// similar to SIRP beta 1 /// similar to SIRP beta 1 cell surface protein	-15.78	0.165132	-10.01	0.185231
1427866_x_at	---	Beta globin	-15.01	0.00873745	-6.44	0.0229567
1425557_x_at	Tsc22d3	TSC22 domain family 3	-14.98	0.0528201	-4.9	0.102306
1451948_at	Gm1409 /// LOC100046973	gene model 1409, (NCBI) /// similar to [Human Ig rearranged gamma chain mRNA, V-J-C region and complete cds.], gene product	-14.96	0.0957913	-7.1	0.0786906
1452141_a_at	Sepp1	selenoprotein P, plasma, 1	-14.95	0.0787493	-5.65	0.103789
1416203_at	Aqp1	aquaporin 1	-14.79	0.0342024	-13.76	0.0423672
1434502_x_at	Slc4a1	solute carrier family 4 (anion exchanger), member 1	-14.76	0.00634626	-7.96	0.0375529
1448700_at	G0s2	G0/G1 switch gene 2	-14.46	0.0755748	-3.18	0.0884699
1439426_x_at	Lyz1	lysozyme 1	-14.41	0.0183204	-3.91	0.0647165
1436996_x_at	Lyz1	lysozyme 1	-14.28	0.0254836	-3.97	0.07827
1428332_at	Pik3ip1	phosphoinositide-3-kinase interacting protein 1	-14.18	0.0188072	-3.28	0.0341012
1422434_a_at	2210010C04Rik	RIKEN cDNA 2210010C04 gene	-14.1	0.209741	-10.43	0.214021
1448929_at	F13a1	coagulation factor XIII, A1 subunit	-13.98	0.0911709	-10.65	0.0949911
1423571_at	S1pr1	sphingosine-1-phosphate receptor 1	-13.89	0.0161209	-7.35	0.00377115
1452279_at	Cfp	complement factor properdin	-13.85	0.288735	-10.63	0.297514
1420772_a_at	Tsc22d3	TSC22 domain family 3	-13.75	0.0374599	-5.23	0.0743828
1416107_at	Nsg2	neuron specific gene family member 2	-13.69	0.0475974	-5.28	0.0609974
1418172_at	Hebp1	heme binding protein 1	-13.69	0.186061	-13.78	0.178109
1429954_at	Clec4a3	C-type lectin domain family 4, member a3	-13.14	0.289794	-8.08	0.324644
1456685_at	Nsg2	neuron specific gene family member 2	-13.07	0.0435951	-4.96	0.0537611
1415960_at	Mpo	myeloperoxidase	-13.05	0.0458838	-4.94	0.0418352
1434473_at	Slc16a5	solute carrier family 16 (monocarboxylic acid transporters), member 5	-12.98	0.0346217	-10.16	0.0369021
1419711_at	Cd7	CD7 antigen	-12.9	0.0349418	-5.34	0.0609974
1448123_s_at	Tgfbi	transforming growth factor, beta induced	-12.86	0.127319	-8.19	0.152418
1421840_at	Abca1	ATP-binding cassette, sub-family A (ABC1), member 1	-12.38	0.0139765	-8.59	0.02704
1443906_at	Cd55	CD55 antigen	-12.35	0.00630096	-7.83	0.0182285
1449501_a_at	Gzmm	granzyme M (lymphocyte met-ase 1)	-12.14	0.143278	-7.51	0.131759
1451161_a_at	Emr1	EGF-like module containing, mucin-like, hormone receptor-like sequence 1	-12.1	0.284932	-8.07	0.303425
1416193_at	Car1	carbonic anhydrase 1	-12	0.00954128	-16	0.0125565
1423547_at	Lyz2	lysozyme 2	-11.99	0.0384583	-4.52	0.085185
1425822_a_at	Dtx1	deltex 1 homolog (Drosophila)	-11.97	0.0567233	-11.43	0.0572441
1433933_s_at	Slco2b1	solute carrier organic anion transporter family, member 2b1	-11.93	0.380301	-12.22	0.385929
1452792_at	Dzip1	DAZ interacting protein 1	-11.89	0.125691	-5.06	0.172204
1437636_at	LOC623121	similar to Interferon-activatable protein 203 (Ifi-203) (Interferon-inducible protein p203)	-11.67	0.0214719	-3.13	0.0141296
1436994_a_at	Hist1h1c	histone cluster 1, H1c	-11.62	0.0168089	-7.63	0.0621841
1436037_at	Itga4 /// Cerkl	integrin alpha 4 /// ceramide kinase-like	-11.47	0.0269556	-4.82	0.0207913
1442350_at	Gene name not assigned for this probe set	Gene name not assigned for this probe set	-11.4	0.0769456	-10.12	0.0938513
1444214_at	Tubb1	tubulin, beta 1	-11.39	0.189109	-9.96	0.193483
1450792_at	Tyrobp	TYRO protein tyrosine kinase binding protein	-11.33	0.13272	-6.41	0.159484
1424649_a_at	Tspan8	tetraspanin 8	-11.31	0.0879043	-12.26	0.0708781
1449340_at	Sostdc1	sclerostin domain containing 1	-11.28	0.120497	-12.13	0.129989
1423100_at	Fos	FBJ osteosarcoma oncogene	-11.15	0.212295	-5.15	0.219762
1449038_at	Hsd11b1	hydroxysteroid 11-beta dehydrogenase 1	-11.1	0.000237949	-3.18	0.0540683
1454646_at	Tcp11l2	t-complex 11 (mouse) like 2	-10.79	0.0210934	-2.79	0.00874001
1448775_at	Ifi203	interferon activated gene 203	-10.42	0.0395231	-3.09	0.00760601
1435903_at	Cd300a	CD300A antigen	-10.18	0.280448	-8.1	0.284526
1460423_x_at	Igk-V1	immunoglobulin kappa chain variable 1 (V1)	-10.09	0.0600092	-5.41	0.0775897
1415897_a_at	Mgst1	microsomal glutathione S-transferase 1	-10.08	0.170216	-3.17	0.342526
1448576_at	Il7r	interleukin 7 receptor	-10.08	0.0162775	-4.3	0.024739
1420788_at	Klrg1	killer cell lectin-like receptor subfamily G, member 1	-9.93	0.0820531	-5.65	0.0918611
1448931_at	F2rl1	coagulation factor II (thrombin) receptor-like 1	-9.93	0.0182436	-5.05	0.0592382
1448890_at	Klf2	Kruppel-like factor 2 (lung)	-9.89	0.0326441	-4.11	0.0469684
1460555_at	6330500D04Rik	RIKEN cDNA 6330500D04 gene	-9.84	0.0430081	-3.94	0.0774382
1436039_at	Cmah	cytidine monophospho-N-acetylneuraminic acid hydroxylase	-9.77	0.00455305	-2.58	0.00836647
1427860_at	LOC676175 /// LOC100047162	similar to Ig kappa chain V-V region MPC11 precursor /// similar to immunoglobulin kappa-chain	-9.75	0.126076	-5.79	0.14775
1427632_x_at	Cd55 /// Daf2	CD55 antigen /// decay accelerating factor 2	-9.7	0.0423987	-5.17	0.0140487
1448213_at	Anxa1	annexin A1	-9.64	0.0111781	-4.08	0.0509899
1416101_a_at	Hist1h1c	histone cluster 1, H1c	-9.58	0.0427455	-7.44	0.00680901
1418553_at	Arhgef18	rho/rac guanine nucleotide exchange factor (GEF) 18	-9.53	0.00970413	-4.29	0.0267809
1448883_at	Lgmn	legumain	-9.51	0.187329	-9.38	0.197145
1418989_at	Ctse	cathepsin E	-9.45	0.0623138	-6.8	0.0577759
1435012_x_at	Ela3 /// RP23-246F18.6 /// LOC638418	elastase 3, pancreatic /// novel protein similar to elastase 3B, pancreatic (Ela3b) /// similar to elastase 3B, pancreatic	-9.45	0.1746	-8.54	0.194508
1451675_a_at	Alas2	aminolevulinic acid synthase 2, erythroid	-9.33	0.0156501	-4.67	0.00339244
1435748_at	Gda	guanine deaminase	-9.32	0.0437025	-4.52	0.00267817
1421182_at	Clec1b	C-type lectin domain family 1, member b	-9.3	0.179057	-8.71	0.179456
1435330_at	Pyhin1 /// BC094916 /// LOC637605 /// LOC100048304	pyrin and HIN domain family, member 1 /// cDNA sequence BC094916 /// similar to Gamma-interferon-inducible protein Ifi-16 (Interferon-inducible myeloid differentiation transcriptional activator) (IFI 16) /// hypothetical protein LOC100048304	-9.22	0.0361333	-2.39	0.040017
1416034_at	Cd24a /// EG621324	CD24a antigen /// predicted gene, EG621324	-9.18	0.00926843	-4.83	0.0466911
1428209_at	Bex4	brain expressed gene 4	-9.16	0.0794119	-13.13	0.0656815
1452016_at	Alox5ap	arachidonate 5-lipoxygenase activating protein	-9.1	0.0263239	-5.17	0.0709324
1454971_x_at	Tsc22d1	TSC22 domain family, member 1	-9.05	0.0843052	-6.59	0.0805458
1425742_a_at	Tsc22d1	TSC22 domain family, member 1	-9.02	0.139622	-6.28	0.131374
1447918_x_at	Igl-V1 /// Igl-V1	Similar to Ig lambda-1 chain C region /// Immunoglobulin lambda chain, variable 1	-8.98	0.0216568	-5.58	0.0518582
1449846_at	Ear2	eosinophil-associated, ribonuclease A family, member 2	-8.96	0.0354109	-3.88	0.0596756
1424542_at	S100a4	S100 calcium binding protein A4	-8.86	0.0675448	-6.05	0.0772039
1433719_at	Slc9a9	solute carrier family 9 (sodium/hydrogen exchanger), member 9	-8.82	0.0455032	-4.18	0.0869577
1448566_at	Slc40a1	solute carrier family 40 (iron-regulated transporter), member 1	-8.79	0.296102	-8.98	0.297719
1434572_at	Hdac9	histone deacetylase 9	-8.75	0.201718	-5.33	0.269575
1417377_at	Cadm1	cell adhesion molecule 1	-8.74	0.356615	-7.56	0.364162
1427509_at	Baiap3	BAI1-associated protein 3	-8.67	0.0171504	-3.08	0.0228985
1422645_at	Hfe	hemochromatosis	-8.64	0.244095	-9.13	0.2343
1423586_at	Axl	AXL receptor tyrosine kinase	-8.61	0.28358	-7.26	0.29432
1420361_at	Slc11a1	solute carrier family 11 (proton-coupled divalent metal ion transporters), member 1	-8.59	0.274578	-4.6	0.327616
1427503_at	AI324046	expressed sequence AI324046	-8.59	0.146567	-5.51	0.163859
1448182_a_at	Cd24a /// EG621324	CD24a antigen /// predicted gene, EG621324	-8.56	0.0147118	-5.25	0.0360378
1417492_at	Ctsb	cathepsin B	-8.5	0.280591	-6.28	0.29659
1448575_at	Il7r	interleukin 7 receptor	-8.47	0.000585429	-3.78	0.00810704
1454788_at	Arl4c /// LOC632433	ADP-ribosylation factor-like 4C /// similar to ADP-ribosylation factor-like protein 7	-8.44	0.0326424	-4.16	0.0393654
1437502_x_at	Cd24a /// EG621324	CD24a antigen /// predicted gene, EG621324	-8.42	0.0203966	-4.24	0.0847858
1421188_at	Ccr2	chemokine (C-C motif) receptor 2	-8.37	0.0123605	-4.5	0.00649975
1415954_at	Prss3 /// Try4 /// Prss1 /// 1810049H19Rik /// Try10 /// EG436523	protease, serine, 3 /// trypsin 4 /// protease, serine, 1 (trypsin 1) /// RIKEN cDNA 1810049H19 gene /// trypsin 10 /// predicted gene, EG436523	-8.36	0.146063	-11.37	0.138163
1419764_at	Chi3l3	chitinase 3-like 3	-8.33	0.153653	-2.72	0.0570439
1416441_at	Pgcp	plasma glutamate carboxypeptidase	-8.28	0.107638	-5.13	0.129585
1421278_s_at	Spna1	spectrin alpha 1	-8.27	0.0523634	-7.15	0.0354457
1451263_a_at	Fabp4	fatty acid binding protein 4, adipocyte	-8.26	0.116565	-7.64	0.142454
1430534_at	Rnase6	ribonuclease, RNase A family, 6	-8.21	0.0296042	-3.33	0.128278
1427076_at	Mpeg1	macrophage expressed gene 1	-8.2	0.195335	-3.75	0.278747
1454677_at	Timp2	tissue inhibitor of metalloproteinase 2	-8.17	0.108494	-3.57	0.153657
1451716_at	Mafb	v-maf musculoaponeurotic fibrosarcoma oncogene family, protein B (avian)	-8.15	0.281624	-8.48	0.268519
1418340_at	Fcer1g	Fc receptor, IgE, high affinity I, gamma polypeptide	-8.09	0.0964518	-4.29	0.153508
1418762_at	Cd55	CD55 antigen	-8.08	0.0347983	-6.26	0.00817577
1417481_at	Ramp1	receptor (calcitonin) activity modifying protein 1	-7.94	0.013506	-3.9	0.0284648
1450699_at	Selenbp1 /// LOC100044204	selenium binding protein 1 /// hypothetical protein LOC100044204	-7.94	0.0932441	-7.44	0.0954303
1428719_at	2010309G21Rik /// Igl-C2	RIKEN cDNA 2010309G21 gene /// immunoglobulin lambda chain, constant region 2	-7.88	0.02242	-4.49	0.0227758
1429889_at	Faim3	Fas apoptotic inhibitory molecule 3	-7.88	0.24326	-3.32	0.24096
1438475_at	AB124611	cDNA sequence AB124611	-7.84	0.00838465	-4.33	0.0289578
1418809_at	Pira2	paired-Ig-like receptor A2	-7.76	0.223311	-5.1	0.260533
1422411_s_at	Ear1 /// Ear2 /// Ear3 /// Ear12	eosinophil-associated, ribonuclease A family, member 1 /// eosinophil-associated, ribonuclease A family, member 2 /// eosinophil-associated, ribonuclease A family, member 3 /// eosinophil-associated, ribonuclease A family, member 12	-7.75	0.0958216	-3.05	0.184392
1434359_at	6330500D04Rik	RIKEN cDNA 6330500D04 gene	-7.75	0.0273712	-3.71	0.0616432
1433501_at	Ctso	cathepsin O	-7.74	0.0439876	-2.8	0.0055506
1452666_a_at	Tmcc2	transmembrane and coiled-coil domains 2	-7.71	0.0816804	-4.49	0.101897
1441937_s_at	Pink1 /// LOC100047214	PTEN induced putative kinase 1 /// similar to PTEN induced putative kinase 1	-7.69	0.0693768	-2.42	0.204917
1418126_at	Ccl5	chemokine (C-C motif) ligand 5	-7.68	0.0160017	-3.66	0.0120848
1419853_a_at	P2rx7	purinergic receptor P2X, ligand-gated ion channel, 7	-7.65	0.0785877	-8.06	0.104147
1418909_at	Ermap	erythroblast membrane-associated protein	-7.61	0.0641658	-9.42	0.0503899
1437584_at	Gene name not assigned for this probe set	Gene name not assigned for this probe set	-7.61	0.0861759	-2.18	0.0511032
1417932_at	Il18	interleukin 18	-7.59	0.237315	-7.95	0.222961
1434581_at	2410066E13Rik	RIKEN cDNA 2410066E13 gene	-7.59	0.0925517	-3.07	0.107026
1421628_at	Il18r1	interleukin 18 receptor 1	-7.58	0.00499118	-3.92	0.0430286
1419669_at	Prtn3	proteinase 3	-7.56	0.22366	-4.62	0.242203
1429524_at	Myo1f	myosin IF	-7.55	0.0803385	-3.71	0.126589
1433678_at	Pld4	phospholipase D family, member 4	-7.53	0.121527	-4.91	0.136302
1419014_at	Rhag	Rhesus blood group-associated A glycoprotein	-7.51	0.12684	-11.55	0.100277
1420127_s_at	Ccpg1	cell cycle progression 1	-7.51	0.0348847	-3.86	0.0584132
1422280_at	Gzmk	granzyme K	-7.5	0.102725	-4.31	0.126956
1425281_a_at	Tsc22d3	TSC22 domain family 3	-7.48	0.0955837	-4.14	0.0647408
1441589_at	Gene name not assigned for this probe set	Gene name not assigned for this probe set	-7.46	0.0576321	-2.28	0.0710229
1458206_at	Gene name not assigned for this probe set	Gene name not assigned for this probe set	-7.45	0.0258364	-2.93	0.0494076
1452717_at	Slc25a24	solute carrier family 25 (mitochondrial carrier, phosphate carrier), member 24	-7.42	0.145652	-5.53	0.18026
1415871_at	Tgfbi	transforming growth factor, beta induced	-7.38	0.0765224	-4.27	0.0849652
1436271_at	Apol7b /// Apol7e	apolipoprotein L 7b /// apolipoprotein L 7e	-7.38	0.067929	-3.3	0.083776
1449131_s_at	Cd1d1	CD1d1 antigen	-7.26	0.0847549	-3.05	0.151699
1451318_a_at	Lyn /// LOC676654	Yamaguchi sarcoma viral (v-yes-1) oncogene homolog /// similar to Yamaguchi sarcoma viral (v-yes-1) oncogene homolog	-7.26	0.122703	-4.63	0.156147
1418741_at	Itgb7	integrin beta 7	-7.19	0.0026756	-5.39	0.00333319
1452217_at	Ahnak	AHNAK nucleoprotein (desmoyokin)	-7.19	0.11066	-4.13	0.139872
1422041_at	Pilrb1	paired immunoglobin-like type 2 receptor beta 1	-7.18	0.201274	-5.11	0.233469
1448261_at	Cdh1	cadherin 1	-7.18	0.183808	-3.01	0.262135
1449049_at	Tlr1	toll-like receptor 1	-7.15	0.101375	-3.61	0.150818
1458977_at	A530021J07Rik	Riken cDNA A530021J07 gene	-7.12	0.174398	-5.72	0.119292
1427327_at	Pilra	paired immunoglobin-like type 2 receptor alpha	-7.09	0.244922	-4.11	0.316919
1417741_at	Pygl	liver glycogen phosphorylase	-7.08	0.144491	-4.95	0.180346
1416468_at	Aldh1a1	aldehyde dehydrogenase family 1, subfamily A1	-7.07	0.012472	-5.89	0.03094
1425548_a_at	Lst1	leukocyte specific transcript 1	-7.07	0.158929	-4.02	0.205658
1426260_a_at	Ugt1a2 /// Ugt1a6a /// Ugt1a10 /// Ugt1a7c /// Ugt1a5 /// Ugt1a9 /// Ugt1a6b /// Ugt1a1 /// LOC632297	UDP glucuronosyltransferase 1 family, polypeptide A2 /// UDP glucuronosyltransferase 1 family, polypeptide A6A /// UDP glycosyltransferase 1 family, polypeptide A10 /// UDP glucuronosyltransferase 1 family, polypeptide A7C /// UDP glucuronosyltransferase 1 family, polypeptide A5 /// UDP glucuronosyltransferase 1 family, polypeptide A9 /// UDP glucuronosyltransferase 1 family, polypeptide A6B /// …	-7.05	0.0211022	-5.08	0.00557858
1416985_at	Sirpa	signal-regulatory protein alpha	-7.02	0.25561	-5.13	0.280672
1435749_at	Gda	guanine deaminase	-7.01	0.0114362	-3.15	0.082831
1448620_at	Fcgr3	Fc receptor, IgG, low affinity III	-7.01	0.164992	-4.06	0.230276
1448786_at	1100001H23Rik /// LOC100045163	RIKEN cDNA 1100001H23 gene /// similar to RIKEN cDNA 1100001H23 gene	-7.01	0.167709	-6.04	0.184315
1416978_at	Fcgrt	Fc receptor, IgG, alpha chain transporter	-6.99	0.032509	-3.71	0.0178409
1454086_a_at	Lmo2 /// LOC100048263	LIM domain only 2 /// similar to LIM domain only 2	-6.94	0.0286059	-4.76	0.0038387
1433947_at	Rab37	RAB37, member of RAS oncogene family	-6.9	0.00873299	-3.29	0.0792507
1456328_at	Bank1	B-cell scaffold protein with ankyrin repeats 1	-6.88	0.0122208	-4.3	0.0439987
1453055_at	Sema6d	sema domain, transmembrane domain (TM), and cytoplasmic domain, (semaphorin) 6D	-6.87	0.336564	-6.03	0.349539
1417707_at	N4bp2l1	NEDD4 binding protein 2-like 1	-6.86	0.0372665	-2.23	0.108917
1454758_a_at	Tsc22d1	TSC22 domain family, member 1	-6.84	0.0826455	-5.29	0.0865394
1439622_at	Rassf4	Ras association (RalGDS/AF-6) domain family member 4	-6.82	0.195853	-3.85	0.254804
1452535_at	Igh-6	Immunoglobulin heavy chain 6 (heavy chain of IgM)	-6.81	0.156103	-5.12	0.152608
1435987_x_at	1110059G02Rik	RIKEN cDNA 1110059G02 gene	-6.8	0.150721	-2.99	0.273481
1455370_at	A630023P12Rik	RIKEN cDNA A630023P12 gene	-6.8	0.00143782	-2.65	0.016724
1416617_at	Acss1	acyl-CoA synthetase short-chain family member 1	-6.72	0.0564067	-3.22	0.0679643
1449455_at	Hck	hemopoietic cell kinase	-6.7	0.12365	-3.54	0.186199
1449498_at	Marco	macrophage receptor with collagenous structure	-6.67	0.20733	-5.11	0.210193
1422873_at	Prg2	proteoglycan 2, bone marrow	-6.66	0.00148699	-2.49	0.0900406
1415850_at	Rasa3	RAS p21 protein activator 3	-6.63	0.0207243	-3.26	0.0143214
1459994_x_at	Trfr2	transferrin receptor 2	-6.56	0.115589	-6.11	0.10873
1426624_a_at	Ypel3	yippee-like 3 (Drosophila)	-6.54	0.0762886	-2.49	0.125135
1435554_at	Tmcc3	transmembrane and coiled coil domains 3	-6.54	0.231773	-3.51	0.303413
1416318_at	Serpinb1a	serine (or cysteine) peptidase inhibitor, clade B, member 1a	-6.53	0.0283636	-3.7	0.0201461
1424988_at	Mylip	myosin regulatory light chain interacting protein	-6.53	0.0181127	-3.31	0.0087804
1426743_at	Appl2	adaptor protein, phosphotyrosine interaction, PH domain and leucine zipper containing 2	-6.51	0.0773735	-4.06	0.106378
1455239_at	6330512M04Rik	RIKEN cDNA 6330512M04 gene	-6.5	0.0320418	-4.33	0.0503897
1422478_a_at	Acss2	acyl-CoA synthetase short-chain family member 2	-6.47	0.0342408	-3.6	0.0655924
1450029_s_at	Itga9	integrin alpha 9	-6.47	0.357322	-4.14	0.395369
1418474_at	1500005A01Rik	RIKEN cDNA 1500005A01 gene	-6.46	0.0304978	-3.31	0.080151
1437401_at	Igf1	insulin-like growth factor 1	-6.41	0.398023	-5.81	0.396015
1451386_at	Blvrb	biliverdin reductase B (flavin reductase (NADPH))	-6.39	0.0480615	-3.98	0.101334
1423756_s_at	Igfbp4	insulin-like growth factor binding protein 4	-6.38	0.0543436	-8.58	0.0299322
1428791_at	Ube2h	ubiquitin-conjugating enzyme E2H	-6.38	0.0599775	-3.63	0.0880066
1428682_at	Zc3h6	zinc finger CCCH type containing 6	-6.36	0.0911226	-2.77	0.138205
1450521_a_at	Tcrg-V4	T-cell receptor gamma, variable 4	-6.36	0.153603	-4.69	0.133325
1437598_at	Zbtb20	zinc finger and BTB domain containing 20	-6.35	0.272971	-2.66	0.431811
1455220_at	Frat2	frequently rearranged in advanced T-cell lymphomas 2	-6.29	0.0404671	-2.8	0.0891393
1418600_at	Klf1	Kruppel-like factor 1 (erythroid)	-6.26	0.0210818	-7.54	0.0253335
1439343_at	Gene name not assigned for this probe set	Gene name not assigned for this probe set	-6.24	0.0384277	-2.26	0.0437947
1455318_at	Timd4	T-cell immunoglobulin and mucin domain containing 4	-6.24	0.336405	-6.25	0.326901
1460242_at	Cd55	CD55 antigen	-6.23	0.0742114	-4.91	0.0892423
1419873_s_at	Csf1r	colony stimulating factor 1 receptor	-6.2	0.279694	-6	0.264929
1456700_x_at	Marcks	myristoylated alanine rich protein kinase C substrate	-6.18	0.313971	-3.52	0.422797
1417378_at	Cadm1	cell adhesion molecule 1	-6.17	0.449582	-5.72	0.448177
1429274_at	2310010M24Rik	RIKEN cDNA 2310010M24 gene	-6.17	0.0523678	-3.47	0.0837269
1456498_at	Itga4 /// Cerkl	integrin alpha 4 /// ceramide kinase-like	-6.16	0.260077	-3.36	0.344396
1419627_s_at	Clec4n	C-type lectin domain family 4, member n	-6.11	0.367411	-2.51	0.528715
1431609_a_at	Acp5	acid phosphatase 5, tartrate resistant	-6.09	0.0227742	-4.34	0.0215525
1450876_at	Cfh /// LOC100048018	complement component factor h /// similar to complement component factor H	-6.09	0.087712	-3.38	0.18613
1451024_at	Edg6	endothelial differentiation, G-protein-coupled receptor 6	-6.09	0.0316303	-3.15	0.0201928
1451322_at	Cmbl	carboxymethylenebutenolidase-like (Pseudomonas)	-6.08	0.311642	-4.96	0.305112
1438933_x_at	Rasgrp2	RAS, guanyl releasing protein 2	-6.06	0.000606491	-6.42	0.0219361
1456440_s_at	St8sia6	ST8 alpha-N-acetyl-neuraminide alpha-2,8-sialyltransferase 6	-6.06	0.0221664	-3.99	0.0960901
1418555_x_at	Spic	Spi-C transcription factor (Spi-1/PU.1 related)	-6.02	0.332322	-6.9	0.326961
1415996_at	Txnip	thioredoxin interacting protein	-6.01	0.0214879	-4.37	0.0193943
1421214_at	Cmah	cytidine monophospho-N-acetylneuraminic acid hydroxylase	-6.01	0.00203502	-2.17	0.0546219
1423590_at	Napsa	napsin A aspartic peptidase	-6	0.277436	-3.47	0.270726
1433466_at	AI467606	expressed sequence AI467606	-6	0.0346279	-4.25	0.0812277
1433471_at	Tcf7	transcription factor 7, T-cell specific	-5.99	0.00348718	-2.98	0.0154761
1419119_at	Hcst	hematopoietic cell signal transducer	-5.96	0.0528169	-2.94	0.0363115
1448110_at	Sema4a	sema domain, immunoglobulin domain (Ig), transmembrane domain (TM) and short cytoplasmic domain, (semaphorin) 4A	-5.96	0.0567642	-4.53	0.0483741
1418830_at	Cd79a /// LOC100047815	CD79A antigen (immunoglobulin-associated alpha) /// similar to CD79A antigen (immunoglobulin-associated alpha)	-5.95	0.271086	-3.92	0.288586
1436395_at	Card6	caspase recruitment domain family, member 6	-5.95	0.00846989	-2.52	0.047997
1434413_at	Igf1	insulin-like growth factor 1	-5.94	0.408803	-6.48	0.387801
1436512_at	Arl4c /// LOC632433	ADP-ribosylation factor-like 4C /// similar to ADP-ribosylation factor-like protein 7	-5.93	0.0180465	-3.44	0.047015
1431220_at	2810416G20Rik	RIKEN cDNA 2810416G20 gene	-5.92	0.0798135	-2.89	0.176574
1420782_at	Tnfrsf17	tumor necrosis factor receptor superfamily, member 17	-5.91	0.170989	-5.24	0.1956
1423298_at	Add3	adducin 3 (gamma)	-5.86	0.0263802	-3.47	0.000953062
1438971_x_at	Ube2h	ubiquitin-conjugating enzyme E2H	-5.86	0.0231148	-2.82	0.033325
1436058_at	Rsad2	radical S-adenosyl methionine domain containing 2	-5.82	0.00677259	-3.93	0.0146888
1419423_at	Stab2	stabilin 2	-5.78	0.341255	-5.62	0.330091
1422903_at	Ly86	lymphocyte antigen 86	-5.78	0.0256874	-3.05	0.119723
1435456_at	Ttc28	tetratricopeptide repeat domain 28	-5.78	0.0475168	-3.22	0.087823
1441317_x_at	Jakmip1	janus kinase and microtubule interacting protein 1	-5.77	0.0234723	-3.73	0.0374489
1420249_s_at	Ccl6	chemokine (C-C motif) ligand 6	-5.74	0.157112	-4.86	0.188409
1456603_at	1500005K14Rik	RIKEN cDNA 1500005K14 gene	-5.72	0.0227365	-3.86	0.0254224
1421802_at	Ear1	eosinophil-associated, ribonuclease A family, member 1	-5.68	0.0112377	-2.94	0.0568209
1448830_at	Dusp1	dual specificity phosphatase 1	-5.68	0.234994	-4.49	0.210604
1449878_a_at	Slc12a6	solute carrier family 12, member 6	-5.68	0.118526	-3.16	0.183271
1422573_at	Ampd3	AMP deaminase 3	-5.67	0.106829	-5.28	0.134012
1454666_at	LOC100046855	similar to BKLF	-5.67	0.0684022	-2.9	0.121507
1458683_at	Sirpb1	signal-regulatory protein beta 1	-5.65	0.121603	-5.39	0.124639
1421186_at	Ccr2	chemokine (C-C motif) receptor 2	-5.64	0.0549691	-3.24	0.101736
1418734_at	BE136769	expressed sequence BE136769	-5.63	0.194407	-6.85	0.142743
1420994_at	B3gnt5	UDP-GlcNAc:betaGal beta-1,3-N-acetylglucosaminyltransferase 5	-5.62	0.0286002	-2.89	0.0282346
1421375_a_at	S100a6	S100 calcium binding protein A6 (calcyclin)	-5.62	0.02923	-4.08	0.0131895
1417049_at	Rhd	Rh blood group, D antigen	-5.6	0.00505944	-5.6	0.000466739
1429215_at	2310058N22Rik	RIKEN cDNA 2310058N22 gene	-5.6	0.0652416	-2.6	0.100445
1438169_a_at	Frmd4b	FERM domain containing 4B	-5.59	0.370555	-4.48	0.405453
1422189_x_at	Tcrg-V4	T-cell receptor gamma, variable 4	-5.58	0.132818	-4.22	0.128198
1440808_x_at	Cd163l1	CD163 molecule-like 1	-5.57	0.103517	-3.86	0.14246
1427608_a_at	Tcrg-V1	T-cell receptor gamma, variable 1	-5.56	0.172072	-4.07	0.145049
1422188_s_at	Tcrg-V3	T-cell receptor gamma, variable 3	-5.55	0.093968	-3.57	0.0432717
1422003_at	Cxcr5	chemochine (C-X-C motif) receptor 5	-5.54	0.0115521	-3.42	0.023847
1422479_at	Acss2	acyl-CoA synthetase short-chain family member 2	-5.5	0.0166338	-3.5	0.0148504
1451604_a_at	Acvrl1	activin A receptor, type II-like 1	-5.5	0.067604	-3.64	0.0749306
1427442_a_at	App	amyloid beta (A4) precursor protein	-5.49	0.161398	-2.9	0.26462
1447227_at	Gene name not assigned for this probe set	Gene name not assigned for this probe set	-5.47	0.349783	-3.73	0.3784
1455435_s_at	Chdh	choline dehydrogenase	-5.47	0.102281	-3.96	0.0760222
1417491_at	Ctsb	cathepsin B	-5.43	0.179253	-4.44	0.221712
1449570_at	Klrb1c	killer cell lectin-like receptor subfamily B member 1C	-5.43	0.0251112	-5.04	0.0540083
1454893_at	1110013L07Rik	RIKEN cDNA 1110013L07 gene	-5.42	0.0497049	-2.48	0.0246589
1423978_at	Sbk1	SH3-binding kinase 1	-5.41	0.112953	-2.97	0.127778
1449216_at	Itgae	integrin, alpha E, epithelial-associated	-5.41	0.0419975	-2.32	0.0467103
1452202_at	Pde2a	phosphodiesterase 2A, cGMP-stimulated	-5.41	0.116492	-2.39	0.164364
1418578_at	Dgka	diacylglycerol kinase, alpha	-5.4	0.0788643	-2.57	0.111169
1419691_at	Camp	cathelicidin antimicrobial peptide	-5.38	0.138915	-2.24	0.0357165
1435772_at	Kif21b	kinesin family member 21B	-5.38	0.0414523	-3.16	0.0558802
1434379_at	Gene name not assigned for this probe set	Gene name not assigned for this probe set	-5.37	0.0722613	-2.46	0.161956
1433815_at	Jakmip1	janus kinase and microtubule interacting protein 1	-5.34	0.0324874	-3	0.120961
1443928_at	Pscdbp	pleckstrin homology, Sec7 and coiled-coil domains, binding protein	-5.34	0.0938637	-3.29	0.142324
1436032_at	Gene name not assigned for this probe set	Gene name not assigned for this probe set	-5.33	0.0354753	-2.74	0.00591143
1445882_at	Cd300lb	CD300 antigen like family member B	-5.33	0.192309	-3.93	0.184908
1455425_at	BB001228	expressed sequence BB001228	-5.33	0.185667	-6.28	0.172478
1454897_at	6330509M05Rik	RIKEN cDNA 6330509M05 gene	-5.32	0.170095	-2.78	0.250078
1456147_at	St8sia6	ST8 alpha-N-acetyl-neuraminide alpha-2,8-sialyltransferase 6	-5.32	0.00936053	-3.82	0.0605953
1417749_a_at	Tjp1	tight junction protein 1	-5.31	0.0145508	-3.72	0.0408409
1423569_at	Gatm	glycine amidinotransferase (L-arginine:glycine amidinotransferase)	-5.31	0.205047	-7.16	0.195092
1427041_at	BC013712	cDNA sequence BC013712	-5.31	0.198159	-3.52	0.26911
1447854_s_at	Hist2h2be	histone cluster 2, H2be	-5.31	0.0394481	-2.29	0.18977
1436530_at	OTTMUSG00000000971	predicted gene, OTTMUSG00000000971	-5.3	0.0727701	-3.34	0.0375162
1440326_at	Gene name not assigned for this probe set	Gene name not assigned for this probe set	-5.3	0.0389679	-2.05	0.106012
1448686_at	Il16	interleukin 16	-5.3	0.146857	-3.38	0.173462
1421168_at	Abcg3	ATP-binding cassette, sub-family G (WHITE), member 3	-5.28	0.203455	-4.99	0.20087
1443771_x_at	Smad7	MAD homolog 7 (Drosophila)	-5.28	0.109404	-2.91	0.215455
1460259_s_at	Clca1 /// Clca2	chloride channel calcium activated 1 /// chloride channel calcium activated 2	-5.25	0.132927	-5.03	0.176113
1415865_s_at	Bpgm	2,3-bisphosphoglycerate mutase	-5.23	0.00848592	-4.2	0.0324127
1422775_at	Blk	B lymphoid kinase	-5.2	0.103657	-3.08	0.0858307
1449130_at	Cd1d1	CD1d1 antigen	-5.19	0.0327448	-2.49	0.10265
1455768_at	Npc2	Niemann Pick type C2	-5.19	0.0728471	-2.7	0.102476
1419835_s_at	Plec1	plectin 1	-5.17	0.0422353	-3.73	0.0561274
1434272_at	Cpeb2	cytoplasmic polyadenylation element binding protein 2	-5.17	0.157398	-3.51	0.211698
1434457_at	Sp100	nuclear antigen Sp100	-5.17	0.100354	-3.05	0.162356
1419584_at	Ttc28	tetratricopeptide repeat domain 28	-5.16	0.00619172	-2.77	0.0502739
1422438_at	Ephx1	epoxide hydrolase 1, microsomal	-5.16	0.0515325	-2.02	0.0211838
1426640_s_at	Trib2	tribbles homolog 2 (Drosophila)	-5.16	0.0279847	-2.92	0.0538082
1455978_a_at	Matn2	matrilin 2	-5.16	0.256347	-5.53	0.239505
1423233_at	Cebpd	CCAAT/enhancer binding protein (C/EBP), delta	-5.14	0.104075	-3.17	0.165681
1434629_at	Zbtb26	zinc finger and BTB domain containing 26	-5.13	0.0485877	-4.15	0.0286505
1435240_at	Baz2b	bromodomain adjacent to zinc finger domain, 2B	-5.13	0.00630061	-2.97	0.0745684
1434045_at	Cdkn1b	cyclin-dependent kinase inhibitor 1B	-5.12	0.0259091	-2.15	0.0733482
1450912_at	Ms4a1	membrane-spanning 4-domains, subfamily A, member 1	-5.12	0.213361	-2.25	0.137251
1428242_at	Hmha1	histocompatibility (minor) HA-1	-5.1	0.00567435	-2.66	0.00536745
1455555_at	Vipr1	vasoactive intestinal peptide receptor 1	-5.09	0.0338137	-2.77	0.0767325
1428615_at	P2ry5	purinergic receptor P2Y, G-protein coupled, 5	-5.07	0.0138918	-2.75	0.0210899
1417391_a_at	Il16	interleukin 16	-5.06	0.0263345	-2.79	0.0140075
1438931_s_at	Sesn1 /// LOC100047324	sestrin 1 /// similar to Sesn1 protein	-5.06	0.150019	-2.26	0.32912
1460351_at	S100a11	S100 calcium binding protein A11 (calgizzarin)	-5.06	0.107252	-2.94	0.11911
1423150_at	Scg5	secretogranin V	-5.05	0.0604948	-4.46	0.0392751
1418162_at	Tlr4	toll-like receptor 4	-5.03	0.335578	-3.63	0.401264
1418398_a_at	Tspan32	tetraspanin 32	-5.03	0.00271831	-3.72	0.0401616
1428700_at	P2ry13	purinergic receptor P2Y, G-protein coupled 13	-5.03	0.370181	-5.91	0.339142
1451190_a_at	Sbk1	SH3-binding kinase 1	-5.02	0.0467684	-2.46	0.0706663
1452592_at	Mgst2	microsomal glutathione S-transferase 2	-5.02	0.0379741	-2.62	0.108529
1460603_at	Samd9l	sterile alpha motif domain containing 9-like	-5.02	0.0452588	-2.44	0.0272548
1448881_at	Hp	haptoglobin	-5	0.262012	-2.93	0.258779
1419874_x_at	Zbtb16	zinc finger and BTB domain containing 16	-4.99	0.0944023	-2.25	0.00385467
1426506_at	Evi2a /// Evi2b	ecotropic viral integration site 2a /// ecotropic viral integration site 2b	-4.99	0.0935139	-2.59	0.250049
1429525_s_at	Myo1f	myosin IF	-4.99	0.110066	-2.99	0.178789
1437432_a_at	Trim12	tripartite motif-containing 12	-4.99	0.0298936	-2.07	0.0208432
1418345_at	Tnfsf12 /// Tnfsf13 /// Tnfsf12-tnfsf13	tumor necrosis factor (ligand) superfamily, member 12 /// tumor necrosis factor (ligand) superfamily, member 13 /// tumor necrosis factor (ligand) superfamily, member 12-member 13	-4.98	0.237844	-4.38	0.219944
1448301_s_at	Serpinb1a	serine (or cysteine) peptidase inhibitor, clade B, member 1a	-4.98	0.0437905	-2.6	0.136615
1423757_x_at	Igfbp4	insulin-like growth factor binding protein 4	-4.97	0.0674861	-5.68	0.0659893
1416488_at	Ccng2	cyclin G2	-4.96	0.119306	-2.05	0.281298
1442025_a_at	Gene name not assigned for this probe set	Gene name not assigned for this probe set	-4.95	0.0773705	-2.41	0.0340285
1434642_at	Hsd17b11	hydroxysteroid (17-beta) dehydrogenase 11	-4.94	0.0347052	-2.64	0.0479636
1434988_x_at	Aldh2	aldehyde dehydrogenase 2, mitochondrial	-4.94	0.046436	-3.61	0.0776534
1450357_a_at	Ccr6	chemokine (C-C motif) receptor 6	-4.94	0.0409728	-3.43	0.0732903
1451486_at	Slc46a3	solute carrier family 46, member 3	-4.94	0.0778952	-4.09	0.0616714
1434553_at	Tmem56	transmembrane protein 56	-4.92	0.123081	-6.58	0.0712188
1450639_at	Slc28a2 /// RP23-357I14.1	solute carrier family 28 (sodium-coupled nucleoside transporter), member 2 /// novel protein similar to solute carrier family 28 (sodium-coupled nucleoside transporter) member 2 (Slc28a2)	-4.92	0.0265009	-2.85	0.0928725
1417928_at	Pdlim4	PDZ and LIM domain 4	-4.9	0.0429343	-3.49	0.0704701
1418601_at	Aldh1a7	aldehyde dehydrogenase family 1, subfamily A7	-4.9	0.000608623	-4.14	0.0671929
1422477_at	Cables1	Cdk5 and Abl enzyme substrate 1	-4.88	0.0781432	-3.11	0.0757379
1437406_x_at	Igfbp4	insulin-like growth factor binding protein 4	-4.88	0.0596072	-5.71	0.0499281
1452657_at	Ap1s2	adaptor-related protein complex 1, sigma 2 subunit	-4.88	0.0131274	-2.68	0.0409694
1415864_at	Bpgm	2,3-bisphosphoglycerate mutase	-4.87	0.0529006	-3.5	0.14367
1418261_at	Syk	spleen tyrosine kinase	-4.87	0.0654659	-3.45	0.0653009
1435582_at	Wdfy4	WD repeat and FYVE domain containing 4	-4.87	0.040112	-3.27	0.0982778
1450333_a_at	Gata2	GATA binding protein 2	-4.86	0.0473143	-3.53	0.0633398
1423593_a_at	Csf1r	colony stimulating factor 1 receptor	-4.84	0.302592	-5.02	0.294726
1437405_a_at	Igfbp4	insulin-like growth factor binding protein 4	-4.84	0.0400125	-5.89	0.0186567
1443264_at	Ms4a2	membrane-spanning 4-domains, subfamily A, member 2	-4.82	0.0301476	-3.44	0.0348436
1448148_at	Grn	granulin	-4.81	0.177653	-3.21	0.23466
1418365_at	Ctsh	cathepsin H	-4.8	0.137553	-2.94	0.206398
1422064_a_at	Zbtb20	zinc finger and BTB domain containing 20	-4.8	0.123319	-2.27	0.156265
1419768_at	Cd22	CD22 antigen	-4.79	0.207888	-3.49	0.218907
1434955_at	March1	membrane-associated ring finger (C3HC4) 1	-4.79	0.0563229	-3.3	0.140769
1457307_at	Apol11b	apolipoprotein L 11b	-4.79	0.119509	-3.31	0.195835
1439787_at	P2rx7	purinergic receptor P2X, ligand-gated ion channel, 7	-4.77	0.146732	-4.98	0.128456
1435066_at	Pitpnc1	phosphatidylinositol transfer protein, cytoplasmic 1	-4.76	0.000947726	-2.44	0.0152167
1450065_at	Adcy7	adenylate cyclase 7	-4.75	0.00146627	-2.72	0.0407112
1451777_at	Ddx60	DEAD (Asp-Glu-Ala-Asp) box polypeptide 60	-4.75	0.00925019	-2.82	0.000546531
1423824_at	Gpr177	G protein-coupled receptor 177	-4.74	0.0382819	-3.05	0.1566
1421001_a_at	Car6	carbonic anhydrase 6	-4.73	0.0306871	-4.73	0.0769168
1420928_at	St6gal1	beta galactoside alpha 2,6 sialyltransferase 1	-4.72	0.00652136	-2.41	0.0257305
1443424_at	2210018M11Rik	RIKEN cDNA 2210018M11 gene	-4.71	0.0073221	-2.54	0.0357875
1441574_at	Gene name not assigned for this probe set	Gene name not assigned for this probe set	-4.7	0.132112	-2.14	0.205741
1445450_x_at	A530021J07Rik	Riken cDNA A530021J07 gene	-4.7	0.282157	-5.08	0.197009
1448021_at	Gene name not assigned for this probe set	Gene name not assigned for this probe set	-4.7	0.0729678	-2.95	0.124637
1417071_s_at	Cyp4v3	cytochrome P450, family 4, subfamily v, polypeptide 3	-4.68	0.0333599	-2.31	0.127941
1437900_at	4930523C07Rik	RIKEN cDNA 4930523C07 gene	-4.68	0.0367972	-2.68	0.0670381
1460444_at	Arrb1	arrestin, beta 1	-4.67	0.0822539	-3.68	0.0878432
1417580_s_at	Selenbp1 /// LOC100044204	selenium binding protein 1 /// hypothetical protein LOC100044204	-4.66	0.0595727	-3.86	0.0767882
1419480_at	Sell	selectin, lymphocyte	-4.66	0.0138503	-2.58	0.0190177
1448956_at	Stard10	START domain containing 10	-4.66	3.4328e-05	-3.82	0.000237421
1456475_s_at	Prkar2b	protein kinase, cAMP dependent regulatory, type II beta	-4.65	0.0729666	-4.25	0.0174794
1416456_a_at	Chia	chitinase, acidic	-4.64	0.24177	-3.68	0.308967
1424194_at	Rcsd1	RCSD domain containing 1	-4.63	0.0644739	-2.83	0.067543
1416326_at	Crip1	cysteine-rich protein 1 (intestinal)	-4.62	0.0365033	-3.9	0.0188566
1441887_x_at	EG622976	predicted gene, EG622976	-4.62	0.152369	-3.42	0.180561
1428097_at	2510009E07Rik	RIKEN cDNA 2510009E07 gene	-4.61	0.112465	-3.5	0.178539
1450881_s_at	Gpr137b	G protein-coupled receptor 137B	-4.6	0.219621	-3.16	0.257297
1417337_at	Epb4.2	erythrocyte protein band 4.2	-4.59	0.0557464	-4.13	0.0805812
1417777_at	Ltb4dh	leukotriene B4 12-hydroxydehydrogenase	-4.59	0.0353585	-3.1	0.113324
1420789_at	Klra5	killer cell lectin-like receptor, subfamily A, member 5	-4.59	0.00255921	-3.79	0.00602478
1450484_a_at	Cmpk2	cytidine monophosphate (UMP-CMP) kinase 2, mitochondrial	-4.59	0.025302	-3.65	0.0402727
1428517_at	Wdfy3	WD repeat and FYVE domain containing 3	-4.58	0.376481	-3.78	0.393787
1437540_at	Mcoln3	mucolipin 3	-4.58	0.0133649	-2.57	0.122514
1438519_at	Klhl24	kelch-like 24 (Drosophila)	-4.58	0.187566	-2.08	0.134242
1449874_at	Ly96	lymphocyte antigen 96	-4.58	0.0646812	-2.52	0.20921
1421009_at	Rsad2	radical S-adenosyl methionine domain containing 2	-4.56	0.0454991	-3.12	0.0634121
1446739_at	Gene name not assigned for this probe set	Gene name not assigned for this probe set	-4.55	0.0355822	-2.39	0.0121041
1423989_at	2210010N04Rik	RIKEN cDNA 2210010N04 gene	-4.53	0.00566514	-2.52	0.0316314
1424518_at	Apol9b /// Apol9a	apolipoprotein L 9b /// apolipoprotein L 9a	-4.53	0.0787705	-3.6	0.053664
1447849_s_at	Maf	avian musculoaponeurotic fibrosarcoma (v-maf) AS42 oncogene homolog	-4.48	0.0964943	-2.94	0.230455
1450332_s_at	Fmo5 /// LOC100046051	flavin containing monooxygenase 5 /// similar to Flavin containing monooxygenase 5	-4.48	0.0490331	-2.26	0.0910951
1417235_at	Ehd3	EH-domain containing 3	-4.47	0.0592511	-2.65	0.0417075
1452519_a_at	Zfp36	zinc finger protein 36	-4.47	0.245697	-2.78	0.283169
1449164_at	Cd68	CD68 antigen	-4.46	0.259671	-2.54	0.390447
1449856_at	Rgs18	regulator of G-protein signaling 18	-4.46	0.042257	-3.25	0.0302645
1455646_at	2010004M13Rik	RIKEN cDNA 2010004M13 gene	-4.46	0.0388883	-2.26	0.0865852
1439616_at	Gene name not assigned for this probe set	Gene name not assigned for this probe set	-4.45	0.123368	-3.05	0.164585
1421129_a_at	Atp2a3	ATPase, Ca++ transporting, ubiquitous	-4.44	0.00757503	-4.54	0.00506724
1438536_at	5830411N06Rik	RIKEN cDNA 5830411N06 gene	-4.44	0.0552084	-2.73	0.0573715
1450241_a_at	Evi2a	ecotropic viral integration site 2a	-4.44	0.0471489	-2.44	0.154291
1434315_at	Npal3 /// LOC100047789	NIPA-like domain containing 3 /// similar to NIPA-like domain containing 3	-4.43	0.051148	-2.46	0.0937564
1429673_at	5830407E08Rik	RIKEN cDNA 5830407E08 gene	-4.42	0.124792	-2.25	0.197141
1449232_at	Gata1	GATA binding protein 1	-4.42	0.0127517	-3.27	0.00630682
1450872_s_at	Lipa	lysosomal acid lipase A	-4.42	0.104161	-2.94	0.136816
1455695_at	St8sia1	ST8 alpha-N-acetyl-neuraminide alpha-2,8-sialyltransferase 1	-4.41	0.130253	-2.41	0.283821
1452416_at	Il6ra	interleukin 6 receptor, alpha	-4.4	0.208852	-3.05	0.186943
1418698_a_at	Fech	ferrochelatase	-4.39	0.0388741	-4.03	0.0061608
1456751_x_at	A530021J07Rik	Riken cDNA A530021J07 gene	-4.38	0.00475596	-3.7	0.0378556
1420404_at	Cd86	CD86 antigen	-4.37	0.317846	-3.06	0.356761
1439965_at	Gene name not assigned for this probe set	Gene name not assigned for this probe set	-4.37	0.169379	-3.05	0.169335
1442023_at	A530030E21Rik	RIKEN cDNA A530030E21 gene	-4.37	0.0363058	-2.61	0.0768288
1434378_a_at	Gene name not assigned for this probe set	Gene name not assigned for this probe set	-4.36	0.0811086	-2.05	0.0915549
1418288_at	Lpin1	lipin 1	-4.35	0.0441606	-2.25	0.017554
1418396_at	Gpsm3	G-protein signalling modulator 3 (AGS3-like, C. elegans)	-4.35	0.107079	-2.56	0.105421
1436203_a_at	1110059G02Rik	RIKEN cDNA 1110059G02 gene	-4.35	0.219149	-2.48	0.351252
1446745_at	EG433637	predicted gene, EG433637	-4.35	0.0957931	-3.58	0.154169
1437692_x_at	Anxa2	annexin A2	-4.34	0.0317412	-2.96	0.0987277
1456426_at	Gene name not assigned for this probe set	Gene name not assigned for this probe set	-4.34	0.149048	-2.02	0.103772
1427982_s_at	Syne2	synaptic nuclear envelope 2	-4.33	0.0278195	-2.89	0.138933
1447541_s_at	Itgae	integrin, alpha E, epithelial-associated	-4.32	0.102326	-2.27	0.165592
1453568_at	Dapl1	death associated protein-like 1	-4.32	0.104734	-4.25	0.0688567
1440927_x_at	Apol11b	apolipoprotein L 11b	-4.31	0.0818772	-3.36	0.142884
1437152_at	Mex3b	mex3 homolog B (C. elegans)	-4.3	0.153187	-2.73	0.25585
1419219_at	Cyp4f18 /// LOC100044439	cytochrome P450, family 4, subfamily f, polypeptide 18 /// similar to cytochrome P450 CYP4F18	-4.29	0.00137092	-3.57	0.0227283
1429246_a_at	Anxa6	annexin A6	-4.29	0.013845	-4.53	0.0155922
1454654_at	Dirc2	disrupted in renal carcinoma 2 (human)	-4.29	0.0194295	-2.44	0.139469
1418199_at	Hemgn	hemogen	-4.28	0.107499	-7.08	0.123819
1437101_at	Lats2	large tumor suppressor 2	-4.28	0.0104917	-2.92	0.0713357
1460180_at	Hexb	hexosaminidase B	-4.28	0.139647	-2.96	0.204359
1438404_at	Rnf144a	ring finger protein 144A	-4.26	0.0114549	-5.27	0.0280719
1415818_at	Anxa6	annexin A6	-4.25	0.0712997	-4.45	0.0722791
1415948_at	Creg1	cellular repressor of E1A-stimulated genes 1	-4.24	0.117709	-3.56	0.168563
1418540_a_at	Ptpre	protein tyrosine phosphatase, receptor type, E	-4.24	0.0873479	-2.38	0.155815
1437034_x_at	Marcks	myristoylated alanine rich protein kinase C substrate	-4.24	0.302386	-2.19	0.505443
1437874_s_at	Hexb	hexosaminidase B	-4.24	0.141385	-2.68	0.247708
1456442_at	Rab3il1	RAB3A interacting protein (rabin3)-like 1	-4.24	0.28799	-3.66	0.282847
1456688_at	Gene name not assigned for this probe set	Gene name not assigned for this probe set	-4.24	0.313763	-2.35	0.484575
1423297_at	Add3	adducin 3 (gamma)	-4.23	0.0588835	-2.83	0.0235638
1439255_s_at	Gpr137b /// Gpr137b-ps /// LOC100044979	G protein-coupled receptor 137B /// G protein-coupled receptor 137B, pseudogene /// similar to Gpr137b protein	-4.21	0.130152	-2.4	0.259284
1457376_at	Gene name not assigned for this probe set	Gene name not assigned for this probe set	-4.21	0.0419861	-2.75	0.0445677
1433657_at	A130092J06Rik	RIKEN cDNA A130092J06 gene	-4.2	0.00745968	-3.26	0.00967026
1433741_at	Cd38	CD38 antigen	-4.2	0.121237	-2.95	0.205139
1451258_at	Psca	prostate stem cell antigen	-4.2	0.105199	-3.81	0.125192
1417527_at	Ap3m2	adaptor-related protein complex 3, mu 2 subunit	-4.19	0.0417373	-2.74	0.0590443
1426199_x_at	Igh-Ia /// Igh-VJ558 /// Igh-2 /// Igh-1a /// Ighg /// IghmAC38.205.12 /// LOC544903 /// LOC544910 /// EG629908 /// LOC634100 /// LOC634206 /// LOC634222 /// LOC634275 /// LOC634338 /// LOC634541 /// LOC634594 /// LOC640701 /// LOC675659 /// LOC100048770	immunoglobulin heavy chain Ia /// immunoglobulin heavy chain (J558 family) /// immunoglobulin heavy chain 2 (serum IgA) /// immunoglobulin heavy chain 1a (serum IgG2a) /// Immunoglobulin heavy chain (gamma polypeptide) /// Ig mu chain V region AC38 205.12 /// similar to immunoglobulin mu-chain /// similar to Ig heavy chain V region 3 precursor /// predicted gene, EG629908 /// similar to Ig heavy …	-4.18	0.253726	-3.91	0.270653
1437121_at	Dennd1c	DENN/MADD domain containing 1C	-4.17	0.0503438	-2.25	0.160267
1439078_at	Klhl4	kelch-like 4 (Drosophila)	-4.17	0.185125	-3.43	0.269921
1417640_at	Cd79b	CD79B antigen	-4.16	0.204382	-2.6	0.148177
1435386_at	Vwf	Von Willebrand factor homolog	-4.16	0.000536327	-3.82	0.0444595
1448167_at	Ifngr1	interferon gamma receptor 1	-4.16	0.125394	-2.07	0.226293
1451965_at	LOC672450	V(kappa) gene product	-4.16	0.149985	-3.3	0.117845
1417999_at	Itm2b	integral membrane protein 2B	-4.15	0.0526877	-2.22	0.146362
1418736_at	B3galnt1	UDP-GalNAc:betaGlcNAc beta 1,3-galactosaminyltransferase, polypeptide 1	-4.15	0.4368	-3.06	0.433
1421057_at	Dnase1l3	deoxyribonuclease 1-like 3	-4.15	0.147778	-3.02	0.214159
1440339_at	Enpp1 /// 4833416E15Rik	ectonucleotide pyrophosphatase/phosphodiesterase 1 /// RIKEN cDNA 4833416E15 gene	-4.15	0.0579942	-3.89	0.0278121
1454973_at	Atf7ip	activating transcription factor 7 interacting protein	-4.15	0.0230624	-2.59	0.0374522
1422869_at	Mertk	c-mer proto-oncogene tyrosine kinase	-4.14	0.358578	-3.94	0.348914
1449184_at	Pglyrp1	peptidoglycan recognition protein 1	-4.14	0.0487344	-3.01	0.0602126
1460623_at	Skap2	src family associated phosphoprotein 2	-4.14	0.194275	-2.76	0.310079
1426952_at	Arhgap18	Rho GTPase activating protein 18	-4.13	0.043048	-2.31	0.172162
1437434_a_at	Gpr177	G protein-coupled receptor 177	-4.12	0.0130244	-3.4	0.0473209
1439571_at	E230008J23Rik	RIKEN cDNA E230008J23 gene	-4.12	0.0500328	-2.24	0.15823
1434478_at	Heca	headcase homolog (Drosophila)	-4.11	0.0206954	-2.03	0.107387
1433662_s_at	Timp2	tissue inhibitor of metalloproteinase 2	-4.1	0.0617029	-2.3	0.11067
1434069_at	BC067047	cDNA sequence BC067047	-4.1	0.0134681	-3.24	0.0385868
1434715_at	1600014C10Rik	RIKEN cDNA 1600014C10 gene	-4.1	0.00189302	-2.61	0.062932
1448377_at	Slpi	secretory leukocyte peptidase inhibitor	-4.1	0.0599917	-3.23	0.0753603
1419821_s_at	Idh1	isocitrate dehydrogenase 1 (NADP+), soluble	-4.08	0.308169	-3.04	0.355334
1421811_at	Thbs1 /// LOC640441	thrombospondin 1 /// similar to thrombospondin 1	-4.07	0.0429235	-3.35	0.0624599
1449389_at	Tal1	T-cell acute lymphocytic leukemia 1	-4.07	0.0281606	-3.72	0.00540732
1420398_at	Rgs18	regulator of G-protein signaling 18	-4.06	0.060097	-2.35	0.175745
1420515_a_at	Pglyrp2	peptidoglycan recognition protein 2	-4.05	0.02099	-3.39	0.0318993
1451310_a_at	Ctsl	cathepsin L	-4.05	0.233246	-2.73	0.327759
1422304_at	Lcn4	lipocalin 4	-4.04	0.0406927	-2.17	0.0484141
1435272_at	Itpkb	inositol 1,4,5-trisphosphate 3-kinase B	-4.04	0.0283581	-2.49	0.0327429
1434441_at	1110018J18Rik	RIKEN cDNA 1110018J18 gene	-4.03	0.0910051	-2.13	0.245238
1457072_at	Bcl11a	B-cell CLL/lymphoma 11A (zinc finger protein)	-4.02	0.0192276	-2.97	0.0526006
1459962_at	Gene name not assigned for this probe set	Gene name not assigned for this probe set	-4.01	0.160579	-2.43	0.207165
1415883_a_at	Ela3	elastase 3, pancreatic	-4	0.237936	-5.59	0.220909
1438650_x_at	Gja1	gap junction protein, alpha 1	-4	0.0391474	-3.23	0.0529495
1439145_at	Lck	lymphocyte protein tyrosine kinase	-4	0.0190621	-2.37	0.0105932
1450967_at	Ptplad2	protein tyrosine phosphatase-like A domain containing 2	-4	0.0118037	-3.42	0.0158449
1418195_at	Galnt10	UDP-N-acetyl-alpha-D-galactosamine:polypeptide N-acetylgalactosaminyltransferase 10	-3.99	0.0648456	-3.52	0.0603378
1425981_a_at	Rbl2	retinoblastoma-like 2	-3.99	0.0239401	-2.35	0.0500175
1433061_at	4933423L19Rik	RIKEN cDNA 4933423L19 gene	-3.99	0.143421	-4.38	0.175145
1434881_s_at	Kctd12	potassium channel tetramerisation domain containing 12	-3.99	0.100931	-3.17	0.147373
1435828_at	Maf	avian musculoaponeurotic fibrosarcoma (v-maf) AS42 oncogene homolog	-3.99	0.0626354	-2.62	0.166667
1453119_at	Otud1	OTU domain containing 1	-3.99	0.116282	-2.05	0.327881
1449757_x_at	Dntt	deoxynucleotidyltransferase, terminal	-3.98	0.0882776	-3.23	0.127282
1433711_s_at	Sesn1 /// LOC100047324	sestrin 1 /// similar to Sesn1 protein	-3.97	0.0145733	-2.05	0.034156
1419569_a_at	Isg20	interferon-stimulated protein	-3.96	0.0376481	-2.29	0.00607766
1436544_at	Atp10d	ATPase, class V, type 10D	-3.96	0.0709406	-2.82	0.13814
1437245_at	Tmem154	transmembrane protein 154	-3.96	0.0332593	-3.12	0.0919344
1424378_at	Ldlrap1	low density lipoprotein receptor adaptor protein 1	-3.95	0.0539003	-3.33	0.0373828
1448847_at	Serinc3	serine incorporator 3	-3.95	0.0893619	-3.75	0.0185137
1455581_x_at	9530028C05	hypothetical protein 9530028C05	-3.95	0.0118944	-2.03	0.00112159
1423071_x_at	6720475J19Rik	RIKEN cDNA 6720475J19 gene	-3.94	0.0614674	-2.28	0.0757626
1425451_s_at	Chi3l3 /// Chi3l4	chitinase 3-like 3 /// chitinase 3-like 4	-3.94	0.210602	-2.14	0.10559
1416923_a_at	Bnip3l	BCL2/adenovirus E1B interacting protein 3-like	-3.93	0.0387356	-2.39	0.152559
1419186_a_at	St8sia4	ST8 alpha-N-acetyl-neuraminide alpha-2,8-sialyltransferase 4	-3.93	0.119801	-3.39	0.144978
1422708_at	Pik3cg	phosphoinositide-3-kinase, catalytic, gamma polypeptide	-3.93	0.11915	-2.49	0.258761
1436970_a_at	Pdgfrb	platelet derived growth factor receptor, beta polypeptide	-3.93	0.214323	-3.22	0.325929
1455291_s_at	Znrf2	zinc and ring finger 2	-3.93	0.081908	-2.51	0.19826
1422013_at	Clec4a2	C-type lectin domain family 4, member a2	-3.92	0.286604	-4.17	0.253355
1433593_at	Ypel5	yippee-like 5 (Drosophila)	-3.92	0.0185498	-2.03	0.0620245
1419481_at	Sell	selectin, lymphocyte	-3.91	0.0675684	-2.4	0.0816542
1420659_at	Slamf6	SLAM family member 6	-3.91	0.0165107	-2.19	0.151369
1430527_a_at	Rnf167	ring finger protein 167	-3.91	0.0928844	-2.58	0.150576
1424383_at	Tmem51	transmembrane protein 51	-3.9	0.245026	-2.78	0.323143
1436989_s_at	Slc12a6	solute carrier family 12, member 6	-3.9	0.138702	-3	0.274075
1438664_at	Prkar2b	protein kinase, cAMP dependent regulatory, type II beta	-3.9	0.0897402	-4.4	0.00957785
1427426_at	Kcnq5	potassium voltage-gated channel, subfamily Q, member 5	-3.89	0.0390449	-3.55	0.038604
1448919_at	Cd302	CD302 antigen	-3.89	0.0964412	-3.1	0.0715609
1452948_at	Tnfaip8l2	tumor necrosis factor, alpha-induced protein 8-like 2	-3.89	0.00390178	-2.82	0.0343416
1419603_at	Ifi204	interferon activated gene 204	-3.88	0.262921	-2.53	0.375455
1434802_s_at	Ntf3	neurotrophin 3	-3.88	0.0847559	-3.79	0.0774478
1437514_at	B430306N03Rik	RIKEN cDNA B430306N03 gene	-3.88	0.23068	-3.76	0.215975
1439777_at	Cugbp2	CUG triplet repeat, RNA binding protein 2	-3.88	0.205797	-3.4	0.224158
1449084_s_at	Sh3d19	SH3 domain protein D19	-3.88	0.0485201	-3.24	0.0902707
1434017_at	Znrf2	zinc and ring finger 2	-3.86	0.00616263	-2.48	0.0548254
1444088_at	Gene name not assigned for this probe set	Gene name not assigned for this probe set	-3.86	0.123319	-2.22	0.0820659
1422201_at	H2-Ob	histocompatibility 2, O region beta locus	-3.85	0.129712	-2.6	0.132775
1427177_at	Fyco1	FYVE and coiled-coil domain containing 1	-3.84	0.051127	-2.52	0.117025
1454169_a_at	Epsti1	epithelial stromal interaction 1 (breast)	-3.84	0.132321	-2.13	0.216941
1417104_at	Emp3	epithelial membrane protein 3	-3.83	0.0435749	-3.83	0.0560774
1425518_at	Rapgef4	Rap guanine nucleotide exchange factor (GEF) 4	-3.83	0.0161563	-2.71	0.0097134
1435264_at	Emilin2	elastin microfibril interfacer 2	-3.83	0.0116989	-3.01	0.00372097
1456750_at	B230303O12Rik	RIKEN cDNA B230303O12 gene	-3.83	0.142111	-3.55	0.149514
1426397_at	Tgfbr2	transforming growth factor, beta receptor II	-3.82	0.0177206	-2.29	0.00199914
1460431_at	Gcnt1	glucosaminyl (N-acetyl) transferase 1, core 2	-3.82	0.0927676	-2.36	0.260719
1434980_at	Pik3r5	phosphoinositide-3-kinase, regulatory subunit 5, p101	-3.81	0.046229	-2.36	0.0493022
1416695_at	Tspo	translocator protein	-3.8	0.0624726	-2.44	0.0480056
1417409_at	Jun	Jun oncogene	-3.8	0.268363	-2.75	0.275275
1456039_at	Snx14	sorting nexin 14	-3.8	0.0817371	-2.6	0.0364807
1418699_s_at	Fech	ferrochelatase	-3.79	0.0934187	-3.63	0.0856728
1428357_at	2610019F03Rik	RIKEN cDNA 2610019F03 gene	-3.79	0.0362548	-2.86	0.0427023
1456439_x_at	Mical1	microtubule associated monoxygenase, calponin and LIM domain containing 1	-3.79	0.00179025	-2.88	0.027886
1422433_s_at	Idh1	isocitrate dehydrogenase 1 (NADP+), soluble	-3.78	0.166553	-2.54	0.27312
1423176_at	Tob1	transducer of ErbB-2.1	-3.78	0.0121678	-2.35	0.0934516
1455612_at	AI848218	expressed sequence AI848218	-3.78	0.14982	-2.35	0.198418
1456060_at	Maf	avian musculoaponeurotic fibrosarcoma (v-maf) AS42 oncogene homolog	-3.78	0.174049	-2.55	0.277026
1418204_s_at	Aif1	allograft inflammatory factor 1	-3.76	0.31241	-3.65	0.296536
1426663_s_at	Slc45a3	solute carrier family 45, member 3	-3.76	0.293295	-4.01	0.276226
1415929_at	Map1lc3b	microtubule-associated protein 1 light chain 3 beta	-3.75	0.0730266	-2.48	0.0846754
1437864_at	Adipor2	adiponectin receptor 2	-3.75	0.00605259	-3.03	0.0215554
1449925_at	Cxcr3	chemokine (C-X-C motif) receptor 3	-3.75	0.061846	-2.09	0.057574
1441957_x_at	2410076I21Rik	RIKEN cDNA 2410076I21 gene	-3.74	0.0377312	-3.97	0.0127588
1434754_at	Garnl4	GTPase activating RANGAP domain-like 4	-3.72	0.112083	-3.43	0.103407
1451963_at	Igh /// LOC631129 /// LOC675759 /// LOC676473	immunoglobulin heavy chain complex /// similar to Ig heavy chain V-III region J606	-3.72	0.0440262	-3.55	0.0296092
1433832_at	Unc84b	unc-84 homolog B (C. elegans)	-3.71	0.00761416	-2.12	0.0633832
1454983_at	B230380D07Rik	RIKEN cDNA B230380D07 gene	-3.71	0.0245155	-2.4	0.0912253
1459601_at	Snf1lk	SNF1-like kinase	-3.71	0.245833	-3.51	0.133475
1421604_a_at	Klf3 /// LOC100046855	Kruppel-like factor 3 (basic) /// similar to BKLF	-3.7	0.163634	-2.31	0.154708
1457709_a_at	A930005H10Rik	RIKEN cDNA A930005H10 gene	-3.7	0.0822886	-2.29	0.050427
1417661_at	Rdm1	RAD52 motif 1	-3.69	0.0702148	-2.71	0.0693532
1430526_a_at	Smarca2	SWI/SNF related, matrix associated, actin dependent regulator of chromatin, subfamily a, member 2	-3.69	0.0278445	-2.2	0.203348
1434645_at	C530008M17Rik	RIKEN cDNA C530008M17 gene	-3.69	0.0255989	-3.12	0.0464164
1435792_at	Csprs /// EG665317 /// LOC100040213	component of Sp100-rs /// predicted gene, EG665317 /// similar to putative G-protein coupled receptor	-3.69	0.0773618	-2.18	0.109868
1443814_x_at	Ctsh	cathepsin H	-3.69	0.144171	-2.01	0.341506
1426759_at	Map4k3	mitogen-activated protein kinase kinase kinase kinase 3	-3.68	0.128736	-2.12	0.336026
1428065_at	Slc44a2	solute carrier family 44, member 2	-3.68	0.0411898	-2.96	0.0264986
1429816_at	Armc3	armadillo repeat containing 3	-3.68	0.0617326	-3.29	0.0814587
1433988_s_at	C230098O21Rik	RIKEN cDNA C230098O21 gene	-3.68	0.0157996	-2.19	0.139228
1453003_at	Sorl1	sortilin-related receptor, LDLR class A repeats-containing	-3.68	0.0138999	-2.73	0.0367382
1456251_x_at	Tspo	translocator protein	-3.68	0.0489173	-2.29	0.0154233
1423871_at	Tmem63a	transmembrane protein 63a	-3.67	0.0225727	-2.62	0.0558509
1436562_at	Ddx58	DEAD (Asp-Glu-Ala-Asp) box polypeptide 58	-3.67	0.0616646	-2.16	0.0912263
1424968_at	2210023G05Rik	RIKEN cDNA 2210023G05 gene	-3.66	0.0187723	-3.66	0.0291453
1440209_at	March1	membrane-associated ring finger (C3HC4) 1	-3.66	0.125685	-3.34	0.17762
1451820_at	Diras1	DIRAS family, GTP-binding RAS-like 1	-3.66	0.106616	-2.73	0.0822185
1427481_a_at	Atp1a3	ATPase, Na+/K+ transporting, alpha 3 polypeptide	-3.65	0.0515302	-3.98	0.00157009
1417392_a_at	Slc7a7	solute carrier family 7 (cationic amino acid transporter, y+ system), member 7	-3.64	0.189093	-2.87	0.283509
1437303_at	Il6st	interleukin 6 signal transducer	-3.64	0.120224	-2.42	0.175249
1418651_at	Spata6	spermatogenesis associated 6	-3.63	0.0105097	-2.68	0.0521595
1450461_at	Tcf7	transcription factor 7, T-cell specific	-3.63	0.0353208	-2.82	0.0671965
1454858_x_at	Mettl7a1	methyltransferase like 7A1	-3.63	0.0231089	-2.22	0.0100387
1417266_at	Ccl6	chemokine (C-C motif) ligand 6	-3.62	0.0709291	-2.99	0.101469
1433465_a_at	AI467606	expressed sequence AI467606	-3.62	0.0133063	-2.51	0.0954222
1433590_at	Herc3	hect domain and RLD 3	-3.62	0.0361973	-2.06	0.146071
1438995_at	Gene name not assigned for this probe set	Gene name not assigned for this probe set	-3.62	0.0839044	-2.59	0.101884
1433639_at	5730593F17Rik	RIKEN cDNA 5730593F17 gene	-3.61	0.0129096	-2.35	0.133366
1437868_at	BC023892	cDNA sequence BC023892	-3.6	0.125834	-4.41	0.131563
1456292_a_at	Vim	vimentin	-3.6	0.0316704	-4.36	0.039053
1419646_a_at	Mbp	myelin basic protein	-3.59	0.0932837	-2.58	0.0822322
1434175_s_at	2210010N04Rik	RIKEN cDNA 2210010N04 gene	-3.59	0.0626019	-2.46	0.0894718
1419091_a_at	Anxa2	annexin A2	-3.58	0.0250528	-2.97	0.0340678
1419194_s_at	Gmfg	glia maturation factor, gamma	-3.58	0.0932454	-2.33	0.126696
1447355_at	Acsl1	acyl-CoA synthetase long-chain family member 1	-3.58	0.161882	-2.86	0.0873521
1450641_at	Vim	vimentin	-3.58	0.0893876	-3.99	0.0296645
1429088_at	Lbh	limb-bud and heart	-3.57	0.0912845	-2.79	0.12219
1421775_at	Fcer1a	Fc receptor, IgE, high affinity I, alpha polypeptide	-3.56	0.0255116	-2.5	0.0181291
1426708_at	Antxr2	anthrax toxin receptor 2	-3.56	0.00708226	-2.28	0.0830757
1428947_at	2010001M09Rik	RIKEN cDNA 2010001M09 gene	-3.56	0.135026	-2.51	0.190632
1436845_at	Axin2	axin2	-3.56	0.0597469	-2.89	0.0810534
1438948_x_at	Tspo	translocator protein	-3.56	0.0606615	-2.21	0.0110021
1453009_at	Gene name not assigned for this probe set	Gene name not assigned for this probe set	-3.56	0.0500741	-4.49	0.0197784
1416390_at	Rcbtb2	regulator of chromosome condensation (RCC1) and BTB (POZ) domain containing protein 2	-3.55	0.162652	-3.3	0.220404
1434866_x_at	Cpt1a	carnitine palmitoyltransferase 1a, liver	-3.54	0.0808898	-2.59	0.00241091
1441975_at	Acpp	acid phosphatase, prostate	-3.54	0.0532975	-2.51	0.107665
1416257_at	Capn2	calpain 2	-3.53	0.0269545	-2.82	0.0175765
1435300_at	Letm1	Leucine zipper-EF-hand containing transmembrane protein 1	-3.53	0.0532869	-2.74	0.0754201
1448239_at	Hmox1	heme oxygenase (decycling) 1	-3.53	0.162541	-2.69	0.179709
1424936_a_at	Dnahc8	dynein, axonemal, heavy chain 8	-3.5	0.0657262	-2.3	0.084144
1450435_at	L1cam	L1 cell adhesion molecule	-3.5	0.0420884	-2.85	0.0274446
1453837_at	6330500D04Rik	RIKEN cDNA 6330500D04 gene	-3.5	0.0653736	-2.44	0.0390003
1424034_at	Rora	RAR-related orphan receptor alpha	-3.49	0.185166	-2.33	0.286715
1435840_x_at	LOC625360	similar to 2-cell-stage, variable group, member 3	-3.49	0.169108	-2.58	0.192185
1439153_at	Rnf144b	ring finger protein 144B	-3.49	0.268859	-2.99	0.294668
1444405_at	E030037K03Rik	RIKEN cDNA E030037K03 gene	-3.49	0.0514057	-2.57	0.0684512
1449670_x_at	Gpr137b /// LOC100044979	G protein-coupled receptor 137B /// similar to Gpr137b protein	-3.49	0.104067	-2.3	0.291523
1426883_at	Slc25a45	solute carrier family 25, member 45	-3.48	0.0554442	-2.14	0.0829585
1428408_a_at	D12Ertd551e	DNA segment, Chr 12, ERATO Doi 551, expressed	-3.48	0.0142376	-2.32	0.0673623
1436614_at	Gene name not assigned for this probe set	Gene name not assigned for this probe set	-3.48	0.0978843	-2.41	0.161081
1451755_a_at	Apobec1	apolipoprotein B editing complex 1	-3.48	0.0398431	-2.58	0.0800603
1453244_at	5830416P10Rik	RIKEN cDNA 5830416P10 gene	-3.48	0.0780088	-2.69	0.0586959
1460344_at	2310033F14Rik	RIKEN cDNA 2310033F14 gene	-3.48	0.0457258	-2.03	0.0544373
1418501_a_at	Oxr1	oxidation resistance 1	-3.47	0.0286755	-2.45	0.107092
1420641_a_at	Sqrdl	sulfide quinone reductase-like (yeast)	-3.47	0.107578	-2.42	0.181934
1449181_at	Fech	ferrochelatase	-3.47	0.00443239	-3.34	0.0460521
1425417_x_at	Klra8	killer cell lectin-like receptor, subfamily A, member 8	-3.46	0.0454283	-2.78	0.144492
1428988_at	Abcc3	ATP-binding cassette, sub-family C (CFTR/MRP), member 3	-3.46	0.357893	-3.91	0.307514
1429764_at	1500005K14Rik	RIKEN cDNA 1500005K14 gene	-3.46	0.0199447	-2.6	0.0187467
1419706_a_at	Akap12	A kinase (PRKA) anchor protein (gravin) 12	-3.45	0.135425	-2.88	0.146396
1434548_at	Serinc3	serine incorporator 3	-3.45	0.0744666	-2.65	0.172259
1416330_at	Cd81	CD 81 antigen	-3.44	0.211698	-2.82	0.265307
1428102_at	Cpb1	carboxypeptidase B1 (tissue)	-3.44	0.158981	-3.93	0.241272
1439755_at	Sipa1l1	signal-induced proliferation-associated 1 like 1	-3.43	0.132097	-2.35	0.227705
1443952_at	Gene name not assigned for this probe set	Gene name not assigned for this probe set	-3.43	0.0988191	-3.5	0.106295
1420399_at	Gfi1b	growth factor independent 1B	-3.42	0.00218423	-3.59	0.0440323
1426100_a_at	Tk2	thymidine kinase 2, mitochondrial	-3.42	0.000531094	-2.64	0.0751311
1440109_at	D7Ertd413e	DNA segment, Chr 7, ERATO Doi 413, expressed	-3.42	0.0965972	-2.95	0.218421
1437992_x_at	Gja1	gap junction protein, alpha 1	-3.41	0.0392522	-2.95	0.0940258
1440014_at	Gene name not assigned for this probe set	Gene name not assigned for this probe set	-3.41	0.347885	-2.2	0.339255
1458202_at	6330500D04Rik	RIKEN cDNA 6330500D04 gene	-3.41	0.0341723	-2.38	0.00949262
1434151_at	Mettl7a1	methyltransferase like 7A1	-3.4	0.0398687	-2.04	0.0273993
1452351_at	C030027K23Rik	RIKEN cDNA C030027K23 gene	-3.4	0.0334289	-2.02	0.0641885
1416759_at	Mical1	microtubule associated monoxygenase, calponin and LIM domain containing 1	-3.39	0.0207728	-2.51	0.0285149
1428306_at	Ddit4	DNA-damage-inducible transcript 4	-3.39	0.255443	-3.77	0.210154
1454850_at	Tbc1d10c	TBC1 domain family, member 10c	-3.39	0.153786	-2.46	0.154862
1424906_at	Pqlc3	PQ loop repeat containing	-3.37	0.0408454	-2.55	0.010402
1435763_at	Tbc1d16	TBC1 domain family, member 16	-3.37	0.0308492	-2.65	0.0172274
1450919_at	Mpp1	membrane protein, palmitoylated	-3.37	0.0114749	-2.21	0.00186667
1418004_a_at	Tmem176b	transmembrane protein 176B	-3.36	0.07028	-2.19	0.104216
1430538_at	2210013O21Rik	RIKEN cDNA 2210013O21 gene	-3.36	0.0426473	-2.34	0.0870803
1419206_at	Cd37	CD37 antigen	-3.34	0.224237	-2.41	0.232927
1420064_s_at	Tktl1	transketolase-like 1	-3.34	0.0280174	-2.9	0.0740771
1424413_at	Ogfrl1	opioid growth factor receptor-like 1	-3.34	0.152904	-2.55	0.22957
1437146_x_at	Coro7	coronin 7	-3.34	0.0425362	-2.39	0.0659254
1419573_a_at	Lgals1	lectin, galactose binding, soluble 1	-3.33	0.00762888	-3.14	0.033307
1428444_at	Asb2	ankyrin repeat and SOCS box-containing protein 2	-3.33	0.192499	-3.42	0.197139
1440878_at	Runx1	runt related transcription factor 1	-3.33	0.0740567	-2.07	0.218024
1450167_at	Rab37	RAB37, member of RAS oncogene family	-3.33	0.00511411	-2.19	0.000100515
1416922_a_at	Bnip3l	BCL2/adenovirus E1B interacting protein 3-like	-3.32	0.0105073	-2.07	0.0207001
1418448_at	Rras	Harvey rat sarcoma oncogene, subgroup R	-3.32	0.0208508	-2.02	0.128538
1423016_a_at	Gypa	glycophorin A	-3.32	0.0119958	-2.68	0.0762918
1427287_s_at	Itpr2	inositol 1,4,5-triphosphate receptor 2	-3.32	0.0337616	-2.19	0.0211555
1434115_at	Cdh13	cadherin 13	-3.32	0.292062	-2.06	0.339351
1448732_at	Ctsb	cathepsin B	-3.32	0.0822397	-3.44	0.139537
1448752_at	Car2	carbonic anhydrase 2	-3.32	0.0193013	-3.47	0.0317
1423321_at	Myadm	myeloid-associated differentiation marker	-3.31	0.0685855	-2.69	0.081204
1456890_at	Ddx58	DEAD (Asp-Glu-Ala-Asp) box polypeptide 58	-3.31	0.0334698	-2.19	0.0776152
1458148_at	Nlrc3	NLR family, CARD domain containing 3	-3.31	0.0534575	-2.11	0.161792
1423754_at	Ifitm3	interferon induced transmembrane protein 3	-3.3	0.0470139	-2.36	0.113518
1434236_at	Zdhhc20	zinc finger, DHHC domain containing 20	-3.3	0.15441	-2.35	0.234099
1448864_at	Snrk	SNF related kinase	-3.3	0.0197349	-2.14	0.0292588
1450138_a_at	Serpinb6a	serine (or cysteine) peptidase inhibitor, clade B, member 6a	-3.3	0.270321	-2.94	0.289398
1419238_at	Abca7	ATP-binding cassette, sub-family A (ABC1), member 7	-3.29	0.000131008	-2.09	0.00540727
1421594_a_at	Sytl2	synaptotagmin-like 2	-3.29	0.00347	-2.22	0.0684819
1434900_at	Mkl1	MKL (megakaryoblastic leukemia)/myocardin-like 1	-3.29	0.0875507	-2.38	0.141927
1435939_s_at	AI987662	expressed sequence AI987662	-3.29	0.0755661	-2.3	0.0440317
1438851_x_at	Cldn1	claudin 1	-3.29	0.00883954	-2.3	0.234078
1416768_at	1110003E01Rik	RIKEN cDNA 1110003E01 gene	-3.28	0.0284943	-2.07	0.04919
1419120_at	Lyl1	lymphoblastomic leukemia	-3.28	0.0708099	-2.64	0.0832915
1428156_at	Gng2	guanine nucleotide binding protein (G protein), gamma 2	-3.28	0.339075	-3.06	0.34011
1439233_at	Gene name not assigned for this probe set	Gene name not assigned for this probe set	-3.28	0.0650069	-2.02	0.0575533
1450700_at	Cdc42ep3	CDC42 effector protein (Rho GTPase binding) 3	-3.28	0.0033523	-2.09	0.0889139
1435259_s_at	Tmem141	transmembrane protein 141	-3.27	0.147148	-2.82	0.138164
1442039_at	Tox	thymocyte selection-associated high mobility group box	-3.27	0.0860525	-2.12	0.199673
1456510_x_at	Higd1c /// Ubie /// LOC554292	HIG1 domain family, member 1C /// UbiE-YGHL1 fusion protein	-3.27	0.0924194	-2.49	0.0762367
1436204_at	1110059G02Rik	RIKEN cDNA 1110059G02 gene	-3.26	0.0869758	-2.27	0.172461
1446144_at	Pex5l	peroxisomal biogenesis factor 5-like	-3.26	0.0207675	-3.02	0.0219807
1446541_at	4930434E21Rik	RIKEN cDNA 4930434E21 gene	-3.25	0.0552228	-2.9	0.0614534
1454960_at	Smad3	MAD homolog 3 (Drosophila)	-3.25	0.0363976	-2.66	0.0738559
1455340_at	D030011O10Rik	RIKEN cDNA D030011O10 gene	-3.25	0.0545103	-2.2	0.185302
1416325_at	Crisp1	cysteine-rich secretory protein 1	-3.24	0.126378	-2.65	0.102342
1429159_at	Itih5	inter-alpha (globulin) inhibitor H5	-3.24	0.0414906	-3.07	0.109794
1437821_at	Gene name not assigned for this probe set	Gene name not assigned for this probe set	-3.24	0.343795	-2.16	0.443279
1448241_at	Gm2a	GM2 ganglioside activator protein	-3.24	0.0240323	-2.38	0.024504
1459715_at	Gene name not assigned for this probe set	Gene name not assigned for this probe set	-3.24	0.0331904	-2.6	0.169755
1418831_at	Pkp3	plakophilin 3	-3.23	0.0308165	-2.35	0.0806739
1426677_at	Flna	filamin, alpha	-3.23	0.0569003	-2.72	0.0684221
1426998_at	Zfand3	zinc finger, AN1-type domain 3	-3.23	0.00947668	-2.29	0.0413294
1451112_s_at	Dap	death-associated protein	-3.23	0.0833194	-2.07	0.0745781
1427325_s_at	Akna	AT-hook transcription factor	-3.22	0.012818	-2.33	0.00189449
1417604_at	Camk1	calcium/calmodulin-dependent protein kinase I	-3.21	0.162804	-2.76	0.222664
1419406_a_at	Bcl11a	B-cell CLL/lymphoma 11A (zinc finger protein)	-3.21	0.0555322	-2.9	0.0152481
1434477_at	Heca	headcase homolog (Drosophila)	-3.21	0.00545057	-2.05	0.16412
1445831_at	Gene name not assigned for this probe set	Gene name not assigned for this probe set	-3.21	0.203938	-2.1	0.268217
1452001_at	Nfe2	nuclear factor, erythroid derived 2	-3.21	0.0499479	-2.88	0.0693636
1427655_a_at	A630038E17Rik	RIKEN cDNA A630038E17 gene	-3.2	0.116673	-2.04	0.0790336
1429267_at	Acot11	acyl-CoA thioesterase 11	-3.2	0.100723	-2.59	0.131441
1415973_at	Marcks	myristoylated alanine rich protein kinase C substrate	-3.19	0.313998	-2.6	0.353103
1425084_at	Gimap7	GTPase, IMAP family member 7	-3.19	0.0255772	-2.8	0.0176339
1419829_a_at	Gene name not assigned for this probe set	Gene name not assigned for this probe set	-3.18	0.193864	-2.76	0.231537
1428585_at	Actn1	actinin, alpha 1	-3.18	0.027145	-2.76	0.0253419
1436316_at	9430029L20Rik	RIKEN cDNA 9430029L20 gene	-3.18	0.0760312	-2.23	0.0777436
1453304_s_at	Ly6e	lymphocyte antigen 6 complex, locus E	-3.18	0.117942	-2.43	0.0605703
1455333_at	Tns3	tensin 3	-3.18	0.305277	-3.08	0.276658
1425678_a_at	Snrk	SNF related kinase	-3.17	0.0481741	-2.17	0.0208775
1447774_x_at	5730469M10Rik	RIKEN cDNA 5730469M10 gene	-3.17	0.132901	-3.18	0.20742
1460204_at	Tec	cytoplasmic tyrosine kinase, Dscr28C related (Drosophila)	-3.17	0.00285298	-2.06	0.0420148
1418257_at	Slc12a7	solute carrier family 12, member 7	-3.16	0.00806574	-2.12	0.0375748
1419296_at	Arhgap4	Rho GTPase activating protein 4	-3.16	0.0172035	-2.32	0.0281731
1438934_x_at	Sema4a	sema domain, immunoglobulin domain (Ig), transmembrane domain (TM) and short cytoplasmic domain, (semaphorin) 4A	-3.16	0.0431137	-2.56	0.0531808
1451567_a_at	Ifi203	interferon activated gene 203	-3.16	0.00213435	-2.03	0.024595
1460409_at	Cpt1a	carnitine palmitoyltransferase 1a, liver	-3.16	0.137672	-2.64	0.107815
1424032_at	Hvcn1	hydrogen voltage-gated channel 1	-3.15	0.0321205	-2.5	0.0481809
1444415_at	Gene name not assigned for this probe set	Gene name not assigned for this probe set	-3.15	0.117775	-2.55	0.141515
1447830_s_at	Rgs2	regulator of G-protein signaling 2	-3.15	0.138807	-3.25	0.196765
1457272_at	Gene name not assigned for this probe set	Gene name not assigned for this probe set	-3.15	0.0890138	-2.41	0.12386
1420970_at	Adcy7	adenylate cyclase 7	-3.14	0.15065	-2.37	0.130012
1434768_at	Tpp1	tripeptidyl peptidase I	-3.14	0.12708	-2.14	0.176952
1435094_at	Kcnj16	potassium inwardly-rectifying channel, subfamily J, member 16	-3.14	0.359173	-3.96	0.339821
1438156_x_at	Cpt1a	carnitine palmitoyltransferase 1a, liver	-3.14	0.0527356	-2.31	0.0764611
1450689_at	Prss3 /// Prss1 /// EG436523	protease, serine, 3 /// protease, serine, 1 (trypsin 1) /// predicted gene, EG436523	-3.13	0.0246973	-2.67	0.0543617
1451852_at	Tcstv3	2-cell-stage, variable group, member 3	-3.13	0.18771	-2.55	0.231951
1458700_at	Gene name not assigned for this probe set	Gene name not assigned for this probe set	-3.13	0.20507	-2.21	0.252097
1416740_at	Col5a1	collagen, type V, alpha 1	-3.12	0.000246386	-4.33	0.00441807
1420678_a_at	Il17rb	interleukin 17 receptor B	-3.12	0.133303	-3.4	0.175754
1429189_at	Arsb	arylsulfatase B	-3.12	0.00659709	-3.07	0.0497202
1437524_x_at	Coro7	coronin 7	-3.12	0.0454468	-2.31	0.0627099
1458285_at	Gria1	Glutamate receptor, ionotropic, AMPA1 (alpha 1)	-3.12	0.172282	-2.89	0.129823
1415855_at	Kitl	kit ligand	-3.11	0.277285	-3.18	0.260559
1416778_at	Sdpr	serum deprivation response	-3.11	0.0322802	-2.47	0.08425
1449991_at	Cd244	CD244 natural killer cell receptor 2B4	-3.11	0.218644	-3.07	0.227563
1417751_at	Stk10	serine/threonine kinase 10	-3.1	0.0511875	-2.57	0.0321087
1421963_a_at	Cdc25b	cell division cycle 25 homolog B (S. pombe)	-3.1	0.0374008	-3.81	0.0450817
1423704_at	Lypla3	lysophospholipase 3	-3.1	0.293675	-3.4	0.345949
1425458_a_at	Grb10	growth factor receptor bound protein 10	-3.1	0.0404807	-3.33	0.0854558
1434325_x_at	Prkar1b	protein kinase, cAMP dependent regulatory, type I beta	-3.1	0.338282	-3.82	0.298134
1436499_at	Sgms1	sphingomyelin synthase 1	-3.1	0.0915119	-3.01	0.1429
1423389_at	Smad7	MAD homolog 7 (Drosophila)	-3.09	0.0271767	-2.14	0.0747268
1425514_at	Pik3r1	phosphatidylinositol 3-kinase, regulatory subunit, polypeptide 1 (p85 alpha)	-3.09	0.154594	-2.81	0.274713
1448380_at	Lgals3bp	lectin, galactoside-binding, soluble, 3 binding protein	-3.09	0.0950008	-2.09	0.108216
1452514_a_at	Kit	kit oncogene	-3.09	0.0634672	-2.19	0.114519
1457825_x_at	Tcn2	transcobalamin 2	-3.09	0.0898962	-2.16	0.167546
1460228_at	Usf2	upstream transcription factor 2	-3.09	0.00988839	-2.14	0.0836021
1421525_a_at	Naip5	NLR family, apoptosis inhibitory protein 5	-3.08	0.182688	-2.68	0.278012
1438061_at	4930523C07Rik	RIKEN cDNA 4930523C07 gene	-3.08	0.0715061	-2.1	0.0864422
1455290_at	Znrf2	zinc and ring finger 2	-3.08	0.0753536	-2.3	0.155855
1455398_at	Lrrc8c	leucine rich repeat containing 8 family, member C	-3.08	0.0339069	-2.82	0.0377086
1419123_a_at	Pdgfc	platelet-derived growth factor, C polypeptide	-3.07	0.274783	-2.68	0.277516
1422707_at	Pik3cg	phosphoinositide-3-kinase, catalytic, gamma polypeptide	-3.07	0.037263	-2.86	0.0904312
1417853_at	Clca1	chloride channel calcium activated 1	-3.06	0.146473	-2.88	0.0533819
1419519_at	Igf1	insulin-like growth factor 1	-3.06	0.329899	-2.58	0.354285
1422642_at	Cdc42ep3	CDC42 effector protein (Rho GTPase binding) 3	-3.06	0.0254767	-2.36	0.00177277
1427054_s_at	Abi3bp	ABI gene family, member 3 (NESH) binding protein	-3.06	0.319774	-2.71	0.366222
1440169_x_at	Ifnar2	interferon (alpha and beta) receptor 2	-3.06	0.0865538	-2.17	0.222552
1440298_at	Treml2	triggering receptor expressed on myeloid cells-like 2	-3.06	0.122333	-2.22	0.0937315
1449136_at	Epx	eosinophil peroxidase	-3.06	0.0634681	-2.1	0.00277345
1452964_at	Ttll11	tubulin tyrosine ligase-like family, member 11	-3.06	0.0530568	-2.47	0.0766716
1428107_at	Sh3bgrl	SH3-binding domain glutamic acid-rich protein like	-3.05	0.180656	-2.07	0.432343
1435996_at	Card11	caspase recruitment domain family, member 11	-3.05	0.0178286	-2.39	0.00741253
1437421_at	Gene name not assigned for this probe set	Gene name not assigned for this probe set	-3.05	0.0304217	-2.01	0.139616
1448119_at	Bpgm	2,3-bisphosphoglycerate mutase	-3.05	0.0754141	-3.12	0.0785218
1426550_at	Sidt1	SID1 transmembrane family, member 1	-3.04	0.0613206	-2.4	0.0537785
1428117_x_at	Dynlt1	Dynein light chain Tctex-type 1	-3.04	0.0135045	-2.56	0.0196482
1452392_a_at	Wipi1	WD repeat domain, phosphoinositide interacting 1	-3.04	0.158047	-2.6	0.2008
1450476_at	Cnr2	cannabinoid receptor 2 (macrophage)	-3.03	0.0687055	-2.18	0.0504589
1452055_at	Ctdsp1 /// LOC100047249	CTD (carboxy-terminal domain, RNA polymerase II, polypeptide A) small phosphatase 1 /// similar to golli-interacting protein	-3.03	0.0360283	-2.79	0.0172642
1418744_s_at	Tesc /// LOC100047138	tescalcin /// similar to Tescalcin	-3.02	0.0204312	-2.49	0.0437484
1422542_at	Gpr34	G protein-coupled receptor 34	-3.02	0.215481	-2.17	0.381744
1447634_x_at	Rcbtb2	regulator of chromosome condensation (RCC1) and BTB (POZ) domain containing protein 2	-3.02	0.144473	-3.17	0.0982148
1455096_at	Flrt2	fibronectin leucine rich transmembrane protein 2	-3.02	0.0990914	-2.66	0.213665
1456480_at	Fry	furry homolog (Drosophila)	-3.02	0.0247385	-2.6	0.107239
1416389_a_at	Rcbtb2	regulator of chromosome condensation (RCC1) and BTB (POZ) domain containing protein 2	-3.01	0.0444727	-3.07	0.0306271
1417440_at	Arid1a	AT rich interactive domain 1A (Swi1 like)	-3.01	0.100782	-2.23	0.10796
1419722_at	Klk8	kallikrein related-peptidase 8	-3.01	0.0857501	-2.52	0.0442359
1427151_at	Qser1	glutamine and serine rich 1	-3.01	0.00820222	-2.01	0.256532
1432543_a_at	Klf13	Kruppel-like factor 13	-3.01	0.196214	-2.18	0.201253
1437542_at	Ikzf2	IKAROS family zinc finger 2	-3.01	0.174531	-2.5	0.250283
1438921_at	Atr	Ataxia telangiectasia and Rad3 related	-3.01	0.403024	-2.47	0.510646
1438930_s_at	Mecp2	methyl CpG binding protein 2	-3.01	0.276912	-2.3	0.391839
1439389_s_at	Myadm	myeloid-associated differentiation marker	-3.01	0.150704	-2.79	0.145953
1448943_at	Nrp1	neuropilin 1	-3.01	0.0982078	-2.31	0.18262
1452393_at	Akna	AT-hook transcription factor	-3.01	0.081874	-2.21	0.0551926
1460161_at	D5Ertd422e	DNA segment, Chr 5, ERATO Doi 422, expressed	-3.01	0.0329115	-2.88	0.0350675
1416464_at	Slc4a1	solute carrier family 4 (anion exchanger), member 1	-3	0.055537	-3.1	0.0541804
1437870_at	Slco4c1	solute carrier organic anion transporter family, member 4C1	-3	0.13221	-2.51	0.0902747
1440865_at	Ifitm6	interferon induced transmembrane protein 6	-3	0.019683	-3.36	0.010399
1421739_a_at	Matk	megakaryocyte-associated tyrosine kinase	-2.99	0.163467	-2.24	0.230278
1428789_at	Ralgps2	Ral GEF with PH domain and SH3 binding motif 2	-2.99	0.0412331	-2.05	0.0409717
1434179_at	Mll3	myeloid/lymphoid or mixed-lineage leukemia 3	-2.99	0.0302413	-2.1	0.063494
1438118_x_at	Vim	vimentin	-2.99	0.0549738	-3.1	0.0411681
1449057_at	Kel	Kell blood group	-2.99	0.0603354	-2.88	0.0645521
1418084_at	Nrp1	neuropilin 1	-2.98	0.0812932	-2.42	0.161673
1418434_at	Mkrn1	makorin, ring finger protein, 1	-2.98	0.0272974	-2.32	0.0691698
1423414_at	Ptgs1	prostaglandin-endoperoxide synthase 1	-2.98	0.329724	-2.86	0.307099
1417073_a_at	Qk	quaking	-2.97	0.235574	-2.41	0.399987
1455331_at	Plekhm3	pleckstrin homology domain containing, family M, member 3	-2.97	0.0150726	-3.12	0.00425699
1418435_at	Mkrn1	makorin, ring finger protein, 1	-2.96	0.0278554	-2.69	0.0099425
1425598_a_at	Lyn /// LOC676654	Yamaguchi sarcoma viral (v-yes-1) oncogene homolog /// similar to Yamaguchi sarcoma viral (v-yes-1) oncogene homolog	-2.96	0.133403	-2.41	0.127139
1417219_s_at	Tmsb10 /// LOC100043712 /// LOC100047613	thymosin, beta 10 /// similar to thymosin, beta 10	-2.95	0.088876	-2.1	0.153736
1434684_at	Rin3	Ras and Rab interactor 3	-2.95	0.108761	-2.36	0.156571
1438682_at	Pik3r1	phosphatidylinositol 3-kinase, regulatory subunit, polypeptide 1 (p85 alpha)	-2.95	0.0765151	-2.69	0.168692
1417393_a_at	C1qdc2	C1q domain containing 2	-2.94	0.0620901	-4.68	0.0439362
1455257_at	Itgb3	integrin beta 3	-2.94	0.0369916	-2.09	0.0411158
1459803_x_at	2810408A11Rik	RIKEN cDNA 2810408A11 gene	-2.94	0.259361	-2.11	0.406811
1416935_at	Trpv2	transient receptor potential cation channel, subfamily V, member 2	-2.93	0.0806934	-2.33	0.110432
1420911_a_at	Mfge8	milk fat globule-EGF factor 8 protein	-2.93	0.123924	-2.65	0.167931
1434853_x_at	Mkrn1	makorin, ring finger protein, 1	-2.93	0.0207443	-2.13	0.00510185
1445399_at	Klrb1b	killer cell lectin-like receptor subfamily B member 1B	-2.93	0.183005	-2.3	0.346753
1448330_at	Gstm1	glutathione S-transferase, mu 1	-2.93	0.00890703	-2.83	0.00770619
1416863_at	Abhd8	abhydrolase domain containing 8	-2.92	0.173261	-2.72	0.139055
1424775_at	Oas1a	2'-5' oligoadenylate synthetase 1A	-2.92	0.169612	-2.17	0.183931
1434308_at	Slc43a2	solute carrier family 43, member 2	-2.92	0.102466	-2.29	0.135142
1439703_at	Cd200r1	CD200 receptor 1	-2.92	0.0251745	-2.4	0.20389
1449686_s_at	Scp2	sterol carrier protein 2, liver	-2.92	0.0233946	-2.01	0.16415
1418012_at	Sh3glb1	SH3-domain GRB2-like B1 (endophilin)	-2.91	0.157847	-2.18	0.232282
1456153_at	Ssh2	slingshot homolog 2 (Drosophila)	-2.91	0.0171641	-2.31	0.0319081
1438349_at	BC043476	cDNA sequence BC043476	-2.9	0.18748	-2.54	0.255604
1424829_at	A830007P12Rik	RIKEN cDNA A830007P12 gene	-2.89	0.00853239	-2.56	0.028446
1428187_at	Cd47	CD47 antigen (Rh-related antigen, integrin-associated signal transducer)	-2.89	0.0427244	-2.36	0.122524
1452163_at	Ets1	E26 avian leukemia oncogene 1, 5' domain	-2.89	0.172826	-2.08	0.322208
1452944_at	Afmid	arylformamidase	-2.89	0.0598132	-2.36	0.0420519
1423166_at	Cd36	CD36 antigen	-2.88	0.235813	-3.44	0.238749
1448325_at	Myd116	myeloid differentiation primary response gene 116	-2.88	0.408495	-2.24	0.395688
1458060_at	Ldlrap1	Low density lipoprotein receptor adaptor protein 1	-2.88	0.038825	-2.19	0.0470071
1417268_at	Cd14	CD14 antigen	-2.87	0.301135	-2.4	0.373538
1428071_at	1110038D17Rik	RIKEN cDNA 1110038D17 gene	-2.87	0.0436646	-2.21	0.017565
1429360_at	Klf3 /// LOC100046855	Kruppel-like factor 3 (basic) /// similar to BKLF	-2.87	0.0813482	-2.09	0.10736
1435148_at	Atp1b2	ATPase, Na+/K+ transporting, beta 2 polypeptide	-2.87	0.01334	-2.7	0.0318208
1436997_x_at	Sh3bgrl	SH3-binding domain glutamic acid-rich protein like	-2.87	0.11587	-2.19	0.27617
1456261_at	Sh3kbp1	SH3-domain kinase binding protein 1	-2.87	0.13099	-2.08	0.293371
1415972_at	Marcks	myristoylated alanine rich protein kinase C substrate	-2.86	0.478105	-2.3	0.543409
1422474_at	Pde4b	phosphodiesterase 4B, cAMP specific	-2.86	0.0855792	-2.16	0.123035
1424470_a_at	Rapgef3	Rap guanine nucleotide exchange factor (GEF) 3	-2.86	0.0901836	-2.24	0.169151
1441009_at	4732491K20Rik	RIKEN cDNA 4732491K20 gene	-2.86	0.0239161	-2.63	0.0490397
1448942_at	Gng11	guanine nucleotide binding protein (G protein), gamma 11	-2.86	0.239868	-2.99	0.227906
1452740_at	Myh10	myosin, heavy polypeptide 10, non-muscle	-2.86	0.105259	-3.64	0.102116
1458327_x_at	Slc26a1	solute carrier family 26 (sulfate transporter), member 1	-2.86	0.0573755	-3.76	0.140829
1460210_at	Pkd1	polycystic kidney disease 1 homolog	-2.86	0.0497117	-2.24	0.019459
1460674_at	Paqr7	progestin and adipoQ receptor family member VII	-2.86	0.00845653	-2.23	0.00587728
1417423_at	Grina	glutamate receptor, ionotropic, N-methyl D-aspartate-associated protein 1 (glutamate binding)	-2.85	0.107789	-2.04	0.168073
1417625_s_at	Cxcr7	chemokine (C-X-C motif) receptor 7	-2.85	0.223339	-2.69	0.21749
1419358_at	Sorcs2	sortilin-related VPS10 domain containing receptor 2	-2.85	0.0854279	-3.17	0.0511276
1428573_at	Chn2	chimerin (chimaerin) 2	-2.84	0.0321239	-2.41	0.0628414
1428629_at	Zfp518	zinc finger protein 518	-2.84	0.300478	-2.08	0.491662
1434762_at	Orai2	ORAI calcium release-activated calcium modulator 2	-2.84	0.103686	-2.03	0.125614
1435959_at	Arhgap15	Rho GTPase activating protein 15	-2.84	0.00367563	-2.07	0.127222
1438973_x_at	Gja1	gap junction protein, alpha 1	-2.84	0.0225767	-2.62	0.0101019
1441579_at	Dmrta1	doublesex and mab-3 related transcription factor like family A1	-2.84	0.0825774	-2.53	0.104573
1447479_at	Gene name not assigned for this probe set	Gene name not assigned for this probe set	-2.84	0.0269317	-2.96	0.0150882
1433965_at	Atp8a1	ATPase, aminophospholipid transporter (APLT), class I, type 8A, member 1	-2.83	0.202158	-2.28	0.290438
1436168_at	C730029A08Rik	RIKEN cDNA C730029A08 gene	-2.83	0.315112	-2.82	0.285844
1458459_a_at	E230029C05Rik	RIKEN cDNA E230029C05 gene	-2.83	0.260688	-2.52	0.244917
1430182_a_at	1700006J14Rik	RIKEN cDNA 1700006J14 gene	-2.82	0.2119	-3.04	0.158377
1440343_at	Rps6ka5	ribosomal protein S6 kinase, polypeptide 5	-2.82	0.107214	-2.83	0.126137
1460194_at	Phyh	phytanoyl-CoA hydroxylase	-2.82	0.0556157	-2.01	0.0230331
1422631_at	Ahr	aryl-hydrocarbon receptor	-2.81	0.0868977	-2.6	0.152519
1426195_a_at	Cst3	cystatin C	-2.81	0.0185644	-2.12	0.0854118
1437119_at	Ern1	Endoplasmic reticulum (ER) to nucleus signalling 1	-2.81	0.207074	-2.16	0.239763
1438945_x_at	Gja1	gap junction protein, alpha 1	-2.81	0.0364006	-2.59	0.0276307
1450982_at	Slc9a3r1	solute carrier family 9 (sodium/hydrogen exchanger), member 3 regulator 1	-2.81	0.0514588	-2.67	0.0464497
1455783_at	Gene name not assigned for this probe set	Gene name not assigned for this probe set	-2.81	0.0150189	-2.37	0.0827519
1437326_x_at	Ela3 /// LOC638418	elastase 3, pancreatic /// similar to elastase 3B, pancreatic	-2.8	0.18337	-2.43	0.147039
1442000_at	Gm1964	gene model 1964, (NCBI)	-2.8	0.0142655	-2.62	0.0360775
1448402_at	Tln1	talin 1	-2.8	0.0264853	-2.23	0.0434819
1449280_at	Esm1 /// LOC632677	endothelial cell-specific molecule 1 /// similar to Endothelial cell-specific molecule 1 precursor (ESM-1 secretory protein) (ESM-1)	-2.8	0.187118	-2.52	0.389261
1439422_a_at	C1qdc2	C1q domain containing 2	-2.79	0.0818795	-4.57	0.0768856
1444674_at	AU015680	expressed sequence AU015680	-2.79	0.0997007	-2.28	0.207308
1447631_at	Myst2	MYST histone acetyltransferase 2	-2.79	0.110484	-2.56	0.169065
1449127_at	Selplg	selectin, platelet (p-selectin) ligand	-2.79	0.103255	-2.16	0.0766998
1450054_at	Add1	adducin 1 (alpha)	-2.79	0.0730797	-2.07	0.064663
1416630_at	Id3	inhibitor of DNA binding 3	-2.78	0.0784377	-2.03	0.0126078
1420716_at	Cd247	CD247 antigen	-2.78	0.0271603	-2.08	0.189237
1423994_at	Kif1b	kinesin family member 1B	-2.78	0.0347655	-2.45	0.101587
1428608_at	Mylc2b	myosin light chain, regulatory B	-2.78	0.0449341	-2.07	0.0350214
1435334_at	Ttc7	tetratricopeptide repeat domain 7	-2.78	0.0304502	-2.6	0.0163543
1424584_a_at	Ranbp10	RAN binding protein 10	-2.77	0.0147863	-2.06	0.0138241
1433908_a_at	Cttn	cortactin	-2.77	0.263388	-2.87	0.301425
1434895_s_at	Ppp1r13b	protein phosphatase 1, regulatory (inhibitor) subunit 13B	-2.77	0.0792238	-2.59	0.0218279
1438306_at	Rnf180	ring finger protein 180	-2.77	0.244134	-2.09	0.209741
1445895_at	Tcrb-V8.2	T-cell receptor beta, variable 8.2	-2.77	0.0406602	-2.45	0.0648923
1450171_x_at	Gzme	granzyme E	-2.77	0.524728	-3.8	0.442123
1452840_at	1500009L16Rik	RIKEN cDNA 1500009L16 gene	-2.77	0.188461	-3.11	0.0917587
1435375_at	BC052328	cDNA sequence BC052328	-2.76	0.0728701	-2.05	0.0374968
1438559_x_at	Slc44a2	solute carrier family 44, member 2	-2.76	0.072815	-2.23	0.112422
1415800_at	Gja1	gap junction protein, alpha 1	-2.75	0.025298	-2.56	0.00430516
1416416_x_at	Gstm1	glutathione S-transferase, mu 1	-2.75	0.0112658	-2.66	0.00793195
1435251_at	Snx13	sorting nexin 13	-2.75	0.242832	-2.34	0.247913
1435836_at	Pdk1	pyruvate dehydrogenase kinase, isoenzyme 1	-2.75	0.147794	-2.26	0.221429
1450296_at	Klrb1a	killer cell lectin-like receptor subfamily B member 1A	-2.75	0.110234	-2.29	0.0979381
1455638_at	Zfp319	zinc finger protein 319	-2.75	0.0573971	-2.09	0.171867
1417750_a_at	Slc25a37	solute carrier family 25, member 37	-2.74	0.0707056	-2.88	0.0704803
1434387_at	Itfg3	integrin alpha FG-GAP repeat containing 3	-2.74	0.0712538	-2.11	0.131977
1454894_at	Gene name not assigned for this probe set	Gene name not assigned for this probe set	-2.74	0.016753	-2.32	0.0204949
1422755_at	Btk	Bruton agammaglobulinemia tyrosine kinase	-2.73	0.0372587	-2.34	0.0351325
1454880_s_at	Bmf	Bcl2 modifying factor	-2.73	0.00774168	-2.15	0.0579051
1455078_at	Ssh2	slingshot homolog 2 (Drosophila)	-2.73	0.0193401	-2.06	0.0571513
1456212_x_at	Socs3	suppressor of cytokine signaling 3	-2.73	0.0428182	-2.6	0.0127149
1422089_at	Ncr1	natural cytotoxicity triggering receptor 1	-2.72	0.0332936	-2.34	0.0605888
1425738_at	LOC676193 /// LOC100047222	similar to Ig kappa chain V-III region PC 6684 /// similar to anti-glycoprotein-B of human Cytomegalovirus immunoglobulin Vl chain	-2.72	0.135058	-2.99	0.0551856
1427139_at	Adamts10	a disintegrin-like and metallopeptidase (reprolysin type) with thrombospondin type 1 motif, 10	-2.72	0.0759535	-2.25	0.0977671
1437279_x_at	Sdc1	syndecan 1	-2.72	0.289602	-3.56	0.297027
1421008_at	Rsad2	radical S-adenosyl methionine domain containing 2	-2.71	0.0640427	-2.42	0.0378035
1421618_at	Myo1f	myosin IF	-2.71	0.0135831	-2.36	0.0338643
1427773_a_at	Rabac1	Rab acceptor 1 (prenylated)	-2.71	0.166523	-2.01	0.215382
1438452_at	Nebl	nebulette	-2.71	0.0288291	-2.23	0.137324
1416722_at	Hmg20a	high mobility group 20A	-2.7	0.0221811	-2.08	0.0839442
1416882_at	Rgs10	regulator of G-protein signalling 10	-2.7	0.0687031	-2.3	0.0260182
1421992_a_at	Igfbp4	insulin-like growth factor binding protein 4	-2.7	0.113115	-3.05	0.0742875
1426102_at	Cyp2j13	cytochrome P450, family 2, subfamily j, polypeptide 13	-2.7	0.192076	-2.54	0.17236
1435937_at	Sptlc2	serine palmitoyltransferase, long chain base subunit 2	-2.7	0.0527868	-2.07	0.119521
1437626_at	Zfp36l2	zinc finger protein 36, C3H type-like 2	-2.7	0.0790479	-2.66	0.0552411
1457809_at	Pcaf /// EG330129	p300/CBP-associated factor /// predicted gene, EG330129	-2.7	0.0655935	-2.36	0.0851443
1419180_at	Bcl9l	B-cell CLL/lymphoma 9-like	-2.69	0.135991	-2.53	0.17603
1428385_at	March8	membrane-associated ring finger (C3HC4) 8	-2.69	0.0272894	-3.02	0.142987
1457035_at	AI607873	expressed sequence AI607873	-2.69	0.395963	-2.81	0.314775
1434174_at	Lysmd3	LysM, putative peptidoglycan-binding, domain containing 3	-2.68	0.0250787	-2.03	0.237924
1451781_at	Nfatc2ip	nuclear factor of activated T-cells, cytoplasmic, calcineurin-dependent 2 interacting protein	-2.68	0.102506	-2.82	0.0274238
1417852_x_at	Clca1	chloride channel calcium activated 1	-2.67	0.0434436	-2.38	0.118131
1419456_at	Dcxr	dicarbonyl L-xylulose reductase	-2.67	0.0418233	-2.49	0.0829443
1426088_at	Gene name not assigned for this probe set	Gene name not assigned for this probe set	-2.67	0.0363264	-2.01	0.0205977
1452123_s_at	Frmd4b	FERM domain containing 4B	-2.67	0.365856	-2.13	0.500879
1452143_at	Spnb2	spectrin beta 2	-2.67	0.0395319	-2.23	0.0346717
1419769_at	Cd22	CD22 antigen	-2.66	0.321197	-2.45	0.26777
1449365_at	Edg8	endothelial differentiation, sphingolipid G-protein-coupled receptor, 8	-2.66	0.196297	-2.86	0.179693
1456846_at	EG382639	predicted gene, EG382639	-2.66	0.0346784	-2.06	0.0476825
1436570_at	Gene name not assigned for this probe set	Gene name not assigned for this probe set	-2.65	0.0682614	-2.11	0.148405
1445517_at	Gene name not assigned for this probe set	Gene name not assigned for this probe set	-2.65	0.336385	-2.5	0.362259
1416253_at	Cdkn2d /// LOC100043858	cyclin-dependent kinase inhibitor 2D (p19, inhibits CDK4) /// similar to P19-Ink4d	-2.64	0.0193097	-2.64	0.0375044
1422231_a_at	Tnfrsf25	tumor necrosis factor receptor superfamily, member 25	-2.64	0.0387932	-2.49	0.159012
1425381_a_at	Trfr2	transferrin receptor 2	-2.64	0.0335122	-2.92	0.0288116
1433899_x_at	Tsc22d1	TSC22 domain family, member 1	-2.64	0.0766675	-2.44	0.156201
1439526_at	Gene name not assigned for this probe set	Gene name not assigned for this probe set	-2.64	0.028901	-2.29	0.0443832
1456288_at	Slfn5	schlafen 5	-2.64	0.104911	-2.06	0.105738
1415971_at	Marcks	myristoylated alanine rich protein kinase C substrate	-2.63	0.241097	-2.08	0.359208
1419247_at	Rgs2	regulator of G-protein signaling 2	-2.63	0.0847518	-2.58	0.0331853
1425973_at	Lyst	lysosomal trafficking regulator	-2.63	0.150838	-2.17	0.125343
1434156_at	Rab11fip4	RAB11 family interacting protein 4 (class II)	-2.63	0.0807834	-2.27	0.0478585
1438321_x_at	4930504E06Rik	RIKEN cDNA 4930504E06 gene	-2.63	0.109369	-2.09	0.222783
1440837_at	H2-Ob	histocompatibility 2, O region beta locus	-2.63	0.0919252	-3.95	0.0442392
1454675_at	Thra	thyroid hormone receptor alpha	-2.63	0.0926314	-2.16	0.132718
1454685_at	Gpr146	G protein-coupled receptor 146	-2.63	0.019149	-2.13	0.111207
1455439_a_at	Lgals1	lectin, galactose binding, soluble 1	-2.63	0.0206643	-2.44	0.0190494
1425484_at	Tox /// LOC100044677	thymocyte selection-associated high mobility group box /// similar to thymus high mobility group box protein TOX	-2.62	0.0395315	-2.13	0.0757418
1435745_at	5031439G07Rik	RIKEN cDNA 5031439G07 gene	-2.62	0.12631	-2.52	0.169952
1445688_at	Gene name not assigned for this probe set	Gene name not assigned for this probe set	-2.62	0.242075	-2.21	0.269895
1448351_at	Coro1b	coronin, actin binding protein 1B	-2.62	0.114038	-2.07	0.169731
1451416_a_at	Tgm1	transglutaminase 1, K polypeptide	-2.61	0.281555	-2.47	0.314493
1416708_a_at	Gramd1a	GRAM domain containing 1A	-2.6	0.0476718	-2.11	0.037997
1422603_at	Rnase4	ribonuclease, RNase A family 4	-2.6	0.0700933	-2.13	0.0994361
1435288_at	Coro1a	coronin, actin binding protein 1A	-2.6	0.197494	-2.21	0.203195
1441879_x_at	Mkrn1	makorin, ring finger protein, 1	-2.6	0.0847905	-2.09	0.16665
1451364_at	Polr3gl	polymerase (RNA) III (DNA directed) polypeptide G like	-2.6	0.0595746	-2.18	0.172604
1451867_x_at	Arhgap6	Rho GTPase activating protein 6	-2.6	0.104816	-2.48	0.154884
1455176_a_at	Syt11	synaptotagmin XI	-2.6	0.0768656	-2.04	0.158568
1417153_at	Btbd14a	BTB (POZ) domain containing 14A	-2.59	0.0931516	-2.38	0.0582548
1435409_at	Gene name not assigned for this probe set	Gene name not assigned for this probe set	-2.59	0.287354	-2.81	0.241163
1447945_at	Maf	avian musculoaponeurotic fibrosarcoma (v-maf) AS42 oncogene homolog	-2.59	0.0535126	-2.38	0.0834667
1459741_x_at	Ucp2	uncoupling protein 2 (mitochondrial, proton carrier)	-2.58	0.222273	-2.14	0.269069
1419696_at	Cd4	CD4 antigen	-2.57	0.0672823	-2.37	0.0412113
1421176_at	Rasgrp1	RAS guanyl releasing protein 1	-2.57	0.115157	-2.19	0.142717
1431980_a_at	As3mt	arsenic (+3 oxidation state) methyltransferase	-2.57	0.0927527	-2.56	0.0466673
1435531_at	Usp3	ubiquitin specific peptidase 3	-2.57	0.0949077	-2.04	0.0920615
1448118_a_at	Ctsd	cathepsin D	-2.57	0.0589223	-2.07	0.00692513
1458533_at	9330169L03Rik	RIKEN cDNA 9330169L03 gene	-2.57	0.412366	-2.04	0.171088
1415961_at	Itm2c	integral membrane protein 2C	-2.56	0.0549867	-2.07	0.0343113
1438115_a_at	Slc9a3r1	solute carrier family 9 (sodium/hydrogen exchanger), member 3 regulator 1	-2.56	0.0313622	-2.31	0.00708005
1438910_a_at	Stom	stomatin	-2.56	0.132979	-2.76	0.0865329
1442082_at	C3ar1	complement component 3a receptor 1	-2.56	0.117909	-2.87	0.169549
1448281_a_at	RP23-395H4.4	elastase 2A	-2.56	0.25795	-3.31	0.293072
1451425_a_at	Mkrn1	makorin, ring finger protein, 1	-2.56	0.00210335	-2.31	0.0108185
1453813_at	Cd200r3	CD200 receptor 3	-2.56	0.0405048	-2.4	0.0524436
1425643_at	Gypa	glycophorin A	-2.55	0.0583764	-2.55	0.101312
1430903_at	4933416O17Rik	RIKEN cDNA 4933416O17 gene	-2.55	0.137859	-2.3	0.0914564
1448107_x_at	Klk1	kallikrein 1	-2.55	0.011707	-2.85	0.122274
1450027_at	Sdc3	syndecan 3	-2.55	0.243124	-2.85	0.183807
1418907_at	F5	coagulation factor V	-2.54	0.0103938	-2.47	0.0268443
1419985_s_at	Ccdc69	coiled-coil domain containing 69	-2.54	0.0450176	-2.28	0.0452443
1424011_at	Aqp9	aquaporin 9	-2.54	0.0145493	-2.76	0.102774
1424444_a_at	1600014C10Rik	RIKEN cDNA 1600014C10 gene	-2.54	0.0566256	-2.07	0.0549721
1426642_at	Fn1	fibronectin 1	-2.54	0.0076364	-2.51	0.0119746
1432032_a_at	Artn	artemin	-2.54	0.145785	-2.22	0.147686
1437277_x_at	Tgm2	transglutaminase 2, C polypeptide	-2.54	0.385035	-2.87	0.356609
1439484_at	4930431H11Rik	RIKEN cDNA 4930431H11 gene	-2.54	0.12861	-2.15	0.285001
1440880_at	Mppe1	metallophosphoesterase 1	-2.54	0.00382409	-2.04	0.0310516
1451115_at	Pias3	protein inhibitor of activated STAT 3	-2.54	0.10951	-2.15	0.130084
1426734_at	BC022623	cDNA sequence BC022623	-2.53	0.0743634	-2.26	0.114185
1433428_x_at	Tgm2	transglutaminase 2, C polypeptide	-2.53	0.379536	-2.82	0.358673
1436580_at	Hgsnat	Heparan-alpha-glucosaminide N-acetyltransferase	-2.53	0.00652765	-2.17	0.042513
1438442_at	5730470L24Rik	RIKEN cDNA 5730470L24 gene	-2.53	0.0732484	-2.28	0.196312
1443071_at	AI839979	expressed sequence AI839979	-2.53	0.185716	-2.16	0.142807
1453220_at	4432416J03Rik	RIKEN cDNA 4432416J03 gene	-2.53	0.000893978	-2.59	0.033848
1455899_x_at	Socs3	suppressor of cytokine signaling 3	-2.53	0.0576385	-2.39	0.0301772
1459854_s_at	Dynlt3	dynein light chain Tctex-type 3	-2.53	0.0613691	-2.1	0.252963
1418490_at	Sdsl	serine dehydratase-like	-2.52	0.116417	-2.51	0.0967841
1428167_a_at	Mpzl1	myelin protein zero-like 1	-2.52	0.441735	-3.97	0.466151
1449308_at	C6	complement component 6	-2.52	0.311623	-2.22	0.34058
1416827_at	Tbxas1	thromboxane A synthase 1, platelet	-2.51	0.290751	-2.13	0.325279
1419554_at	Cd47	CD47 antigen (Rh-related antigen, integrin-associated signal transducer)	-2.51	0.07223	-2.06	0.0945134
1438164_x_at	Flot2	flotillin 2	-2.51	0.0169685	-2.37	0.00342341
1450380_at	Epdr1	ependymin related protein 1 (zebrafish)	-2.51	0.021772	-2.78	0.00475344
1428018_a_at	AF251705	cDNA sequence AF251705	-2.5	0.204302	-2.27	0.217244
1428914_at	2310014D11Rik	RIKEN cDNA 2310014D11 gene	-2.5	0.118605	-2.13	0.194693
1434314_s_at	Rab11fip5	RAB11 family interacting protein 5 (class I)	-2.5	0.123426	-2.02	0.138393
1434326_x_at	Coro2b	coronin, actin binding protein, 2B	-2.5	0.00712414	-2.23	0.055265
1436080_at	AW011738	expressed sequence AW011738	-2.5	0.0413552	-2.03	0.0332945
1460363_at	Tnrc6c	trinucleotide repeat containing 6C	-2.5	0.0341946	-2.01	0.118061
1436193_at	Man1c1	mannosidase, alpha, class 1C, member 1	-2.49	0.0698067	-2.45	0.0834182
1451127_at	AW146242	expressed sequence AW146242	-2.49	0.0243165	-2.11	0.195228
1419311_at	Trim10	tripartite motif-containing 10	-2.48	0.0626477	-2.6	0.0762942
1448485_at	Ggt1	gamma-glutamyltransferase 1	-2.48	0.177767	-3.05	0.121375
1454728_s_at	Atp8a1	ATPase, aminophospholipid transporter (APLT), class I, type 8A, member 1	-2.48	0.357768	-2.45	0.390141
1419248_at	Rgs2	regulator of G-protein signaling 2	-2.47	0.017475	-2.42	0.0453566
1423584_at	Igfbp7	insulin-like growth factor binding protein 7	-2.47	0.129817	-2.34	0.184941
1427007_at	Sash3	SAM and SH3 domain containing 3	-2.47	0.0660768	-2.05	0.0306836
1428149_at	Coro7	coronin 7	-2.47	0.11603	-2.23	0.11854
1417876_at	Fcgr1	Fc receptor, IgG, high affinity I	-2.46	0.318744	-2.01	0.381279
1435652_a_at	Gnai2	guanine nucleotide binding protein (G protein), alpha inhibiting 2	-2.46	0.127075	-2.14	0.112212
1441322_at	Skap1	src family associated phosphoprotein 1	-2.46	0.0290463	-2.08	0.0926801
1442019_at	Gene name not assigned for this probe set	Gene name not assigned for this probe set	-2.46	0.0275905	-2.19	0.0239394
1446054_at	Gene name not assigned for this probe set	Gene name not assigned for this probe set	-2.46	0.000606882	-2.08	0.0525845
1418072_at	Hist1h2bc /// Hist1h2bb /// Hist1h2be /// Hist1h2bg /// RP23-38E20.1 /// LOC665622	histone cluster 1, H2bc /// histone cluster 1, H2bb /// histone cluster 1, H2be /// histone cluster 1, H2bg /// H2b histone family, member A /// H2b histone family member	-2.45	0.0172497	-2.25	0.0809755
1421654_a_at	Lmna	lamin A	-2.45	0.0206322	-3.12	0.0752737
1423556_at	Akr1b7	aldo-keto reductase family 1, member B7	-2.45	0.264203	-2.42	0.310002
1436915_x_at	Laptm4b	lysosomal-associated protein transmembrane 4B	-2.45	0.171697	-2.04	0.312869
1440889_at	BC006965	cDNA sequence BC006965	-2.45	0.0712024	-2.16	0.0907888
1454762_at	Xkrx	X Kell blood group precursor related X linked	-2.45	0.0028223	-2.33	0.0888044
1428148_s_at	Coro7	coronin 7	-2.44	0.00735794	-2.11	0.036532
1444614_x_at	6430537H07Rik	RIKEN cDNA 6430537H07 gene	-2.44	0.497857	-2.43	0.56465
1458980_at	Gene name not assigned for this probe set	Gene name not assigned for this probe set	-2.44	0.163405	-2.4	0.166727
1422620_s_at	Ppap2a	phosphatidic acid phosphatase 2a	-2.43	0.288502	-2.7	0.31784
1426950_at	Parp16	poly (ADP-ribose) polymerase family, member 16	-2.43	0.0766767	-2.36	0.0532127
1439397_at	Fmn1	formin 1	-2.43	0.323098	-2.97	0.109183
1448867_at	Tmem9b	TMEM9 domain family, member B	-2.43	0.0306133	-2.15	0.0450754
1454838_s_at	AW548124 /// LOC100048505	expressed sequence AW548124 /// similar to Expressed sequence AW548124	-2.43	0.31039	-2.21	0.307672
1454996_at	Hsdl1	hydroxysteroid dehydrogenase like 1	-2.43	0.0162192	-2.07	0.0299485
1457031_at	Fsd2	fibronectin type III and SPRY domain containing 2	-2.43	0.0328304	-2.22	0.116235
1416156_at	Vcl	vinculin	-2.42	0.0265207	-2.94	0.082884
1419298_at	Pon3	paraoxonase 3	-2.42	0.166504	-2.23	0.223799
1422817_at	Gp5	glycoprotein 5 (platelet)	-2.42	0.00334438	-2.6	0.102268
1426801_at	Sept8	septin 8	-2.42	0.00663607	-3.79	0.053254
1426942_at	Aim1	absent in melanoma 1	-2.42	0.0403057	-2.57	0.0412899
1429514_at	Ppap2b	phosphatidic acid phosphatase type 2B	-2.42	0.389689	-2.73	0.38882
1457254_x_at	6330442E10Rik	RIKEN cDNA 6330442E10 gene	-2.42	0.0575742	-2.02	0.122135
1417533_a_at	Itgb5	integrin beta 5	-2.41	0.283164	-2.39	0.245387
1428394_at	Phyhd1 /// Lrrc8a	phytanoyl-CoA dioxygenase domain containing 1 /// leucine rich repeat containing 8A	-2.41	0.0961465	-2.11	0.114828
1448546_at	Rassf3	Ras association (RalGDS/AF-6) domain family member 3	-2.41	0.0278423	-2.21	0.0712829
1449011_at	Slc12a7	solute carrier family 12, member 7	-2.41	0.0547979	-2.66	0.012635
1454622_at	Slc38a5	solute carrier family 38, member 5	-2.41	0.0327241	-2.4	0.00558359
1416916_at	Elf3	E74-like factor 3	-2.4	0.265463	-2.38	0.353155
1420444_at	Slc22a3	solute carrier family 22 (organic cation transporter), member 3	-2.4	0.0110258	-2.54	0.0174967
1421194_at	Itga4 /// Cerkl	integrin alpha 4 /// ceramide kinase-like	-2.4	0.225773	-2.14	0.210999
1429593_at	Slc38a2	solute carrier family 38, member 2	-2.4	0.159418	-2	0.227006
1435263_at	Tmem106a	transmembrane protein 106A	-2.4	0.193914	-2.43	0.285072
1451321_a_at	Rbm43	RNA binding motif protein 43	-2.4	0.0787458	-2.14	0.0991218
1456111_at	D930028F11Rik	RIKEN cDNA D930028F11 gene	-2.4	0.195894	-2.13	0.151335
1417277_at	Cyp4f16	cytochrome P450, family 4, subfamily f, polypeptide 16	-2.39	0.0591502	-2.27	0.117011
1424431_at	Csgalnact2	chondroitin sulfate N-acetylgalactosaminyltransferase 2	-2.39	0.0890537	-2.18	0.23875
1433968_a_at	Megf9	multiple EGF-like-domains 9	-2.39	0.0799527	-3.28	0.255936
1451987_at	Arrb2	arrestin, beta 2	-2.39	0.212801	-2.54	0.144096
1433885_at	Iqgap2	IQ motif containing GTPase activating protein 2	-2.38	0.0631088	-2.91	0.0799947
1440226_at	Zfp760	zinc finger protein 760	-2.38	0.140468	-2.13	0.278433
1446064_at	Gene name not assigned for this probe set	Gene name not assigned for this probe set	-2.38	0.0384017	-2.25	0.108464
1454849_x_at	Clu	clusterin	-2.38	0.0818916	-2.48	0.123591
1424585_at	Ranbp10	RAN binding protein 10	-2.37	0.00916619	-2.01	0.033863
1426511_at	Susd2	sushi domain containing 2	-2.37	0.0611059	-2.1	0.00381791
1426622_a_at	Qpct	glutaminyl-peptide cyclotransferase (glutaminyl cyclase)	-2.37	0.0154965	-2.16	0.0359911
1442264_at	Rasgrp2	RAS, guanyl releasing protein 2	-2.37	0.115907	-2.49	0.0255102
1423518_at	Csk	c-src tyrosine kinase	-2.36	0.154563	-2.13	0.105854
1434864_at	Nipa1	non imprinted in Prader-Willi/Angelman syndrome 1 homolog (human)	-2.36	0.160362	-2.44	0.112052
1436038_a_at	Pigp	phosphatidylinositol glycan anchor biosynthesis, class P	-2.36	0.0590846	-2	3.19738e-05
1443464_at	Gene name not assigned for this probe set	Gene name not assigned for this probe set	-2.36	0.234119	-2.21	0.141496
1452670_at	Myl9	myosin, light polypeptide 9, regulatory	-2.36	0.288074	-2.24	0.265385
1417544_a_at	Flot2	flotillin 2	-2.35	0.166014	-2.46	0.139315
1445033_at	Abca16	ATP-binding cassette, sub-family A (ABC1), member 16	-2.35	0.340574	-2.35	0.30209
1451099_at	Mbc2	membrane bound C2 domain containing protein	-2.35	0.156979	-2.32	0.105853
1452353_at	Gpr155	G protein-coupled receptor 155	-2.35	0.145277	-2.11	0.231804
1455025_at	Paqr9	progestin and adipoQ receptor family member IX	-2.35	0.288311	-3.34	0.14854
1418164_at	Stx2	syntaxin 2	-2.34	0.100106	-2.03	0.119182
1420619_a_at	Aes	amino-terminal enhancer of split	-2.34	0.297401	-2.29	0.289063
1427538_at	Zfp369	zinc finger protein 369	-2.34	0.359802	-2.6	0.324709
1428147_at	Coro7	coronin 7	-2.34	0.0318294	-2.08	0.0205209
1434348_at	Fez2	fasciculation and elongation protein zeta 2 (zygin II)	-2.34	0.068799	-2.38	0.0903905
1438021_at	Rbm47	RNA binding motif protein 47	-2.34	0.0754157	-2.4	0.144454
1450808_at	Fpr1	formyl peptide receptor 1	-2.34	0.356355	-2.03	0.41524
1453901_at	Aldoa	aldolase 1, A isoform	-2.34	0.0670405	-2.48	0.11988
1416683_at	Plxnb2	plexin B2	-2.33	0.308729	-2.85	0.213014
1449947_s_at	Zfhx3	zinc finger homeobox 3	-2.33	0.408738	-2.43	0.361834
1451174_at	Lrrc33	leucine rich repeat containing 33	-2.33	0.166334	-2.06	0.204372
1423693_at	Ela1	elastase 1, pancreatic	-2.32	0.0782098	-3.79	0.0551956
1424895_at	Gpsm2	G-protein signalling modulator 2 (AGS3-like, C. elegans)	-2.32	0.0232855	-2.09	0.0722008
1425228_a_at	Dguok	deoxyguanosine kinase	-2.32	0.104919	-2.03	0.061285
1433557_at	Cbx7	chromobox homolog 7	-2.32	0.0351038	-2.15	0.0541711
1438566_at	St8sia6	ST8 alpha-N-acetyl-neuraminide alpha-2,8-sialyltransferase 6	-2.32	0.110393	-2.01	0.152801
1439368_a_at	Slc9a3r2	solute carrier family 9 (sodium/hydrogen exchanger), member 3 regulator 2	-2.32	0.0493799	-2.91	0.0241761
1459087_at	Gene name not assigned for this probe set	Gene name not assigned for this probe set	-2.32	0.130837	-2.03	0.100925
1423702_at	H1f0	H1 histone family, member 0	-2.31	0.194238	-2.35	0.21571
1426239_s_at	Arrb2	arrestin, beta 2	-2.31	0.0813303	-2.52	0.00365452
1429722_at	Zbtb4	zinc finger and BTB domain containing 4	-2.31	0.0659813	-2.01	0.0363582
1436900_x_at	Leprot	leptin receptor overlapping transcript	-2.31	0.0830286	-2.5	0.217752
1455452_x_at	AI449310	expressed sequence AI449310	-2.31	0.112834	-2.34	0.126634
1422824_s_at	Eps8	epidermal growth factor receptor pathway substrate 8	-2.3	0.0126243	-2.36	0.0785097
1437404_at	Mast4	microtubule associated serine/threonine kinase family member 4	-2.3	0.128837	-2.19	0.173522
1455244_at	Daam1	dishevelled associated activator of morphogenesis 1	-2.3	0.0670001	-2.08	0.173846
1455953_x_at	Pstk	phosphoseryl-tRNA kinase	-2.3	0.0453401	-2.28	0.388595
1459033_at	Gene name not assigned for this probe set	Gene name not assigned for this probe set	-2.3	0.182872	-2.07	0.109251
1416046_a_at	Fuca2	fucosidase, alpha-L- 2, plasma	-2.29	0.136169	-2.1	0.30446
1420919_at	Sgk3	serum/glucocorticoid regulated kinase 3	-2.29	0.0356819	-2.46	0.0823062
1425407_s_at	Clec4a2 /// Clec4b1	C-type lectin domain family 4, member a2 /// C-type lectin domain family 4, member b1	-2.29	0.125717	-2.28	0.107991
1425496_at	Abca3	ATP-binding cassette, sub-family A (ABC1), member 3	-2.29	0.00352114	-2.2	0.0564555
1428790_at	Nfam1	Nfat activating molecule with ITAM motif 1	-2.29	0.0581411	-2.32	0.0290347
1432263_a_at	Cox7a2l	cytochrome c oxidase subunit VIIa polypeptide 2-like	-2.29	0.0863191	-2.06	0.0369975
1433801_at	9930012K11Rik	RIKEN cDNA 9930012K11 gene	-2.29	0.0166032	-2.06	0.0397523
1449929_at	Dynlt3	dynein light chain Tctex-type 3	-2.29	0.0452625	-2.01	0.10132
1457884_at	4732496C06Rik	RIKEN cDNA 4732496C06 gene	-2.29	0.090101	-2.27	0.138517
1415780_a_at	Armcx2	armadillo repeat containing, X-linked 2	-2.28	0.105152	-2.07	0.0244461
1416025_at	Fgg	fibrinogen, gamma polypeptide	-2.28	0.0686766	-2.14	0.121877
1418643_at	Tspan13	tetraspanin 13	-2.28	0.0613551	-2.19	0.0960675
1427883_a_at	Col3a1	collagen, type III, alpha 1	-2.28	0.211877	-2.17	0.014575
1429065_at	1200009F10Rik	RIKEN cDNA 1200009F10 gene	-2.28	0.110771	-2.05	0.182365
1448327_at	Actn2	actinin alpha 2	-2.28	0.18847	-2.1	0.262925
1452014_a_at	Igf1	insulin-like growth factor 1	-2.28	0.354862	-2.15	0.31665
1435611_x_at	Ela3	elastase 3, pancreatic	-2.27	0.206415	-2.16	0.25251
1449818_at	Abcb4	ATP-binding cassette, sub-family B (MDR/TAP), member 4	-2.27	0.0864705	-2.13	0.269252
1450480_a_at	Grk6	G protein-coupled receptor kinase 6	-2.27	0.259123	-2.65	0.184598
1457670_s_at	Lmna	lamin A	-2.27	0.0996006	-2.32	0.102649
1419810_x_at	Arhgap9	Rho GTPase activating protein 9	-2.26	0.0620494	-2.1	0.05116
1429727_at	Slc16a9	solute carrier family 16 (monocarboxylic acid transporters), member 9	-2.26	0.286306	-2.07	0.17692
1435432_at	Centg2	centaurin, gamma 2	-2.26	0.138429	-2.63	0.0856013
1445174_at	Gene name not assigned for this probe set	Gene name not assigned for this probe set	-2.26	0.222398	-2.06	0.0583243
1449824_at	Prg4	proteoglycan 4 (megakaryocyte stimulating factor, articular superficial zone protein)	-2.26	0.0784551	-2.61	0.0736131
1452716_at	5730469M10Rik	RIKEN cDNA 5730469M10 gene	-2.26	0.0679423	-2.19	0.187516
1456943_a_at	Dbndd2	dysbindin (dystrobrevin binding protein 1) domain containing 2	-2.26	0.0749077	-2.55	0.010662
1460406_at	AI427122	expressed sequence AI427122	-2.26	0.104679	-2.24	0.107554
1417021_a_at	Spo11	sporulation protein, meiosis-specific, SPO11 homolog (S. cerevisiae)	-2.25	0.0851312	-2.03	0.00271031
1426308_at	Mbd3l1	methyl-CpG binding domain protein 3-like 1	-2.25	0.201333	-2.28	0.15046
1426373_at	Ski	ski sarcoma viral oncogene homolog (avian)	-2.25	0.0647017	-2.24	0.0640555
1416842_at	Gstm5	glutathione S-transferase, mu 5	-2.24	0.157352	-2.84	0.0822091
1422957_at	Ccr3	chemokine (C-C motif) receptor 3	-2.24	0.360562	-2.43	0.225032
1440849_at	Gene name not assigned for this probe set	Gene name not assigned for this probe set	-2.24	0.206817	-2.38	0.0400364
1448877_at	Dlx2	distal-less homeobox 2	-2.24	0.0398241	-2.02	0.110665
1455694_at	Nbeal2	neurobeachin-like 2	-2.24	0.0317986	-2.2	0.00840125
1456893_at	Gene name not assigned for this probe set	Gene name not assigned for this probe set	-2.24	0.104851	-2.27	0.118262
1439497_at	Gene name not assigned for this probe set	Gene name not assigned for this probe set	-2.23	0.193075	-2.05	0.186139
1446078_at	Fkbp7	FK506 binding protein 7	-2.23	0.0310172	-2.02	0.0609887
1416981_at	Foxo1	forkhead box O1	-2.22	0.0705672	-2.08	0.0801257
1417290_at	Lrg1	leucine-rich alpha-2-glycoprotein 1	-2.22	0.27464	-2.02	0.364019
1418626_a_at	Clu	clusterin	-2.22	0.0938618	-2.1	0.157964
1424249_a_at	Arhgap9	Rho GTPase activating protein 9	-2.22	0.129499	-2.08	0.146348
1426127_x_at	Klra18	killer cell lectin-like receptor, subfamily A, member 18	-2.22	0.0913519	-2.59	0.0228583
1426575_at	Sgms1	sphingomyelin synthase 1	-2.22	0.0414974	-2.18	0.0167783
1436448_a_at	Ptgs1	prostaglandin-endoperoxide synthase 1	-2.22	0.321882	-2.27	0.206222
1436542_at	Gene name not assigned for this probe set	Gene name not assigned for this probe set	-2.22	0.157926	-2.08	0.112508
1437687_x_at	Fkbp9	FK506 binding protein 9	-2.22	0.350015	-2.37	0.252649
1456424_s_at	Pltp	phospholipid transfer protein	-2.22	0.153147	-2.15	0.163201
1417490_at	Ctsb	cathepsin B	-2.21	0.0131588	-2.21	0.132485
1426258_at	Sorl1	sortilin-related receptor, LDLR class A repeats-containing	-2.21	0.00384381	-2.23	0.0312123
1435217_at	LOC666185	Similar to CG32602-PA	-2.21	0.131274	-2.3	0.0262816
1446936_at	Gene name not assigned for this probe set	Gene name not assigned for this probe set	-2.21	0.0134406	-2.08	0.103634
1448573_a_at	Ceacam10	CEA-related cell adhesion molecule 10	-2.21	0.19117	-2.05	0.252022
1455977_x_at	Klk1 /// Klk1b5	kallikrein 1 /// kallikrein 1-related peptidase b5	-2.21	0.180963	-2.16	0.0540519
1424438_a_at	Leprot	leptin receptor overlapping transcript	-2.2	0.13797	-2.38	0.194515
1424826_s_at	Mtss1	metastasis suppressor 1	-2.2	0.0805	-2.01	0.023496
1444040_at	Lair1	leukocyte-associated Ig-like receptor 1	-2.2	0.175466	-2.51	0.176546
1449065_at	Acot1 /// LOC100044830	acyl-CoA thioesterase 1 /// similar to acyl-CoA thioesterase	-2.2	0.329342	-2.43	0.292558
1457407_at	Robo1	roundabout homolog 1 (Drosophila)	-2.2	0.00761588	-2.52	0.0492247
1416165_at	Rab31	RAB31, member RAS oncogene family	-2.19	0.168536	-2.16	0.142389
1430045_at	Tsnax	translin-associated factor X	-2.19	0.121073	-2.49	0.0521918
1448443_at	Serpini1	serine (or cysteine) peptidase inhibitor, clade I, member 1	-2.19	0.00697105	-2.03	0.11314
1454704_at	Scarb2	scavenger receptor class B, member 2	-2.19	0.0471593	-2.05	0.115622
1419249_at	Pftk1	PFTAIRE protein kinase 1	-2.18	0.493708	-2.01	0.503816
1426025_s_at	Laptm5	lysosomal-associated protein transmembrane 5	-2.18	0.0874876	-2.09	0.0852391
1429413_at	Cpm	carboxypeptidase M	-2.18	0.0541237	-2.06	0.111661
1438116_x_at	Slc9a3r1	solute carrier family 9 (sodium/hydrogen exchanger), member 3 regulator 1	-2.18	0.0259654	-2.09	0.0108948
1420730_a_at	Tcp11	t-complex protein 11	-2.17	0.0836759	-2.02	0.118011
1421302_a_at	Gna15	guanine nucleotide binding protein, alpha 15	-2.17	0.103197	-2.1	0.0666776
1426237_at	Sp2	Sp2 transcription factor	-2.17	0.07104	-2.07	0.112863
1426568_at	Slc2a9	solute carrier family 2 (facilitated glucose transporter), member 9	-2.17	0.0136249	-2.1	0.119114
1428157_at	Gng2	guanine nucleotide binding protein (G protein), gamma 2	-2.17	0.0995238	-2.15	0.23305
1428342_at	Rcor3	REST corepressor 3	-2.17	0.0953192	-2.24	0.238992
1431038_at	Rassf4	Ras association (RalGDS/AF-6) domain family member 4	-2.17	0.143117	-2.21	0.221475
1420632_a_at	Bscl2	Bernardinelli-Seip congenital lipodystrophy 2 homolog (human)	-2.16	0.07796	-2.04	0.0447246
1420953_at	Add1	adducin 1 (alpha)	-2.16	0.184603	-2.11	0.172251
1422572_at	Rhog	ras homolog gene family, member G	-2.16	0.0712262	-2.02	0.0057284
1440967_at	Gene name not assigned for this probe set	Gene name not assigned for this probe set	-2.16	0.0586774	-2.35	0.0959741
1450070_s_at	Pak1	p21 (CDKN1A)-activated kinase 1	-2.16	0.12576	-2.1	0.173359
1450310_at	Grid2ip	glutamate receptor, ionotropic, delta 2 (Grid2) interacting protein 1	-2.16	0.0911083	-2.53	0.125148
1450702_at	Hfe	hemochromatosis	-2.16	0.280831	-3.2	0.0598845
1450784_at	Reck	reversion-inducing-cysteine-rich protein with kazal motifs	-2.16	0.0188798	-2.04	0.0914115
1453004_at	Slc22a23	solute carrier family 22, member 23	-2.16	0.185127	-2.12	0.158323
1419994_s_at	D10Ertd641e	DNA segment, Chr 10, ERATO Doi 641, expressed	-2.15	0.016629	-2.29	0.0813711
1423746_at	Txndc5	thioredoxin domain containing 5	-2.15	0.112759	-2.17	0.0326907
1423153_x_at	Cfh /// LOC100048018	complement component factor h /// similar to complement component factor H	-2.14	0.498955	-2.7	0.433742
1451672_at	Grk6	G protein-coupled receptor kinase 6	-2.14	0.0982256	-2.18	0.0930052
1419622_at	Ugt2b5	UDP glucuronosyltransferase 2 family, polypeptide B5	-2.13	0.156638	-2.06	0.113614
1427615_at	Itga4	integrin alpha 4	-2.13	0.245199	-2.06	0.270109
1436999_at	5033414K04Rik	RIKEN cDNA 5033414K04 gene	-2.13	0.288339	-2.09	0.348645
1437016_x_at	Rap2c /// LOC100047558	RAP2C, member of RAS oncogene family /// similar to RAP2C, member of RAS oncogene family	-2.13	0.0885027	-2.13	0.147391
1426917_s_at	Scrn3	secernin 3	-2.12	0.112138	-2.15	0.131814
1434539_at	Lrrn3	leucine rich repeat protein 3, neuronal	-2.12	0.0443435	-2.18	0.0917358
1448908_at	Ppap2b	phosphatidic acid phosphatase type 2B	-2.12	0.243397	-2.04	0.192312
1417500_a_at	Tgm2	transglutaminase 2, C polypeptide	-2.11	0.207741	-2.43	0.191542
1421217_a_at	Lgals9	lectin, galactose binding, soluble 9	-2.11	0.330866	-2.1	0.288943
1422065_at	Klrb1b	killer cell lectin-like receptor subfamily B member 1B	-2.11	0.139548	-2.15	0.150701
1422314_at	Clcn6	chloride channel 6	-2.11	0.0248085	-2.01	0.0331969
1428116_a_at	Dynlt1 /// LOC100040531 /// LOC100040563 /// LOC100040603 /// LOC100040631 /// LOC100043890	dynein light chain Tctex-type 1 /// similar to tctex-1 protein	-2.11	0.0118048	-2.55	0.018973
1439843_at	Camk4	calcium/calmodulin-dependent protein kinase IV	-2.11	0.1294	-2.41	0.140468
1448816_at	Ptgis	prostaglandin I2 (prostacyclin) synthase	-2.11	0.29909	-2.21	0.277904
1435436_at	Epas1	endothelial PAS domain protein 1	-2.1	0.0754766	-2.07	0.0637009
1436498_at	Arih1	ariadne ubiquitin-conjugating enzyme E2 binding protein homolog 1 (Drosophila)	-2.1	0.0255342	-2.03	0.0267715
1442804_at	Fgr	Gardner-Rasheed feline sarcoma viral (Fgr) oncogene homolog	-2.1	0.195	-2.3	0.134804
1447308_at	Lass5	LAG1 homolog, ceramide synthase 5	-2.1	0.092178	-2.05	0.103686
1448687_at	C1qdc2	C1q domain containing 2	-2.1	0.0411235	-2.43	0.0554055
1417963_at	Pltp	phospholipid transfer protein	-2.09	0.14376	-2.1	0.0777469
1433914_at	AI747699	expressed sequence AI747699	-2.09	0.217361	-2	0.351764
1415698_at	Golm1	golgi membrane protein 1	-2.08	0.0470703	-2.19	0.0009293
1420993_at	B3gnt5	UDP-GlcNAc:betaGal beta-1,3-N-acetylglucosaminyltransferase 5	-2.08	0.0485127	-2.07	0.206715
1426664_x_at	Slc45a3	solute carrier family 45, member 3	-2.08	0.381089	-2.17	0.334622
1438942_x_at	Tgm2	transglutaminase 2, C polypeptide	-2.08	0.405251	-2.07	0.348419
1418344_at	Tmem8	transmembrane protein 8 (five membrane-spanning domains)	-2.07	0.0319863	-2.04	0.114342
1419097_a_at	Stom	stomatin	-2.07	0.0426952	-2.01	0.0452411
1437886_at	Klhl6	kelch-like 6 (Drosophila)	-2.07	0.0856444	-2.4	0.0198243
1458440_at	Specc1	sperm antigen with calponin homology and coiled-coil domains 1	-2.07	0.0110579	-2.21	0.0650489
1426140_x_at	Klra19	killer cell lectin-like receptor, subfamily A, member 19	-2.06	0.129048	-2.29	0.119266
1428150_at	Coro7	coronin 7	-2.06	0.0790303	-2.11	0.10339
1428377_at	Btbd11	BTB (POZ) domain containing 11	-2.06	0.0374061	-2.03	0.0456306
1431894_at	4833424O12Rik	RIKEN cDNA 4833424O12 gene	-2.06	0.047935	-2.08	0.120617
1449041_a_at	Trip6	thyroid hormone receptor interactor 6	-2.06	0.104643	-2.1	0.00158269
1438183_x_at	Sord	sorbitol dehydrogenase	-2.05	0.071903	-2.52	0.121513
1438612_a_at	Clps	colipase, pancreatic	-2.05	0.179674	-2.18	0.179318
1420382_at	Apob48r	apolipoprotein B48 receptor	-2.04	0.0246964	-2.27	0.0486868
1422920_at	Cldn13	claudin 13	-2.04	0.171295	-2.08	0.211871
1424092_at	Epb4.1	erythrocyte protein band 4.1	-2.04	0.0172255	-2.2	0.0625643
1427060_at	Mapk3	mitogen-activated protein kinase 3	-2.04	0.0232251	-2.06	0.0416095
1452796_at	Def6	differentially expressed in FDCP 6	-2.04	0.0828028	-2.21	0.0579093
1417311_at	Crip2	cysteine rich protein 2	-2.03	0.25269	-2.78	0.17999
1440029_at	St8sia3	ST8 alpha-N-acetyl-neuraminide alpha-2,8-sialyltransferase 3	-2.03	0.0610042	-2.06	0.134447
1450842_a_at	Cenpa	centromere protein A	-2.03	0.134429	-2.74	0.143203
1419276_at	Enpp1	ectonucleotide pyrophosphatase/phosphodiesterase 1	-2.02	0.0891707	-2.32	0.0103484
1450136_at	Cd38	CD38 antigen	-2.02	0.0133195	-2.31	0.0330322
1416523_at	Rnase1	ribonuclease, RNase A family, 1 (pancreatic)	-2.01	0.218677	-2.26	0.200006
1423246_at	Txndc4	thioredoxin domain containing 4 (endoplasmic reticulum)	-2.01	0.0376479	-2.11	0.118071
1434671_at	B230337E12Rik	RIKEN cDNA B230337E12 gene	-2.01	0.0692867	-2.05	0.213104
1459839_x_at	Btbd11	BTB (POZ) domain containing 11	-2.01	0.0399995	-2.01	0.0141019
1436907_at	Nav1	neuron navigator 1	-2	0.194503	-2.03	0.189392
1451975_at	2810453I06Rik	RIKEN cDNA 2810453I06 gene	-2	0.014124	-2.08	0.0319351
1450844_at	Stx6	syntaxin 6	2	0.357915	2.02	0.10955
1455177_at	Ahi1	Abelson helper integration site 1	2	0.12745	2.45	0.129702
1450847_at	Ncbp2	nuclear cap binding protein subunit 2	2.01	0.00493469	2.01	0.134646
1419038_a_at	Csnk2a1 /// LOC100039026	casein kinase 2, alpha 1 polypeptide /// similar to Casein kinase 2, alpha 1 polypeptide	2.02	0.13904	2.02	0.325363
1423040_at	Bzw1	basic leucine zipper and W2 domains 1	2.02	0.12138	2.02	0.134459
1425576_at	Ahcyl1	S-adenosylhomocysteine hydrolase-like 1	2.02	0.190926	2.04	0.0484897
1439425_x_at	BC024814	CDNA sequence BC024814	2.02	0.108251	2.42	0.298831
1442528_at	Xpo4	exportin 4	2.02	0.122817	2.36	0.324338
1416851_at	St13	Suppression of tumorigenicity 13	2.03	0.265898	2.08	0.362678
1423361_at	Yme1l1	YME1-like 1 (S. cerevisiae)	2.03	0.0729697	2.06	0.273276
1430053_a_at	Ola1	Obg-like ATPase 1	2.03	0.208264	2.15	0.100438
1427488_a_at	Birc6	baculoviral IAP repeat-containing 6	2.04	0.0146	2.16	0.339536
1428735_at	Cd69	CD69 antigen	2.04	0.317175	2.43	0.0199361
1435926_at	Chml	choroideremia-like	2.04	0.0447078	2.17	0.252526
1456488_at	Wdr33	WD repeat domain 33	2.04	0.055009	2.01	0.069084
1416180_a_at	Rdx	radixin	2.05	0.28558	2.1	0.3875
1422705_at	Pmepa1	prostate transmembrane protein, androgen induced 1	2.05	0.0626476	2.01	0.0955459
1428414_at	Ccny /// LOC100044842	cyclin Y /// similar to cyclin fold protein 1	2.05	0.54512	2.21	0.333033
1434400_at	Tgif2	TGFB-induced factor 2	2.05	0.108929	2.54	0.0525721
1436769_at	Psma1	proteasome (prosome, macropain) subunit, alpha type 1	2.05	0.44222	2.48	0.0709887
1437694_at	Gene name not assigned for this probe set	Gene name not assigned for this probe set	2.05	0.0924083	2.49	0.377271
1440260_at	Ccdc58	coiled-coil domain containing 58	2.05	0.136799	2.17	0.401171
1417832_at	Smc1a	structural maintenance of chromosomes 1A	2.06	0.299487	2.24	0.381897
1420340_at	Cspp1	centrosome and spindle pole associated protein 1	2.06	0.164791	2.33	0.245294
1428393_at	Nrn1	neuritin 1	2.06	0.256865	4.19	0.0108528
1448898_at	Ccl9	chemokine (C-C motif) ligand 9	2.06	0.337148	4.58	0.110684
1452629_at	Safb2	scaffold attachment factor B2	2.06	0.467823	2.09	0.426801
1418652_at	Cxcl9	chemokine (C-X-C motif) ligand 9	2.07	0.0107311	3.27	0.0922741
1432642_at	4933411E06Rik	RIKEN cDNA 4933411E06 gene	2.07	0.794816	3.35	0.340505
1438765_at	Dhx33	DEAH (Asp-Glu-Ala-His) box polypeptide 33	2.07	0.303418	2.05	0.159392
1430047_at	Brctd1	BRCT domain containing 1	2.08	0.387307	2.16	0.514871
1431105_a_at	Tmem33	transmembrane protein 33	2.08	0.24832	2.12	0.0142194
1424541_at	Tmem70	transmembrane protein 70	2.09	0.0673431	2.02	0.156631
1428563_at	Ddx10	DEAD (Asp-Glu-Ala-Asp) box polypeptide 10	2.09	0.090775	2.31	0.295838
1431054_at	Lsm6 /// LOC100042253 /// LOC100044607	LSM6 homolog, U6 small nuclear RNA associated (S. cerevisiae) /// Lsm6 protein pseudogene /// similar to Lsm6 protein	2.09	0.0755371	2.16	0.116161
1436329_at	Egr3	early growth response 3	2.09	0.381478	3.21	0.0512196
1443820_x_at	Elovl1	elongation of very long chain fatty acids (FEN1/Elo2, SUR4/Elo3, yeast)-like 1	2.09	0.145006	2.15	0.100558
1451556_a_at	2700078E11Rik	RIKEN cDNA 2700078E11 gene	2.09	0.0644255	2.25	0.194619
1460453_at	Tagap /// Tagap1 /// LOC100038946	T-cell activation Rho GTPase-activating protein /// T-cell activation GTPase activating protein 1 /// similar to T-cell activation Rho GTPase-activating protein	2.09	0.292122	2.74	0.00635313
1416304_at	Litaf	LPS-induced TN factor	2.1	0.120527	2.54	0.314504
1419192_at	Il4i1	interleukin 4 induced 1	2.1	0.0569455	3.77	0.104256
1429370_a_at	Psmd11	proteasome (prosome, macropain) 26S subunit, non-ATPase, 11	2.1	0.12214	2.03	0.0992506
1437466_at	Alcam	activated leukocyte cell adhesion molecule	2.1	0.0255265	2.82	0.285732
1438850_at	Cldn1	claudin 1	2.1	0.365082	2.32	0.154261
1449641_at	Adk	adenosine kinase	2.1	0.0382118	2.49	0.145627
1420946_at	Atrx	alpha thalassemia/mental retardation syndrome X-linked homolog (human)	2.11	0.400266	2.21	0.454415
1432181_s_at	Sco2	SCO cytochrome oxidase deficient homolog 2 (yeast)	2.11	0.218587	2	0.0163055
1434977_at	4933403F05Rik	RIKEN cDNA 4933403F05 gene	2.11	0.126437	2.05	0.398174
1420042_at	Thoc1	THO complex 1	2.12	0.00824478	2.15	0.559444
1436595_at	Rbm34	RNA binding motif protein 34	2.12	0.185156	2.05	0.331016
1441860_x_at	Ide	Insulin degrading enzyme	2.12	0.182627	2.29	0.365978
1442569_at	Gene name not assigned for this probe set	Gene name not assigned for this probe set	2.12	0.178976	2.26	0.219393
1439442_x_at	Yars2	tyrosyl-tRNA synthetase 2 (mitochondrial)	2.13	0.0369133	2	0.263789
1443007_at	Gene name not assigned for this probe set	Gene name not assigned for this probe set	2.13	0.140353	2.1	0.0864008
1449446_at	Ccdc59	coiled-coil domain containing 59	2.13	0.0677035	2.06	0.265871
1452110_at	Mtrr	5-methyltetrahydrofolate-homocysteine methyltransferase reductase	2.13	0.145834	2.03	0.0239309
1418025_at	Bhlhb2	basic helix-loop-helix domain containing, class B2	2.14	0.180604	2.07	0.0229759
1426472_at	Zfp52	zinc finger protein 52	2.14	0.293965	3.08	0.336679
1448968_at	Ubfd1	ubiquitin family domain containing 1	2.14	0.0481448	2.06	0.0532191
1460035_at	Phb2	prohibitin 2	2.14	0.0294434	2.23	0.0873929
1424875_at	Spg20	spastic paraplegia 20, spartin (Troyer syndrome) homolog (human)	2.15	0.232141	2.16	0.228064
1425059_at	Prmt6	protein arginine N-methyltransferase 6	2.15	0.0794161	2.29	0.0844159
1437109_s_at	Lsm6	LSM6 homolog, U6 small nuclear RNA associated (S. cerevisiae)	2.15	0.108082	2.04	0.153567
1437363_at	Homer1	homer homolog 1 (Drosophila)	2.15	0.0413595	2.66	0.106162
1441682_s_at	Xpot	exportin, tRNA (nuclear export receptor for tRNAs)	2.15	0.0635041	2.06	0.188963
1447754_x_at	Thap4	THAP domain containing 4	2.15	0.0021668	2.14	0.0844825
1449105_at	Sh2d2a	SH2 domain protein 2A	2.15	0.311053	2.27	0.122443
1424749_at	Wdfy1	WD repeat and FYVE domain containing 1	2.16	0.12291	2.24	0.117001
1435906_x_at	Gbp2	guanylate nucleotide binding protein 2	2.16	0.319098	3.14	0.0447074
1453727_at	Esf1	ESF1, nucleolar pre-rRNA processing protein, homolog (S. cerevisiae)	2.16	0.295013	2.12	0.37612
1426356_at	6330578E17Rik	RIKEN cDNA 6330578E17 gene	2.17	0.0596089	2.41	0.213647
1429458_at	2410127L17Rik /// LOC677553	RIKEN cDNA 2410127L17 gene /// similar to RIKEN cDNA 2410127L17 gene	2.17	0.0406347	2.05	0.207787
1431422_a_at	Dusp14	dual specificity phosphatase 14	2.17	0.0828036	2.15	0.051165
1444299_at	A430093F15Rik	RIKEN cDNA A430093F15 gene	2.17	0.112333	2.36	0.0828235
1457898_at	Gene name not assigned for this probe set	Gene name not assigned for this probe set	2.17	0.269136	2.55	0.102577
1416629_at	Slc1a5	solute carrier family 1 (neutral amino acid transporter), member 5	2.18	0.331547	2.3	0.20449
1417925_at	Ccl22	chemokine (C-C motif) ligand 22	2.18	0.228505	3.98	0.150775
1422678_at	Dgat2	diacylglycerol O-acyltransferase 2	2.18	0.0586108	2.17	0.000635201
1434929_at	BC035044	cDNA sequence BC035044	2.18	0.0984247	2.12	0.160928
1439221_s_at	Cd40	CD40 antigen	2.18	0.112786	3.42	0.0927906
1451264_at	Frmd6	FERM domain containing 6	2.18	0.00317524	2.39	0.143261
1450446_a_at	Socs1	suppressor of cytokine signaling 1	2.19	0.313567	2.01	0.233179
1438278_a_at	BC003993	cDNA sequence BC003993	2.2	0.0610387	2.08	0.16196
1447851_x_at	Atp10a	ATPase, class V, type 10A	2.2	0.0498384	2	0.00678518
1449623_at	Txnrd3	thioredoxin reductase 3	2.2	0.0294224	2.38	0.0182785
1419357_at	Isy1	ISY1 splicing factor homolog (S. cerevisiae)	2.21	0.0933673	2.25	0.0357069
1439288_at	Pnmal1	PNMA-like 1	2.21	0.49982	-2.34	0.492913
1440263_at	Nrp	neural regeneration protein	2.21	0.379716	2.28	0.333823
1449115_at	Mtf2	metal response element binding transcription factor 2	2.21	0.0409259	2.28	0.124864
1419460_at	Rpp14 /// LOC100044172	ribonuclease P 14 subunit (human) /// hypothetical protein LOC100044172	2.22	0.115947	2.03	0.21597
1423156_at	Gnpnat1	glucosamine-phosphate N-acetyltransferase 1	2.22	0.191322	2.09	0.0274692
1426462_at	Gphn	gephyrin	2.22	0.0151123	2.04	0.256431
1426463_at	Gphn	gephyrin	2.22	0.0857908	2.27	0.0883884
1428944_at	Uba6	ubiquitin-like modifier activating enzyme 6	2.22	0.244029	2.42	0.364905
1434605_at	Eif5b	eukaryotic translation initiation factor 5B	2.22	0.173989	2.14	0.336293
1439120_at	BC010304	cDNA sequence BC010304	2.22	0.00214368	2.24	0.268998
1460498_a_at	Dnajc5	DnaJ (Hsp40) homolog, subfamily C, member 5	2.22	0.143916	2.12	0.0963149
1423419_at	Lig3	ligase III, DNA, ATP-dependent	2.23	0.0754576	2.25	0.0267998
1424942_a_at	Myc	myelocytomatosis oncogene	2.23	0.292176	2.3	0.0549794
1428666_at	Nars	asparaginyl-tRNA synthetase	2.23	0.278582	2.1	0.0601104
1435521_at	Msi2	Musashi homolog 2 (Drosophila)	2.23	0.404671	2.06	0.584251
1448555_at	Rpap3	RNA polymerase II associated protein 3	2.23	0.27876	2.09	0.0810611
1454433_at	6330526H18Rik	RIKEN cDNA 6330526H18 gene	2.23	0.354255	2.23	0.134708
1456501_at	2610528E23Rik	RIKEN cDNA 2610528E23 gene	2.23	0.0864172	2.08	0.0990174
1460304_a_at	Ubtf	upstream binding transcription factor, RNA polymerase I	2.23	0.101027	2.82	0.32675
1420472_at	Mtpn	myotrophin	2.24	0.0267795	2.01	0.0778854
1427005_at	Plk2	polo-like kinase 2 (Drosophila)	2.24	0.143119	2.67	0.124626
1432488_a_at	Sf3a3	splicing factor 3a, subunit 3	2.24	0.180953	2.17	0.0482865
1443086_at	Alcam	activated leukocyte cell adhesion molecule	2.24	0.0921041	4.34	0.146063
1455293_at	Leo1	Leo1, Paf1/RNA polymerase II complex component, homolog (S. cerevisiae)	2.24	0.143413	2.07	0.319055
1456341_a_at	Klf9 /// 2310051E17Rik	Kruppel-like factor 9 /// RIKEN cDNA 2310051E17 gene	2.24	0.0871423	2.2	0.0693006
1417022_at	Slc7a3	solute carrier family 7 (cationic amino acid transporter, y+ system), member 3	2.25	0.0811791	2.07	0.16771
1423063_at	Dnmt3a	DNA methyltransferase 3A	2.25	0.237643	2.47	0.320711
1426453_at	Pitrm1	pitrilysin metallepetidase 1	2.25	0.184081	2.05	0.0149513
1448229_s_at	Ccnd2	cyclin D2	2.25	0.046599	2.32	0.206497
1452237_at	Hrb	HIV-1 Rev binding protein	2.25	0.140014	2.58	0.0724112
1456577_x_at	Pitrm1	pitrilysin metallepetidase 1	2.25	0.40558	2.19	0.242103
1459302_at	A030007N12Rik	RIKEN cDNA A030007N12 gene	2.25	0.160792	3.07	0.113117
1460070_at	Gene name not assigned for this probe set	Gene name not assigned for this probe set	2.25	0.0535973	2.57	0.0939406
1460323_at	Tars	threonyl-tRNA synthetase	2.25	0.226484	2.02	0.0510648
1416231_at	Vac14	Vac14 homolog (S. cerevisiae)	2.26	0.0264102	2.04	0.175138
1416750_at	Oprs1	opioid receptor, sigma 1	2.26	0.511147	2.06	0.505054
1417270_at	Wdr12	WD repeat domain 12	2.26	0.0560282	2.68	0.130098
1422706_at	Pmepa1	prostate transmembrane protein, androgen induced 1	2.26	0.217754	2.14	0.0474844
1426217_at	2810441K11Rik	RIKEN cDNA 2810441K11 gene	2.26	0.0893204	2	0.127457
1450035_a_at	Prpf40a	PRP40 pre-mRNA processing factor 40 homolog A (yeast)	2.26	0.19581	2.4	0.477672
1439023_at	Ddx55	DEAD (Asp-Glu-Ala-Asp) box polypeptide 55	2.27	0.206976	2.02	0.394751
1441152_at	Gene name not assigned for this probe set	Gene name not assigned for this probe set	2.27	0.0459342	2.11	0.0027605
1447683_x_at	Mettl1	methyltransferase-like 1	2.27	0.396902	2.02	0.366842
1447829_x_at	Taf9b	TAF9B RNA polymerase II, TATA box binding protein (TBP)-associated factor	2.27	0.0172952	2.66	0.128325
1450814_a_at	Ipo4	importin 4	2.27	0.159772	2.18	0.0869735
1453380_a_at	Xrcc6bp1	XRCC6 binding protein 1	2.27	0.247226	2.08	0.0849109
1421144_at	Rpgrip1	retinitis pigmentosa GTPase regulator interacting protein 1	2.28	0.0418895	2.04	0.184079
1424588_at	Srgap3	SLIT-ROBO Rho GTPase activating protein 3	2.28	0.106419	3.24	0.18127
1425902_a_at	Nfkb2	nuclear factor of kappa light polypeptide gene enhancer in B-cells 2, p49/p100	2.28	0.171798	2.13	0.0675442
1428027_at	Gene name not assigned for this probe set	Gene name not assigned for this probe set	2.28	0.189753	2.31	0.258327
1428688_at	Pdcd11	programmed cell death protein 11	2.28	0.0704608	2.06	0.0611529
1440192_at	1810054D07Rik	RIKEN cDNA 1810054D07 gene	2.28	0.140522	2.67	0.150706
1450010_at	Hsd17b12	hydroxysteroid (17-beta) dehydrogenase 12	2.29	0.184886	2.12	0.0182799
1416622_at	Wbscr16	Williams-Beuren syndrome chromosome region 16 homolog (human)	2.3	0.160986	2.11	0.0315887
1418006_at	Zc3h18	zinc finger CCCH-type containing 18	2.3	0.0374999	2.06	0.176024
1420646_at	Nus1 /// LOC100047601	nuclear undecaprenyl pyrophosphate synthase 1 homolog (S. cerevisiae) /// similar to DNA segment, Chr 10, ERATO Doi 438, expressed	2.3	0.172784	2.18	0.0471624
1424207_at	Smarca5	SWI/SNF related, matrix associated, actin dependent regulator of chromatin, subfamily a, member 5	2.3	0.00719114	2.45	0.263935
1426922_s_at	Hrb	HIV-1 Rev binding protein	2.3	0.0929277	2.15	0.0644645
1434979_at	4933403F05Rik	RIKEN cDNA 4933403F05 gene	2.3	0.0797775	2.2	0.0932514
1435160_at	Ahsa2	AHA1, activator of heat shock protein ATPase homolog 2 (yeast)	2.3	0.0271092	2.09	0.05615
1436708_x_at	Mcm4	minichromosome maintenance deficient 4 homolog (S. cerevisiae)	2.3	0.171353	2.02	0.28966
1460742_at	Alg3	asparagine-linked glycosylation 3 homolog (yeast, alpha-1,3-mannosyltransferase)	2.3	0.207115	2.08	0.121775
1425741_at	Srgap3	SLIT-ROBO Rho GTPase activating protein 3	2.31	0.0711894	2.18	0.180298
1426579_at	Gnl2	guanine nucleotide binding protein-like 2 (nucleolar)	2.31	0.192841	2.21	0.113159
1447704_s_at	D530033C11Rik	RIKEN cDNA D530033C11 gene	2.31	0.0244726	2.05	0.213981
1421089_a_at	2610028A01Rik	RIKEN cDNA 2610028A01 gene	2.32	0.0165701	2.2	0.0374625
1423065_at	Dnmt3a	DNA methyltransferase 3A	2.32	0.160918	2.46	0.119988
1424192_at	1500011H22Rik	RIKEN cDNA 1500011H22 gene	2.32	0.0541097	2.09	0.0723468
1426371_at	Mlstd2	male sterility domain containing 2	2.32	0.0484886	2.35	0.253736
1429596_at	Slc7a6os	solute carrier family 7, member 6 opposite strand	2.32	0.0390102	2.02	0.15629
1451915_at	Cct3	chaperonin subunit 3 (gamma)	2.32	0.0146743	2.02	0.00280236
1459967_at	Gene name not assigned for this probe set	Gene name not assigned for this probe set	2.32	0.0565687	2.09	0.0565711
1424323_at	Noc2l	nucleolar complex associated 2 homolog (S. cerevisiae)	2.33	0.1264	2.05	0.0408243
1424499_s_at	5730596K20Rik	RIKEN cDNA 5730596K20 gene	2.33	0.0813294	2.13	0.12965
1437268_at	Lancl3	LanC lantibiotic synthetase component C-like 3 (bacterial)	2.33	0.15766	2.19	0.48327
1439155_at	Mettl1	methyltransferase-like 1	2.33	0.125708	2.01	0.121854
1451346_at	Mtap	methylthioadenosine phosphorylase	2.33	0.153199	2.22	0.0879542
1456081_a_at	Aacs	acetoacetyl-CoA synthetase	2.33	0.0552601	2.04	0.166455
1415925_a_at	Nup62	nucleoporin 62	2.34	0.12498	2.04	0.00514169
1416020_a_at	Atp5g1 /// LOC100041835	ATP synthase, H+ transporting, mitochondrial F0 complex, subunit c (subunit 9), isoform 1 /// similar to ATP synthase, H+ transporting, mitochondrial F0 complex, subunit c (subunit 9), isoform 1	2.34	0.109912	2.47	0.0808932
1419444_at	Sap18 /// LOC100041953 /// LOC100047209	Sin3-associated polypeptide 18 /// similar to SAP18	2.34	0.0508747	2.07	0.192688
1419488_at	Tnip2	TNFAIP3 interacting protein 2	2.34	0.220456	2.35	0.13098
1428402_at	Zcchc3	zinc finger, CCHC domain containing 3	2.34	0.0358022	2.1	0.472774
1429057_at	Narg1l	NMDA receptor regulated 1-like	2.34	0.241594	2.12	0.381153
1448235_s_at	Hmgb1 /// 4932431P20Rik /// Hmgb1l /// EG432959 /// Hmg1l1 /// LOC545506 /// EG545555 /// LOC546331 /// LOC625781 /// LOC637733 /// LOC638585 /// LOC666011 /// LOC667879 /// LOC674543 /// LOC100039943 /// 2810416G20Rik /// LOC100041307 /// LOC100041386 /// LOC100043427 /// LOC100044845 /// LOC100044945 /// LOC100045414 /// LOC100045876 /// LOC100048470	high mobility group box 1 /// RIKEN cDNA 4932431P20 gene /// high mobility group box 1-like /// predicted gene, EG432959 /// high-mobility group (nonhistone chromosomal) protein 1-like 1 /// similar to high-mobility group box 1 /// predicted gene, EG545555 /// similar to HMG-L6 /// similar to High mobility group protein 1 (HMG-1) (High mobility group protein B1) (Amphoterin) (Heparin-binding prot…	2.34	0.207058	2.26	0.466894
1451510_s_at	Olah	oleoyl-ACP hydrolase	2.34	0.506866	2.17	0.475447
1452236_at	Abcf1	ATP-binding cassette, sub-family F (GCN20), member 1	2.34	0.216298	2.21	0.387941
1423850_at	Nsun2	NOL1/NOP2/Sun domain family 2	2.35	0.203073	2.08	0.0400108
1424322_at	Apex2	apurinic/apyrimidinic endonuclease 2	2.35	0.207757	2.01	0.112989
1436196_at	C030046G05	hypothetical protein C030046G05	2.35	0.119534	3.5	0.101985
1437538_at	Snhg7	small nucleolar RNA host gene (non-protein coding) 7	2.35	0.0919473	2.22	0.156775
1449732_at	Zscan21	zinc finger and SCAN domain containing 21	2.35	0.169689	2.14	0.29039
1450845_a_at	Bzw1	basic leucine zipper and W2 domains 1	2.35	0.00989583	2.07	0.168552
1451199_at	Qtrtd1	queuine tRNA-ribosyltransferase domain containing 1	2.35	0.0186776	2.7	0.258201
1451873_a_at	Smad5	MAD homolog 5 (Drosophila)	2.35	0.027812	2.42	0.199761
1453392_at	1810054D07Rik	RIKEN cDNA 1810054D07 gene	2.35	0.242884	2.87	0.0232374
1453988_a_at	Ide	insulin degrading enzyme	2.35	0.403894	2.16	0.132401
1423869_s_at	Txnrd3	thioredoxin reductase 3	2.36	0.193884	2.94	0.0997474
1424473_at	Polr2h	polymerase (RNA) II (DNA directed) polypeptide H	2.36	0.0247332	2.11	0.15007
1433502_s_at	Tsr1	TSR1, 20S rRNA accumulation, homolog (yeast)	2.36	0.157627	2.14	0.0917988
1438917_x_at	Nup62	nucleoporin 62	2.36	0.165591	2.1	0.0508647
1448130_at	Fdft1	farnesyl diphosphate farnesyl transferase 1	2.36	0.222616	2.16	0.0484874
1418431_at	Kif5b	kinesin family member 5B	2.37	0.455589	2.7	0.470973
1419122_at	Mettl1	methyltransferase-like 1	2.37	0.367758	2.17	0.364968
1424828_a_at	Fh1	fumarate hydratase 1	2.37	0.120972	2.15	0.123141
1428159_s_at	Ndufab1	NADH dehydrogenase (ubiquinone) 1, alpha/beta subcomplex, 1	2.37	0.262296	2.02	0.0741527
1448171_at	Siah2	seven in absentia 2	2.37	0.152365	2.11	0.035822
1459849_x_at	Vcpip1	valosin containing protein (p97)/p47 complex interacting protein 1	2.37	0.275902	2.15	0.313372
1421821_at	Ldlr	low density lipoprotein receptor	2.38	0.0890534	2.49	0.0134789
1431454_at	4930523O13Rik	RIKEN cDNA 4930523O13 gene	2.38	0.592815	2.08	0.337195
1435057_x_at	Polr1e	polymerase (RNA) I polypeptide E	2.38	0.107972	2.26	0.122582
1437189_x_at	Eif3m	eukaryotic translation initiation factor 3, subunit M	2.38	0.225757	3.35	0.0502091
1450330_at	Il10	interleukin 10	2.38	0.164234	2.17	0.0901937
1450866_a_at	Mrpl17	mitochondrial ribosomal protein L17	2.38	0.0716678	2	0.0480786
1442559_at	ENSMUSG00000059244	predicted gene, ENSMUSG00000059244	2.39	0.36112	2.07	0.132693
1447875_x_at	Zfp800	zinc finger protein 800	2.39	0.41696	2.95	0.442984
1448563_at	Phb	prohibitin	2.39	0.207756	2.12	0.0724461
1460541_at	Slc7a6	solute carrier family 7 (cationic amino acid transporter, y+ system), member 6	2.39	0.0807234	2.1	0.0397215
1415874_at	Spry1 /// LOC100046643	sprouty homolog 1 (Drosophila) /// similar to sprouty 1	2.4	0.327614	4.78	0.0666832
1417200_at	Tmem183a	transmembrane protein 183A	2.4	0.0538216	2.12	0.0267464
1417713_at	Eif2s2	eukaryotic translation initiation factor 2, subunit 2 (beta)	2.4	0.171728	2.04	0.264415
1420509_at	Srfbp1	serum response factor binding protein 1	2.4	0.058637	2.33	0.174765
1423720_a_at	Sar1a	SAR1 gene homolog A (S. cerevisiae)	2.4	0.0995592	2.52	0.0855478
1437497_a_at	Hsp90aa1	heat shock protein 90, alpha (cytosolic), class A member 1	2.4	0.0636473	2.23	0.156709
1417499_at	Timm13 /// Timm10	translocase of inner mitochondrial membrane 13 homolog (yeast) /// translocase of inner mitochondrial membrane 10 homolog (yeast)	2.41	0.161724	2.11	0.00267915
1420330_at	Clec4e	C-type lectin domain family 4, member e	2.41	0.384058	6.16	0.122867
1420807_a_at	Dlk2	delta-like 2 homolog (Drosophila)	2.41	0.237989	2.11	0.215244
1423531_a_at	Hnrnpa1	heterogeneous nuclear ribonucleoprotein A1	2.41	0.0235973	2.17	0.184429
1424577_at	Msto1	misato homolog 1 (Drosophila)	2.41	0.00667378	2.11	0.102848
1426503_a_at	Rnf121	ring finger protein 121	2.41	0.0832544	2.23	0.0640965
1438239_at	Mid1	midline 1	2.41	0.0938663	2.67	0.0147799
1450849_at	Hnrnpu	heterogeneous nuclear ribonucleoprotein U	2.41	0.0396903	2.26	0.205398
1459372_at	Npas4	neuronal PAS domain protein 4	2.41	0.167322	4.57	0.0775926
1419461_at	Rpp14 /// LOC100044172	ribonuclease P 14 subunit (human) /// hypothetical protein LOC100044172	2.42	0.0105767	2.07	0.102019
1448916_at	Mafg /// LOC100047868	v-maf musculoaponeurotic fibrosarcoma oncogene family, protein G (avian) /// similar to mafG	2.42	0.0794689	2.22	0.115215
1449310_at	Ptger2	prostaglandin E receptor 2 (subtype EP2)	2.42	0.0519468	2.66	0.0772349
1450100_a_at	Tcerg1	transcription elongation regulator 1 (CA150)	2.42	0.108242	2.02	0.307311
1451382_at	Chac1	ChaC, cation transport regulator-like 1 (E. coli)	2.42	0.148371	2.16	0.0571625
1451457_at	Sc5d	sterol-C5-desaturase (fungal ERG3, delta-5-desaturase) homolog (S. cerevisae)	2.42	0.0227591	2.11	0.150575
1452091_a_at	Rbm28	RNA binding motif protein 28	2.42	0.102138	2.02	0.121266
1452662_a_at	Eif2s1	eukaryotic translation initiation factor 2, subunit 1 alpha	2.42	0.137425	2.03	0.0639234
1455173_at	Gspt1	G1 to S phase transition 1	2.42	0.198159	2.06	0.1859
1416135_at	Apex1	apurinic/apyrimidinic endonuclease 1	2.43	0.22356	2.12	0.0824886
1419275_at	Dazap1	DAZ associated protein 1	2.43	0.0454335	2.04	0.325486
1441788_s_at	Dkc1	dyskeratosis congenita 1, dyskerin homolog (human)	2.43	0.238416	2.43	0.0878837
1442939_at	Rif1	Rap1 interacting factor 1 homolog (yeast)	2.43	0.0297629	2.05	0.327065
1449600_at	Gm1683	gene model 1683, (NCBI)	2.43	0.436529	2.51	0.484752
1455904_at	Gas5	growth arrest specific 5	2.43	0.16301	2.59	0.219065
1422709_a_at	Wdr46	WD repeat domain 46	2.44	0.19692	2.11	0.0976929
1428390_at	Wdr43	WD repeat domain 43	2.44	0.0781854	2.18	0.0366844
1431096_at	Ints8	integrator complex subunit 8	2.44	0.159602	3.56	0.452794
1435327_at	AW112037 /// Lpgat1	expressed sequence AW112037 /// lysophosphatidylglycerol acyltransferase 1	2.44	0.0766639	2.18	0.147029
1437715_x_at	Apex1	apurinic/apyrimidinic endonuclease 1	2.44	0.00772515	2.09	0.0393296
1459902_at	2700007P21Rik	RIKEN cDNA 2700007P21 gene	2.44	0.0452098	2.09	0.121201
1460506_s_at	Ndufc2 /// LOC675851	NADH dehydrogenase (ubiquinone) 1, subcomplex unknown, 2 /// similar to NADH dehydrogenase (ubiquinone) 1, subcomplex unknown, 2	2.44	0.000516084	2.06	0.116919
1417871_at	Hsd17b7	hydroxysteroid (17-beta) dehydrogenase 7	2.45	0.0561439	2.42	0.167329
1418240_at	Gbp2	guanylate nucleotide binding protein 2	2.45	0.320318	3.97	0.00761579
1419606_a_at	Tnnt1	troponin T1, skeletal, slow	2.45	0.0137794	2.22	0.180301
1420719_at	Tex15	testis expressed gene 15	2.45	0.123067	2.24	0.117118
1424213_at	Ubiad1	UbiA prenyltransferase domain containing 1	2.45	0.0827295	2.38	0.0361345
1437177_at	Larp4	La ribonucleoprotein domain family, member 4	2.45	0.269423	2.13	0.419173
1437565_a_at	Gnl2 /// LOC633966	guanine nucleotide binding protein-like 2 (nucleolar) /// similar to guanine nucleotide binding protein-like 2 (nucleolar)	2.45	0.174563	2.52	0.198905
1437658_a_at	Snhg1	small nucleolar RNA host gene (non-protein coding) 1	2.45	0.141892	2.24	0.00675518
1447376_at	Mov10	Moloney leukemia virus 10	2.45	0.0482787	2.32	0.0500015
1451166_a_at	Ccdc101 /// LOC100047712	coiled-coil domain containing 101 /// similar to coiled-coil domain containing 101	2.45	0.0330707	2.14	0.109777
1454703_x_at	Snhg1	small nucleolar RNA host gene (non-protein coding) 1	2.45	0.13282	2.46	0.00539311
1417509_at	Rnf19a	ring finger protein 19A	2.46	0.105658	3.82	0.0488111
1426256_at	Timm17a	translocase of inner mitochondrial membrane 17a	2.46	0.192903	2.08	0.0690398
1426327_s_at	Cntf /// Zfp91 /// Zfp91-cntf	ciliary neurotrophic factor /// zinc finger protein 91 /// zinc finger protein 91, ciliary neurotrophic factor transcription unit	2.46	0.229783	2.2	0.0291772
1426958_at	Rps9	ribosomal protein S9	2.46	0.0743015	2.21	0.0620404
1436420_a_at	Ipo4	importin 4	2.46	0.130796	2.67	0.100844
1448480_at	Nip7	nuclear import 7 homolog (S. cerevisiae)	2.46	0.0733442	2.1	0.156989
1454671_at	Insig1	insulin induced gene 1	2.46	0.191288	2.27	0.207175
1419641_at	Purb	purine rich element binding protein B	2.47	0.121745	2.45	0.0778627
1434942_at	Esf1	ESF1, nucleolar pre-rRNA processing protein, homolog (S. cerevisiae)	2.47	0.305273	2.41	0.436647
1450701_a_at	Gtf2h2	general transcription factor II H, polypeptide 2	2.47	0.238033	2.23	0.0254706
1455365_at	Cdh8	cadherin 8	2.47	0.49945	2.06	0.541029
1456079_x_at	Apex1	apurinic/apyrimidinic endonuclease 1	2.47	0.212087	2.17	0.0291684
1416124_at	Ccnd2	cyclin D2	2.48	0.125643	2.98	0.0942015
1416886_at	C1d	nuclear DNA binding protein	2.48	0.0571665	2.42	0.2839
1425189_a_at	Mrpl15	mitochondrial ribosomal protein L15	2.48	0.152569	2.24	0.0519117
1426301_at	Alcam	activated leukocyte cell adhesion molecule	2.48	0.244857	2.87	0.291958
1434015_at	Slc2a6	solute carrier family 2 (facilitated glucose transporter), member 6	2.48	0.137141	3.42	0.0397119
1435544_at	Exosc6	exosome component 6	2.48	0.136801	2	0.217778
1436023_at	Bclaf1	BCL2-associated transcription factor 1	2.48	0.116959	2.2	0.00159377
1447838_x_at	Eml4	echinoderm microtubule associated protein like 4	2.48	0.192382	2.23	0.38122
1454112_a_at	Cep27	centrosomal protein 27	2.48	0.0414397	2.28	0.2701
1455876_at	Slc4a7	solute carrier family 4, sodium bicarbonate cotransporter, member 7	2.48	0.0517463	2.34	0.253504
1460447_at	Pus7l	pseudouridylate synthase 7 homolog (S. cerevisiae)-like	2.48	0.0628025	2.39	0.0960351
1423358_at	Ece2	endothelin converting enzyme 2	2.49	0.157279	2.29	0.0108304
1426213_at	Imp4	IMP4, U3 small nucleolar ribonucleoprotein, homolog (yeast)	2.49	0.185278	2.07	0.0575043
1418545_at	Wasf1	WASP family 1	2.5	0.0383001	2.07	0.264375
1419607_at	Tnf	tumor necrosis factor	2.5	0.141042	3.45	0.010031
1426724_at	Cnn3 /// LOC100047856	calponin 3, acidic /// similar to calponin 3, acidic	2.5	0.164083	2.23	0.0723005
1426923_at	Hrb	HIV-1 Rev binding protein	2.5	0.100688	2.28	0.042746
1428593_at	1700029F09Rik	RIKEN cDNA 1700029F09 gene	2.5	0.0993211	2	0.133151
1432332_a_at	Nudt19	nudix (nucleoside diphosphate linked moiety X)-type motif 19	2.5	0.0504556	2.05	0.00822161
1434300_at	2610101N10Rik	RIKEN cDNA 2610101N10 gene	2.5	0.157217	2.41	0.331383
1451714_a_at	Map2k3	mitogen-activated protein kinase kinase 3	2.5	0.113341	2.8	0.0244654
1452665_at	Ttc27	tetratricopeptide repeat domain 27	2.5	0.0867649	2.65	0.0896047
1457587_at	Kcnq5	potassium voltage-gated channel, subfamily Q, member 5	2.5	0.13334	2.2	0.141585
1427122_at	Copg2as2	coatomer protein complex, subunit gamma 2, antisense 2	2.51	0.488027	2.22	0.151671
1429737_a_at	Crls1	cardiolipin synthase 1	2.51	0.0762664	2.16	0.104094
1433962_at	6720458F09Rik	RIKEN cDNA 6720458F09 gene	2.51	0.127794	2.14	0.0839788
1439127_at	AI314180	expressed sequence AI314180	2.51	0.530886	2.82	0.560966
1447919_x_at	Ndufab1	NADH dehydrogenase (ubiquinone) 1, alpha/beta subcomplex, 1	2.51	0.17693	2.05	0.0406752
1448409_at	Lrmp	lymphoid-restricted membrane protein	2.51	0.158423	2.95	0.00805851
1422758_at	Chst2	carbohydrate sulfotransferase 2	2.52	0.394521	2.57	0.275836
1423823_at	Mrto4	MRT4, mRNA turnover 4, homolog (S. cerevisiae)	2.52	0.235811	2.14	0.141214
1426259_at	Pank3	pantothenate kinase 3	2.52	0.031073	2.73	0.271222
1438510_a_at	Hars	histidyl-tRNA synthetase	2.52	0.0300868	2.05	0.307985
1438957_x_at	Cds2	CDP-diacylglycerol synthase (phosphatidate cytidylyltransferase) 2	2.52	0.0799383	2.23	0.117845
1455259_a_at	D530033C11Rik	RIKEN cDNA D530033C11 gene	2.52	0.0215794	2.25	0.203346
1456503_at	Nup214	nucleoporin 214	2.52	0.258706	2.29	0.354931
1460191_at	Ykt6	YKT6 homolog (S. Cerevisiae)	2.52	0.00115125	2.25	0.0130818
1417390_at	Gpn1	GPN-loop GTPase 1	2.53	0.115703	2.27	0.0287399
1422483_a_at	Cycs /// LOC672195	cytochrome c, somatic /// similar to cytochrome c	2.53	0.122538	2.13	0.116068
1429400_at	Clcn5	chloride channel 5	2.53	0.140734	2.45	0.136193
1438178_x_at	Atad3a	ATPase family, AAA domain containing 3A	2.53	0.186821	2.15	0.0175417
1450259_a_at	Stat5a	signal transducer and activator of transcription 5A	2.53	0.259632	2.37	0.0581261
1453684_s_at	Zc3h15	zinc finger CCCH-type containing 15	2.53	0.0782083	2.81	0.291546
1455658_at	Cggbp1	CGG triplet repeat binding protein 1	2.53	0.123366	2.1	0.0510516
1417057_a_at	Ppid /// Lamp3 /// LOC100045251 /// LOC100046743	peptidylprolyl isomerase D (cyclophilin D) /// lysosomal-associated membrane protein 3 /// similar to peptidylprolyl isomerase D	2.54	0.275238	2.09	0.000706232
1427229_at	Hmgcr	3-hydroxy-3-methylglutaryl-Coenzyme A reductase	2.54	0.0530449	2.59	0.105764
1437008_x_at	Tmem109	transmembrane protein 109	2.54	0.15499	2.09	0.0681876
1445680_x_at	F2rl2	coagulation factor II (thrombin) receptor-like 2	2.54	0.224076	2.03	0.124441
1457810_at	Zbtb37	zinc finger and BTB domain containing 37	2.54	0.168422	2.2	0.287299
1460483_at	2610034E01Rik	RIKEN cDNA 2610034E01 gene	2.54	0.0430683	2.19	0.066033
1415859_at	Eif3c	eukaryotic translation initiation factor 3, subunit C	2.55	0.0844608	2.55	0.328509
1423418_at	Fdps	farnesyl diphosphate synthetase	2.55	0.263052	2.66	0.15772
1425410_at	Tprkb	Tp53rk binding protein	2.55	0.00310055	2.31	0.0760894
1429724_at	Prpf4	PRP4 pre-mRNA processing factor 4 homolog (yeast)	2.55	0.0725265	2.03	0.0817719
1451254_at	Ikbkap	inhibitor of kappa light polypeptide enhancer in B-cells, kinase complex-associated protein	2.55	0.144137	2.26	0.242554
1452252_at	Utp20	UTP20, small subunit (SSU) processome component, homolog (yeast)	2.55	0.118281	2.15	0.169779
1416068_at	Kars /// LOC631033	lysyl-tRNA synthetase /// similar to lysyl-tRNA synthetase	2.56	0.212585	2.07	0.084885
1422579_at	Hspe1	heat shock protein 1 (chaperonin 10)	2.56	0.162089	2.16	0.0619697
1423697_at	Psmd6	proteasome (prosome, macropain) 26S subunit, non-ATPase, 6	2.56	0.0955744	2.16	0.239651
1428476_a_at	Elac2	elaC homolog 2 (E. coli)	2.56	0.197012	2.07	0.108366
1429240_at	Stard4	StAR-related lipid transfer (START) domain containing 4	2.56	0.028915	2.01	0.275699
1429508_at	2310057M21Rik	RIKEN cDNA 2310057M21 gene	2.56	0.0976953	2.12	0.0176655
1432511_s_at	Cep27	centrosomal protein 27	2.56	0.0481308	2.02	0.226893
1435483_x_at	Slc25a32	solute carrier family 25, member 32	2.56	0.0358529	2.56	0.247188
1442367_at	Atp11c	Atpase, class VI, type 11C	2.56	0.390397	2.01	0.459795
1452086_at	Trmt5	TRM5 tRNA methyltransferase 5 homolog (S. cerevisiae)	2.56	0.133491	2.35	0.0119717
1460313_at	Olfr2	olfactory receptor 2	2.56	0.174094	2.23	0.104356
1416146_at	Hspa4	heat shock protein 4	2.57	0.162404	2.32	0.0650993
1417094_at	Acot7	acyl-CoA thioesterase 7	2.57	0.201828	2.15	0.0533685
1417095_a_at	Hspa14	heat shock protein 14	2.57	0.154672	2.01	0.119916
1427114_at	Ttc19	tetratricopeptide repeat domain 19	2.57	0.00159778	2.21	0.140529
1429350_at	Eid3	EP300 interacting inhibitor of differentiation 3	2.57	0.311926	2.06	0.250145
1451248_at	Prmt7	protein arginine N-methyltransferase 7	2.57	0.171473	2.14	0.00645276
1455862_at	Ubtd2	ubiquitin domain containing 2	2.57	0.105186	2.41	0.235282
1423616_at	Tarbp2	TAR (HIV) RNA binding protein 2	2.58	0.103786	2.05	0.0230931
1434185_at	Acaca	acetyl-Coenzyme A carboxylase alpha	2.58	0.0382084	2.45	0.0440574
1435630_s_at	Acat2	acetyl-Coenzyme A acetyltransferase 2	2.58	0.322587	2.12	0.283013
1460557_at	Supv3l1	suppressor of var1, 3-like 1 (S. cerevisiae)	2.58	0.146327	2.2	0.0243018
1416362_a_at	Fkbp4	FK506 binding protein 4	2.59	0.328015	2	0.135866
1418100_at	A030009H04Rik	RIKEN cDNA A030009H04 gene	2.59	0.183892	2.59	0.157429
1424258_at	Polr2d	polymerase (RNA) II (DNA directed) polypeptide D	2.59	0.0626543	2.06	0.0397543
1424792_at	Rpp40	ribonuclease P 40 subunit (human)	2.59	0.155714	2.06	0.0877522
1427966_at	BC087945	cDNA sequence BC087945	2.59	0.180775	2.2	0.132997
1428810_at	2700097O09Rik	RIKEN cDNA 2700097O09 gene	2.59	0.070775	2.08	0.0582278
1429291_at	Psmd1	proteasome (prosome, macropain) 26S subunit, non-ATPase, 1	2.59	0.0455868	2.28	0.111676
1451083_s_at	Aars	alanyl-tRNA synthetase	2.59	0.14328	2.2	0.0647757
1452430_s_at	Sfrs1 /// LOC100048559	splicing factor, arginine/serine-rich 1 (ASF/SF2) /// similar to splicing factor, arginine/serine-rich 1 (splicing factor 2, alternate splicing factor)	2.59	0.26084	2.22	0.0152843
1416606_s_at	Nola2	nucleolar protein family A, member 2	2.6	0.110995	2.05	0.00164552
1416646_at	Afp	alpha fetoprotein	2.6	0.0402178	2.03	0.20638
1425682_a_at	Tprkb	Tp53rk binding protein	2.6	0.0177659	2.23	0.185469
1435118_at	Tsen2	tRNA splicing endonuclease 2 homolog (SEN2, S. cerevisiae)	2.6	0.0140097	2.17	0.185575
1435645_at	Mmd /// LOC676546	monocyte to macrophage differentiation-associated /// similar to monocyte to macrophage differentiation-associated	2.6	6.54539e-05	3.12	0.0533221
1436984_at	Abi2	abl-interactor 2	2.6	0.0693508	2.96	0.234564
1438852_x_at	Mcm6	minichromosome maintenance deficient 6 (MIS5 homolog, S. pombe) (S. cerevisiae)	2.6	0.159866	2.31	0.118642
1455456_a_at	Timm50	translocase of inner mitochondrial membrane 50 homolog (yeast)	2.6	0.135324	2.18	0.124624
1456225_x_at	Trib3	tribbles homolog 3 (Drosophila)	2.6	0.0552013	2.4	0.025179
1417053_at	Phb	prohibitin	2.61	0.206465	2.26	0.0709834
1418929_at	Ift57	intraflagellar transport 57 homolog (Chlamydomonas)	2.61	0.0167134	2.14	0.0617679
1422536_at	Tnni3	troponin I, cardiac	2.61	0.0335552	2.08	0.190745
1427950_at	Zfp294	zinc finger protein 294	2.61	0.13509	2.51	0.307712
1428153_at	Mrps10	mitochondrial ribosomal protein S10	2.61	0.0854738	2.09	0.040314
1426645_at	Hsp90aa1	heat shock protein 90, alpha (cytosolic), class A member 1	2.62	0.0697719	2.12	0.117454
1428772_at	Xpot	exportin, tRNA (nuclear export receptor for tRNAs)	2.62	0.216697	2.41	0.148107
1429461_at	Ints2	integrator complex subunit 2	2.62	0.0439586	2.63	0.254596
1448365_at	Exosc7	exosome component 7	2.62	0.0884027	2.07	0.0402864
1448740_at	Rangrf	RAN guanine nucleotide release factor	2.62	0.0549367	2.38	0.0282783
1450506_a_at	Isg20l1	interferon stimulated exonuclease gene 20-like 1	2.62	0.230744	2.17	0.0122005
1460348_at	Mad2l2	MAD2 mitotic arrest deficient-like 2 (yeast)	2.62	0.218052	2.43	0.0375148
1419839_x_at	Prpf19	PRP19/PSO4 pre-mRNA processing factor 19 homolog (S. cerevisiae)	2.63	0.216272	2.08	0.232212
1424343_a_at	Eif1a	eukaryotic translation initiation factor 1A	2.63	0.227178	2.22	0.116621
1455740_at	Hnrnpa1	heterogeneous nuclear ribonucleoprotein A1	2.63	0.0499616	2.78	0.310369
1416559_at	1500003O22Rik	RIKEN cDNA 1500003O22 gene	2.64	0.181158	2.01	0.123676
1417769_at	Psmc6	proteasome (prosome, macropain) 26S subunit, ATPase, 6	2.64	0.192405	2.11	0.243598
1424520_at	2010305A19Rik	RIKEN cDNA 2010305A19 gene	2.64	0.112433	2.26	0.0727659
1425993_a_at	Hsph1	heat shock 105kDa/110kDa protein 1	2.64	0.095041	2.32	0.0447923
1434414_at	Foxred2	FAD-dependent oxidoreductase domain containing 2	2.64	0.0644194	2.12	0.0291729
1447762_x_at	Car12	carbonic anyhydrase 12	2.64	0.0107992	2.2	0.176632
1451452_a_at	Rgs16	regulator of G-protein signaling 16	2.64	0.107043	2.75	0.0104899
1454607_s_at	Psat1	phosphoserine aminotransferase 1	2.64	0.116629	2.11	0.0295871
1423373_at	Rpp30	ribonuclease P/MRP 30 subunit (human)	2.65	0.0416748	2.05	0.00637666
1423479_at	Nol11	nucleolar protein 11	2.65	0.171301	2.28	0.0453907
1429122_a_at	1700040I03Rik	RIKEN cDNA 1700040I03 gene	2.65	0.167456	2.2	0.055704
1429786_a_at	Zwint	ZW10 interactor	2.65	0.210001	2.37	0.0324516
1431212_a_at	Trmt6	tRNA methyltransferase 6 homolog (S. cerevisiae)	2.65	0.26715	2.12	0.411241
1433110_at	5830474E16Rik	RIKEN cDNA 5830474E16 gene	2.65	0.148434	3.69	0.271035
1433258_at	A330102K18Rik	RIKEN cDNA A330102K18 gene	2.65	0.444467	2.38	0.620981
1437914_at	E2f6	E2F transcription factor 6	2.65	0.0428044	2.29	0.0903955
1443971_x_at	Mpp7	Membrane protein, palmitoylated 7 (MAGUK p55 subfamily member 7)	2.65	0.290291	2.33	0.377005
1451293_at	Rrp9	RRP9, small subunit (SSU) processome component, homolog (yeast)	2.65	0.254264	2.1	0.255392
1452215_at	9130401M01Rik	RIKEN cDNA 9130401M01 gene	2.65	0.149266	2.31	0.167611
1455878_at	2700023E23Rik	RIKEN cDNA 2700023E23 gene	2.65	0.0629313	2.71	0.054911
1416400_at	Pycrl	pyrroline-5-carboxylate reductase-like	2.66	0.0817699	2.13	0.0155438
1416890_at	Wdr74	WD repeat domain 74	2.66	0.109535	2.13	0.0328455
1416973_at	Nhp2l1 /// EG434401	NHP2 non-histone chromosome protein 2-like 1 (S. cerevisiae) /// predicted gene, EG434401	2.66	0.0568827	2.05	0.0010969
1417434_at	Gpd2	glycerol phosphate dehydrogenase 2, mitochondrial	2.66	0.170232	2.14	0.267131
1433580_at	Nup54	nucleoporin 54	2.66	0.141609	2.12	0.295791
1438294_at	Atxn1	ataxin 1	2.66	0.0201301	2.7	0.109813
1426187_a_at	Hax1	HCLS1 associated X-1	2.67	0.194518	2.15	0.0705817
1453019_at	Nvl	nuclear VCP-like	2.67	0.0451086	2.07	0.213182
1426785_s_at	Mgll	monoglyceride lipase	2.68	0.156739	2.27	0.102893
1456057_x_at	Tmem109	transmembrane protein 109	2.68	0.137618	2.14	0.0106235
1460167_at	Aldh7a1	aldehyde dehydrogenase family 7, member A1	2.68	0.0697923	2.25	0.0339828
1422461_at	Atad3a	ATPase family, AAA domain containing 3A	2.69	0.252716	2.26	0.124107
1428554_a_at	1810035L17Rik	RIKEN cDNA 1810035L17 gene	2.69	0.103474	2.42	0.159626
1431411_a_at	Rai12	retinoic acid induced 12	2.69	0.0575779	2.25	0.0623407
1436222_at	Gas5	growth arrest specific 5	2.69	0.197499	2.67	0.0223953
1442235_at	Plagl2	Pleiomorphic adenoma gene-like 2	2.69	0.0570661	2.64	0.0448716
1448746_at	Nbn	nibrin	2.69	0.00141133	2.31	0.0962818
1449349_at	Nudt1	nudix (nucleoside diphosphate linked moiety X)-type motif 1	2.69	0.0652711	2.02	0.160222
1453577_at	Ube2cbp	ubiquitin-conjugating enzyme E2C binding protein	2.69	0.0249322	2.22	0.112437
1416595_at	Mrps22	mitochondrial ribosomal protein S22	2.7	0.106877	2.02	0.0840528
1417719_at	Sap30	sin3 associated polypeptide	2.7	0.279382	2.03	0.477941
1436704_x_at	Mthfd1	methylenetetrahydrofolate dehydrogenase (NADP+ dependent), methenyltetrahydrofolate cyclohydrolase, formyltetrahydrofolate synthase	2.7	0.163848	2.3	0.201391
1442030_at	Gene name not assigned for this probe set	Gene name not assigned for this probe set	2.7	0.14886	2.38	0.185538
1447703_x_at	Zfp593	zinc finger protein 593	2.7	0.00247447	2.61	0.114733
1448646_at	Wdr12	WD repeat domain 12	2.7	0.0526358	2.09	0.0224996
1448947_at	Setd6 /// 2810004N23Rik	SET domain containing 6 /// RIKEN cDNA 2810004N23 gene	2.7	0.0171819	2.02	0.0167724
1449635_at	Prpf19	PRP19/PSO4 pre-mRNA processing factor 19 homolog (S. cerevisiae)	2.7	0.208413	2.12	0.208059
1451285_at	Fus	fusion, derived from t(12;16) malignant liposarcoma (human)	2.7	0.34441	2.35	0.168293
1460638_at	Yars	tyrosyl-tRNA synthetase	2.7	0.249923	2.16	0.0854517
1424013_at	Etf1	eukaryotic translation termination factor 1	2.71	0.131649	2.22	0.0970319
1427037_at	Eif4g1	eukaryotic translation initiation factor 4, gamma 1	2.71	0.026677	2.41	0.404346
1436020_at	Zfp828	zinc finger protein 828	2.71	0.00837562	2.3	0.0898153
1455814_x_at	Ddx39	DEAD (Asp-Glu-Ala-Asp) box polypeptide 39	2.71	0.0733132	2.27	0.022463
1455951_at	Mars	methionine-tRNA synthetase	2.71	0.205238	2.16	0.000828502
1456791_at	Zfp800	zinc finger protein 800	2.71	0.387237	3.28	0.435846
1415888_at	Hdgf	hepatoma-derived growth factor	2.72	0.163718	2.57	0.288358
1418074_at	St6galnac4	ST6 (alpha-N-acetyl-neuraminyl-2,3-beta-galactosyl-1,3)-N-acetylgalactosaminide alpha-2,6-sialyltransferase 4	2.72	0.120406	2.4	0.0170194
1419680_a_at	Elac2	elaC homolog 2 (E. coli)	2.72	0.170948	2.23	0.0492844
1421950_at	Pfdn2	prefoldin 2	2.72	0.168249	2.16	0.232805
1422753_a_at	Polr3k	polymerase (RNA) III (DNA directed) polypeptide K	2.72	0.16366	2.11	0.0538206
1430982_at	Sfrs1 /// LOC100048559	splicing factor, arginine/serine-rich 1 (ASF/SF2) /// similar to splicing factor, arginine/serine-rich 1 (splicing factor 2, alternate splicing factor)	2.72	0.193395	2.13	0.0101283
1434003_a_at	Dhps	deoxyhypusine synthase	2.72	0.200064	2.14	0.0485105
1416849_at	Cisd1	CDGSH iron sulfur domain 1	2.73	0.120107	2.14	0.130268
1416940_at	Ppif	peptidylprolyl isomerase F (cyclophilin F)	2.73	0.16941	2.02	0.187105
1420024_s_at	Etf1	eukaryotic translation termination factor 1	2.73	0.0339614	2.1	0.0075572
1423289_a_at	1810029B16Rik	RIKEN cDNA 1810029B16 gene	2.73	0.0396979	2.55	0.048142
1423815_at	Ddx56	DEAD (Asp-Glu-Ala-Asp) box polypeptide 56	2.73	0.221412	2.2	0.121022
1447585_s_at	Mrps6	mitochondrial ribosomal protein S6	2.73	0.1103	2.49	0.0238253
1448192_s_at	Prps1 /// Mipol1 /// AU021838	phosphoribosyl pyrophosphate synthetase 1 /// mirror-image polydactyly gene 1 homolog (human) /// expressed sequence AU021838	2.73	0.262404	2.32	0.0457274
1448585_at	Gtf2h4	general transcription factor II H, polypeptide 4	2.73	0.158175	2.09	0.0112307
1449194_at	Mrps25	mitochondrial ribosomal protein S25	2.73	0.0197601	2.22	0.0881321
1449448_at	Med9	mediator of RNA polymerase II transcription, subunit 9 homolog (yeast)	2.73	0.0706581	2.2	0.121749
1452013_at	Atp10a	ATPase, class V, type 10A	2.73	0.0944823	2.55	0.110605
1433974_at	Sephs1	selenophosphate synthetase 1	2.74	0.103715	2.1	0.048253
1434482_at	D4Ertd22e	DNA segment, Chr 4, ERATO Doi 22, expressed	2.74	0.0430283	2.28	0.180378
1453745_at	2700038G22Rik	RIKEN cDNA 2700038G22 gene	2.74	0.0743068	2.68	0.0390111
1455043_at	Tnpo1	transportin 1	2.74	0.0746251	2.31	0.00117323
1416228_at	Pin1	protein (peptidyl-prolyl cis/trans isomerase) NIMA-interacting 1	2.75	0.0591062	2.01	0.0160939
1419454_x_at	Pias2	protein inhibitor of activated STAT 2	2.75	0.112683	2.27	0.173735
1431089_at	Cpsf2	cleavage and polyadenylation specific factor 2	2.75	0.0801011	2.11	0.0865439
1433622_at	Gemin4	gem (nuclear organelle) associated protein 4	2.75	0.178579	2.43	0.0334023
1460563_at	Nus1 /// LOC100047601	nuclear undecaprenyl pyrophosphate synthase 1 homolog (S. cerevisiae) /// similar to DNA segment, Chr 10, ERATO Doi 438, expressed	2.75	0.0330246	2.46	0.32613
1415750_at	Tbl3	transducin (beta)-like 3	2.77	0.166967	2.39	0.0933544
1423481_at	Riok2	RIO kinase 2 (yeast)	2.77	0.105939	2.25	0.0947227
1426831_at	Ahcyl1	S-adenosylhomocysteine hydrolase-like 1	2.77	0.0794012	3.39	0.30999
1430138_at	Cd3eap	CD3E antigen, epsilon polypeptide associated protein	2.77	0.0485953	2.45	0.101637
1447272_s_at	Atp10a	ATPase, class V, type 10A	2.77	0.293664	2.67	0.0283331
1451069_at	Pim3	proviral integration site 3	2.77	0.229301	2.24	0.126013
1451365_at	Rbm19	RNA binding motif protein 19	2.77	0.170575	2.16	0.0935756
1458439_a_at	Dzip3	DAZ interacting protein 3, zinc finger	2.77	0.34066	2.3	0.448428
1417519_at	Plagl2	pleiomorphic adenoma gene-like 2	2.78	0.205854	2.24	0.0275983
1420917_at	Prpf40a	PRP40 pre-mRNA processing factor 40 homolog A (yeast)	2.78	0.187895	2.61	0.393616
1432052_at	Exosc1	Exosome component 1	2.78	0.205694	2.32	0.0307732
1437682_x_at	1110004E09Rik	RIKEN cDNA 1110004E09 gene	2.78	0.0543729	2.14	0.238466
1448794_s_at	Dnajc2	DnaJ (Hsp40) homolog, subfamily C, member 2	2.78	0.0670757	2.78	0.213714
1450909_at	Eif4e	eukaryotic translation initiation factor 4E	2.78	0.0167169	2.27	0.216046
1451095_at	Asns	asparagine synthetase	2.78	0.0237686	2.08	0.107024
1454120_a_at	Pcgf6	polycomb group ring finger 6	2.78	0.25516	2.69	0.244743
1454214_a_at	2410019A14Rik	RIKEN cDNA 2410019A14 gene	2.78	0.0567241	2.28	0.0429012
1457292_at	Josd3	Josephin domain containing 3	2.78	0.135444	2.53	0.00677008
1434448_at	Txlna	taxilin alpha	2.79	0.100875	2.05	0.129702
1436881_x_at	Afp	alpha fetoprotein	2.79	0.0518782	2.32	0.154498
1450860_at	Lap3	leucine aminopeptidase 3	2.79	0.0745349	2.33	0.0197171
1455149_at	Sh3rf1	SH3 domain containing ring finger 1	2.79	0.101171	3.03	0.188769
1416748_a_at	Mre11a	meiotic recombination 11 homolog A (S. cerevisiae)	2.8	0.11884	2.14	0.170475
1416998_at	Rrs1	RRS1 ribosome biogenesis regulator homolog (S. cerevisiae)	2.8	0.142068	2.31	0.00965811
1424291_at	Nup93	nucleoporin 93	2.8	0.0411701	2.36	0.078121
1426713_s_at	Eprs	glutamyl-prolyl-tRNA synthetase	2.8	0.0303314	2.42	0.068728
1427375_at	Rg9mtd2	RNA (guanine-9-) methyltransferase domain containing 2	2.8	0.177507	2	0.0855781
1433446_at	Hmgcs1 /// LOC100040592	3-hydroxy-3-methylglutaryl-Coenzyme A synthase 1 /// similar to Hmgcs1 protein	2.8	0.056772	2.82	0.0692406
1434194_at	Mtap2	microtubule-associated protein 2	2.8	0.00145866	4.69	0.239023
1440852_at	Idi2 /// LOC100039655	isopentenyl-diphosphate delta isomerase 2 /// similar to isopentenyl diphosphate delta-isomerase type 2	2.8	0.131891	4.83	0.00657464
1455007_s_at	Gpt2	glutamic pyruvate transaminase (alanine aminotransferase) 2	2.8	0.0113428	2.41	0.0287777
1416042_s_at	Nasp	nuclear autoantigenic sperm protein (histone-binding)	2.81	0.106703	2.16	0.0075012
1422845_at	Canx	calnexin	2.81	0.079914	2.6	0.255073
1424705_at	Rbmx2	RNA binding motif protein, X-linked 2	2.81	0.0273161	2.11	0.0395481
1427940_s_at	Mycbp	c-myc binding protein	2.81	0.094826	2.02	0.083366
1430134_a_at	Yars2	tyrosyl-tRNA synthetase 2 (mitochondrial)	2.81	0.153743	2.51	0.0645788
1444058_at	Dzip3	DAZ interacting protein 3, zinc finger	2.81	0.304343	2.46	0.357281
1447999_x_at	Gapdh /// LOC435480 /// LOC622075 /// EG622339 /// LOC622432 /// LOC667354 /// LOC100039840 /// LOC100040053 /// LOC100040109 /// LOC100040634 /// LOC100041325 /// LOC100042025 /// LOC100042349 /// RP23-403O15.4 /// LOC100046067 /// LOC100046224 /// LOC100046937 /// LOC100047352 /// LOC100048253 /// LOC100048291	glyceraldehyde-3-phosphate dehydrogenase /// similar to Glyceraldehyde-3-phosphate dehydrogenase (GAPDH) /// similar to Glyceraldehyde-3-phosphate dehydrogenase /// predicted gene, EG622339 /// glyceraldehyde-3-phosphate dehydrogenase pseudogene /// similar to glyceraldehyde-3-phosphate-dehydrogenase	2.81	0.235631	2.08	0.127339
1448795_a_at	Tbrg4 /// LOC100046166	transforming growth factor beta regulated gene 4 /// similar to Transforming growth factor beta regulated gene 4	2.81	0.137399	2.23	0.0375301
1455035_s_at	Nol5a	nucleolar protein 5A	2.81	0.10524	2.31	0.0200992
1456541_x_at	Atad3a	ATPase family, AAA domain containing 3A	2.81	0.112098	2.39	0.0118316
1457281_at	Dnajc21	DnaJ (Hsp40) homolog, subfamily C, member 21	2.81	0.10042	2.42	0.156433
1459717_at	Gene name not assigned for this probe set	Gene name not assigned for this probe set	2.81	0.33714	2.42	0.417987
1415778_at	Morf4l2	mortality factor 4 like 2	2.82	0.230779	2.19	0.290396
1419029_at	Ero1l	ERO1-like (S. cerevisiae)	2.82	0.0209852	2.21	0.0644384
1424161_at	Ddx27	DEAD (Asp-Glu-Ala-Asp) box polypeptide 27	2.82	0.276759	2.11	0.127338
1424436_at	Gart	phosphoribosylglycinamide formyltransferase	2.82	0.122534	2.1	0.0257417
1424760_a_at	Smyd2	SET and MYND domain containing 2	2.82	0.167554	2.63	0.0191797
1426630_at	Exosc2	exosome component 2	2.82	0.0935574	2.17	0.0330339
1440960_at	Gene name not assigned for this probe set	Gene name not assigned for this probe set	2.82	0.0773148	3.02	0.162797
1452830_s_at	Cad	carbamoyl-phosphate synthetase 2, aspartate transcarbamylase, and dihydroorotase	2.82	0.0192253	2.43	0.123872
1419472_s_at	Nudc /// Nudc-ps1 /// LOC100041237	nuclear distribution gene C homolog (Aspergillus) /// nuclear distribution gene C homolog (Aspergillus), pseudogene 1 /// similar to MNUDC protein	2.83	0.0602814	2.05	0.0378946
1420023_at	Etf1	eukaryotic translation termination factor 1	2.83	0.202253	2.72	0.135582
1422482_at	Ruvbl2	RuvB-like protein 2	2.83	0.217829	2.13	0.238586
1423841_at	Bxdc2	brix domain containing 2	2.83	0.119869	2.21	0.101257
1424327_at	3200002M19Rik	RIKEN cDNA 3200002M19 gene	2.83	0.157086	2.19	0.0611115
1424887_at	Klhdc4	kelch domain containing 4	2.83	0.070939	2.35	0.124314
1426980_s_at	E130012A19Rik	RIKEN cDNA E130012A19 gene	2.83	0.422985	2.28	0.316665
1437343_x_at	Atad3a	ATPase family, AAA domain containing 3A	2.83	0.0469269	2.37	0.0414562
1438168_x_at	Ddx39	DEAD (Asp-Glu-Ala-Asp) box polypeptide 39	2.83	0.0439762	2.34	0.0534985
1455102_at	Larp4	La ribonucleoprotein domain family, member 4	2.83	0.101646	2.55	0.123474
1460370_at	Top1mt	DNA topoisomerase 1, mitochondrial	2.83	0.0864955	2.13	0.0380933
1417096_at	Rrp15	ribosomal RNA processing 15 homolog (S. cerevisiae)	2.84	0.15695	2.35	0.0205114
1417523_at	Plek	pleckstrin	2.84	0.172233	4.01	0.0104783
1424019_at	Nol1	nucleolar protein 1	2.84	0.277542	2.34	0.160156
1426290_at	Dimt1	DIM1 dimethyladenosine transferase 1-like (S. cerevisiae)	2.84	0.127928	2.32	0.06419
1426626_at	Gtf2f2	general transcription factor IIF, polypeptide 2	2.84	0.104587	2.64	0.086776
1423143_at	Gtpbp4	GTP binding protein 4	2.85	0.0423276	3.41	0.242871
1423204_at	Tm9sf4	transmembrane 9 superfamily protein member 4	2.85	0.060155	2.4	0.0331925
1425019_at	Ubxd4	UBX domain containing 4	2.85	0.198414	2.52	0.339679
1425197_at	Ptpn2	protein tyrosine phosphatase, non-receptor type 2	2.85	0.0566923	2.23	0.124118
1436879_x_at	Afp	alpha fetoprotein	2.85	0.00118166	2.5	0.19723
1450297_at	Il6	interleukin 6	2.85	0.0836734	2.55	0.0861791
1451345_at	Mtap	methylthioadenosine phosphorylase	2.85	0.189969	2.69	0.0364264
1452158_at	Eprs	glutamyl-prolyl-tRNA synthetase	2.85	0.11443	2.44	0.118315
1452831_s_at	Ppat	phosphoribosyl pyrophosphate amidotransferase	2.85	0.00720998	2.2	0.114472
1425617_at	Dhx9	DEAH (Asp-Glu-Ala-His) box polypeptide 9	2.86	0.0745478	2.26	0.0377145
1427381_at	Irg1	immunoresponsive gene 1	2.86	0.0811004	4.91	0.215217
1429306_at	Lzic	leucine zipper and CTNNBIP1 domain containing	2.86	0.0278431	2.25	0.0314839
1433444_at	Hmgcs1 /// LOC100040592	3-hydroxy-3-methylglutaryl-Coenzyme A synthase 1 /// similar to Hmgcs1 protein	2.86	0.00533693	3	0.0602936
1438480_a_at	Thyn1	thymocyte nuclear protein 1	2.86	0.0750925	2.28	0.0882495
1451895_a_at	Dhcr24	24-dehydrocholesterol reductase	2.86	0.160123	2.16	0.111764
1452394_at	Cars	cysteinyl-tRNA synthetase	2.86	0.185101	2.26	0.125617
1453187_at	Ociad2	OCIA domain containing 2	2.86	0.0135522	2.46	0.0827563
1421828_at	Kpna3	karyopherin (importin) alpha 3	2.87	0.132216	2.37	0.0985779
1423884_at	Cirh1a	cirrhosis, autosomal recessive 1A (human)	2.87	0.12487	2.33	0.00139066
1425569_a_at	Slamf1	signaling lymphocytic activation molecule family member 1	2.87	0.329606	3.93	0.0181217
1426939_at	Tsr2	TSR2, 20S rRNA accumulation, homolog (S. cerevisiae)	2.87	0.097556	2.04	0.0548061
1428052_a_at	Zmym1	zinc finger, MYM domain containing 1	2.87	0.129342	2.36	0.072349
1429234_s_at	Sept11	septin 11	2.87	0.180791	2.75	0.0452186
1432164_a_at	Gcsh	glycine cleavage system protein H (aminomethyl carrier)	2.87	0.166468	2.54	0.0242421
1460121_at	9630010G10Rik	RIKEN cDNA 9630010G10 gene	2.87	0.0370925	3.28	0.0979956
1418305_s_at	Nola1	nucleolar protein family A, member 1 (H/ACA small nucleolar RNPs)	2.88	0.0257659	2.2	0.0470188
1426837_at	Metap1	methionyl aminopeptidase 1	2.88	0.0560189	2.48	0.137986
1440816_x_at	Ddx1	DEAD (Asp-Glu-Ala-Asp) box polypeptide 1	2.88	0.165106	2.55	0.205389
1451445_at	Umps	uridine monophosphate synthetase	2.88	0.277505	2.49	0.017068
1455174_at	Rps19bp1	ribosomal protein S19 binding protein 1	2.88	0.0359032	2.51	0.0502877
1423675_at	Usp1	ubiquitin specific peptdiase 1	2.89	0.0484736	2	0.204787
1452661_at	Tfrc	transferrin receptor	2.89	0.00872928	2.21	0.0769819
1454888_at	Pfdn4	prefoldin 4	2.89	0.0364938	2.46	0.102335
1416031_s_at	Mcm7	minichromosome maintenance deficient 7 (S. cerevisiae)	2.9	0.187511	2.04	0.0403553
1425198_at	Ptpn2	protein tyrosine phosphatase, non-receptor type 2	2.9	0.0694228	2.31	0.298394
1428129_at	Lman1	lectin, mannose-binding, 1	2.9	0.0410195	2.23	0.174801
1435231_at	Coq4	coenzyme Q4 homolog (yeast)	2.9	0.0493133	2.4	0.0627856
1437696_at	BC049807	cDNA sequence BC049807	2.9	0.149299	5.32	0.119681
1448277_at	Pold2	polymerase (DNA directed), delta 2, regulatory subunit	2.9	0.207946	2.02	0.0884527
1451026_at	Ftsj3	FtsJ homolog 3 (E. coli)	2.9	0.135468	2.36	0.00299385
1452753_at	Foxk2	forkhead box K2	2.9	0.0634141	2.22	0.0757156
1424244_at	Rwdd4a	RWD domain containing 4A	2.91	0.0775337	2.55	0.184875
1428519_at	2610528E23Rik	RIKEN cDNA 2610528E23 gene	2.91	0.000308807	2.35	0.130467
1437902_s_at	Rarres2	retinoic acid receptor responder (tazarotene induced) 2	2.91	0.195343	2.46	0.0855316
1448633_at	Prpf31	PRP31 pre-mRNA processing factor 31 homolog (yeast)	2.91	0.0544384	2.14	0.00603834
1421819_a_at	Set /// LOC671392	SET translocation /// similar to protein phosphatase 2A inhibitor-2 I-2PP2A	2.92	0.0970303	2.13	0.014846
1434630_at	Ankrd28	ankyrin repeat domain 28	2.92	0.0608238	2.56	0.0890798
1455570_x_at	Cnn3 /// LOC100047856	calponin 3, acidic /// similar to calponin 3, acidic	2.92	0.0130899	2.46	0.0480016
1455803_at	Slco4a1	solute carrier organic anion transporter family, member 4a1	2.92	0.023671	2.54	0.060819
1457248_x_at	Hsd17b7	hydroxysteroid (17-beta) dehydrogenase 7	2.92	0.131826	2.35	0.191945
1417093_a_at	Gtf2h4	general transcription factor II H, polypeptide 4	2.93	0.0951265	2.31	0.0737213
1419452_at	Uchl5	ubiquitin carboxyl-terminal esterase L5	2.93	0.0314188	2.04	0.0906501
1420873_at	Twf1	twinfilin, actin-binding protein, homolog 1 (Drosophila)	2.93	0.190782	2.43	0.105212
1424289_at	Osgin2	oxidative stress induced growth inhibitor family member 2	2.93	0.178494	2.36	0.322873
1425331_at	Zfp106	zinc finger protein 106	2.93	0.00408295	2.75	0.122401
1425745_a_at	Tacc2	transforming, acidic coiled-coil containing protein 2	2.93	0.033595	2.35	0.113382
1428354_at	Foxk2	forkhead box K2	2.93	0.00244695	2.39	0.00605415
1433567_at	Gmps	guanine monphosphate synthetase	2.93	0.05945	2.18	0.0676438
1448777_at	Mcm2	minichromosome maintenance deficient 2 mitotin (S. cerevisiae)	2.93	0.280839	2.3	0.0570371
1452154_at	Iars	isoleucine-tRNA synthetase	2.93	0.217158	2.28	0.137091
1453045_at	Ccdc41	coiled-coil domain containing 41	2.93	0.0874498	2.61	0.0791052
1456584_x_at	Phgdh /// LOC385344 /// EG627427 /// LOC630761 /// LOC630896 /// LOC637235 /// LOC665516 /// EG666422 /// EG666875 /// LOC668506 /// LOC668576 /// EG668771 /// LOC675316	3-phosphoglycerate dehydrogenase /// similar to 3-phosphoglycerate dehydrogenase /// predicted gene, EG627427 /// predicted gene, EG666422 /// predicted gene, EG666875 /// similar to Phosphoglycerate dehydrogenase /// predicted gene, EG668771 /// hypothetical protein LOC675316	2.93	0.144588	2.17	0.138755
1418372_at	Adsl	adenylosuccinate lyase	2.94	0.23056	2.35	0.0655781
1421174_at	Irf4	interferon regulatory factor 4	2.94	0.160199	2.37	0.029306
1422547_at	Ranbp1	RAN binding protein 1	2.94	0.00919223	2.16	0.0161497
1426599_a_at	Slc2a1	solute carrier family 2 (facilitated glucose transporter), member 1	2.94	0.0480336	2.11	0.0874532
1449116_a_at	Dtymk	deoxythymidylate kinase	2.94	0.030674	2.19	0.131069
1456597_at	Heatr3	HEAT repeat containing 3	2.94	0.01284	2.35	0.0362831
1422767_at	Bysl	bystin-like	2.95	0.0862274	2.33	0.0888454
1424440_at	Mrps6	mitochondrial ribosomal protein S6	2.95	0.134067	3.13	0.0785603
1429154_at	Slc35f2 /// LOC100048307	solute carrier family 35, member F2 /// similar to Solute carrier family 35, member F2	2.95	0.256145	2.42	0.0746625
1448884_at	Gtf2e2	general transcription factor II E, polypeptide 2 (beta subunit)	2.95	0.110499	2.22	0.022301
1450943_at	Magohb	mago-nashi homolog B (Drosophila)	2.95	0.162517	2.3	0.107188
1451509_at	Taf9	TAF9 RNA polymerase II, TATA box binding protein (TBP)-associated factor	2.95	0.0185338	2.31	0.0721445
1454142_a_at	Pwp1	PWP1 homolog (S. cerevisiae)	2.95	0.239744	2.41	0.129444
1431235_at	Matr3	matrin 3	2.96	0.0684314	2.78	0.100846
1432478_a_at	Rnf19b	ring finger protein 19B	2.96	0.195777	2.23	0.212666
1436759_x_at	Cnn3 /// LOC100047856	calponin 3, acidic /// similar to calponin 3, acidic	2.96	0.00280072	2.74	0.14182
1438761_a_at	Odc1 /// LOC627245 /// EG666231 /// EG668343 /// LOC677259	ornithine decarboxylase, structural 1 /// similar to Odc1 protein /// predicted gene, EG666231 /// predicted gene, EG668343 /// similar to Ornithine decarboxylase (ODC)	2.96	0.0476659	2.52	0.0165544
1449578_at	Supt16h	suppressor of Ty 16 homolog (S. cerevisiae)	2.96	0.0222346	2.18	0.326863
1450423_s_at	Bxdc1	brix domain containing 1	2.96	0.0309712	2.2	0.0750512
1415773_at	Ncl	nucleolin	2.97	0.350477	2.41	0.0243627
1416345_at	Timm8a1 /// LOC100039343 /// LOC100045062	translocase of inner mitochondrial membrane 8 homolog a1 (yeast) /// similar to small zinc finger-like protein	2.97	0.0948056	2.3	0.0587822
1417587_at	Timeless	timeless homolog (Drosophila)	2.97	0.141477	2.48	0.307354
1428379_at	Slc17a6	solute carrier family 17 (sodium-dependent inorganic phosphate cotransporter), member 6	2.97	0.0710548	2.93	0.0271273
1438322_x_at	Fdft1	farnesyl diphosphate farnesyl transferase 1	2.97	0.00279817	2.83	0.130545
1451144_at	Bxdc2	brix domain containing 2	2.97	0.0610096	2.27	0.0130616
1416439_at	2410015N17Rik	RIKEN cDNA 2410015N17 gene	2.98	0.116941	2.06	0.0946454
1424328_s_at	3200002M19Rik	RIKEN cDNA 3200002M19 gene	2.98	0.165749	2.29	0.112784
1439169_at	Gene name not assigned for this probe set	Gene name not assigned for this probe set	2.98	0.147584	2.53	0.189616
1451065_a_at	Ddx39	DEAD (Asp-Glu-Ala-Asp) box polypeptide 39	2.98	0.00494627	2.4	0.0393847
1458333_x_at	Utf1	undifferentiated embryonic cell transcription factor 1	2.98	0.132902	2.78	0.186498
1415915_at	Ddx1	DEAD (Asp-Glu-Ala-Asp) box polypeptide 1	2.99	0.123868	2.29	0.0735472
1416645_a_at	Afp	alpha fetoprotein	2.99	0.00131299	2.56	0.250084
1417601_at	Rgs1	regulator of G-protein signaling 1	2.99	0.153699	2.4	0.104124
1424498_at	5730596K20Rik	RIKEN cDNA 5730596K20 gene	2.99	0.208412	3.28	0.170224
1440042_at	Ank2	ankyrin 2, brain	2.99	0.433178	2.83	0.44013
1418504_at	Hspa9	heat shock protein 9	3	0.175205	2.43	0.00225735
1424321_at	Rfc4	replication factor C (activator 1) 4	3	0.168424	2.16	0.129
1448604_at	Uck2	uridine-cytidine kinase 2	3	0.368384	2.36	0.272788
1450986_at	Nol5	nucleolar protein 5	3	0.0955788	2.64	0.0503957
1419385_a_at	Ubqln1	ubiquilin 1	3.01	0.156001	2.66	0.037548
1426370_at	Mlstd2	male sterility domain containing 2	3.01	0.107646	2.79	0.129578
1436541_at	2310008H09Rik	RIKEN cDNA 2310008H09 gene	3.01	0.150354	2.18	0.0200555
1434204_x_at	Shmt2	Serine hydroxymethyltransferase 2 (mitochondrial)	3.02	0.304127	2.47	0.134957
1449390_at	Gpatch4	G patch domain containing 4	3.02	0.142696	2.57	0.0341145
1450068_at	Baz1b	bromodomain adjacent to zinc finger domain, 1B	3.02	0.342844	2.76	0.501506
1455985_x_at	Shmt2	serine hydroxymethyltransferase 2 (mitochondrial)	3.02	0.310289	2.5	0.241757
1460521_a_at	Obfc2a	oligonucleotide/oligosaccharide-binding fold containing 2A	3.02	0.171679	2.43	0.108534
1415993_at	Sqle	squalene epoxidase	3.03	0.121582	3.02	0.00317875
1416835_s_at	Amd1 /// Amd2 /// Amd-ps3	S-adenosylmethionine decarboxylase 1 /// S-adenosylmethionine decarboxylase 2 /// S-adenosylmethionine decarboxylase, pseudogene 3	3.03	0.0154308	2.32	0.166246
1418727_at	Nup155	nucleoporin 155	3.03	0.128801	2.27	0.0301514
1415802_at	Slc16a1	solute carrier family 16 (monocarboxylic acid transporters), member 1	3.04	0.0868735	2.65	0.243179
1433445_x_at	Hmgcs1 /// LOC100040592	3-hydroxy-3-methylglutaryl-Coenzyme A synthase 1 /// similar to Hmgcs1 protein	3.04	0.0720415	3.07	0.121973
1435860_at	Slc5a6	solute carrier family 5 (sodium-dependent vitamin transporter), member 6	3.04	0.19144	2.88	0.0602173
1452987_at	Josd3	Josephin domain containing 3	3.04	0.169276	2.7	0.265405
1425140_at	Lactb2	lactamase, beta 2	3.05	0.0717794	2.54	0.125597
1434116_at	Cbx2	chromobox homolog 2 (Drosophila Pc class)	3.05	0.0738456	2.32	0.126341
1450322_s_at	Slfn3 /// Slfn4	schlafen 3 /// schlafen 4	3.05	0.102165	2.31	0.0946892
1451056_at	Psmd7	proteasome (prosome, macropain) 26S subunit, non-ATPase, 7	3.05	0.119681	2.37	0.141322
1452226_at	Rcc2 /// LOC100047340	regulator of chromosome condensation 2 /// hypothetical protein LOC100047340	3.05	0.106192	2.75	0.0348866
1454235_a_at	Ing5	inhibitor of growth family, member 5	3.05	0.0439595	2.58	0.146578
1421733_a_at	Tpst1	protein-tyrosine sulfotransferase 1	3.06	0.0242342	2.16	0.0987375
1425479_at	Smyd5	SET and MYND domain containing 5	3.06	0.33048	2.75	0.215242
1448271_a_at	Ddx21	DEAD (Asp-Glu-Ala-Asp) box polypeptide 21	3.06	0.0481001	2.71	0.0142531
1417103_at	Ddt	D-dopachrome tautomerase	3.07	0.127899	3.76	0.0351904
1423138_at	Wdr4	WD repeat domain 4	3.07	0.0552877	2.37	0.0144756
1426931_s_at	D19Bwg1357e	DNA segment, Chr 19, Brigham & Women's Genetics 1357 expressed	3.07	0.0765596	2.64	0.0357723
1429054_at	Mrpl47	mitochondrial ribosomal protein L47	3.07	0.11956	2.21	0.00519409
1442793_s_at	Tbrg4 /// LOC100046166	transforming growth factor beta regulated gene 4 /// similar to Transforming growth factor beta regulated gene 4	3.07	0.102367	2.53	0.0234806
1428515_at	2410012H22Rik	RIKEN cDNA 2410012H22 gene	3.08	0.074817	2.61	0.0591888
1429787_x_at	Zwint	ZW10 interactor	3.08	0.0129697	2.68	0.0694618
1436506_a_at	Snhg6	small nucleolar RNA host gene (non-protein coding) 6	3.08	0.0679273	2.26	0.101651
1437602_at	OTTMUSG00000005491	predicted gene, OTTMUSG00000005491	3.08	0.05928	3.29	0.248315
1456055_x_at	Pold1	polymerase (DNA directed), delta 1, catalytic subunit	3.08	0.00984391	2.24	0.0841033
1417212_at	9530058B02Rik	RIKEN cDNA 9530058B02 gene	3.09	0.131996	2.21	0.004621
1421055_at	Lats2 /// Xpo4	large tumor suppressor 2 /// exportin 4	3.09	0.363107	2.32	0.347606
1423674_at	Usp1	ubiquitin specific peptdiase 1	3.09	0.271897	2.47	0.411825
1436990_s_at	Ndg2	Nur77 downstream gene 2	3.09	0.0593072	2.38	0.133694
1450948_a_at	Mrpl1	mitochondrial ribosomal protein L1	3.09	0.0523602	2.24	0.101784
1418225_at	Orc2l	origin recognition complex, subunit 2-like (S. cerevisiae)	3.1	0.0615614	2.2	0.0888975
1455841_s_at	Grwd1	glutamate-rich WD repeat containing 1	3.1	0.0423754	2.77	0.0525722
1460389_at	Cdk8	cyclin-dependent kinase 8	3.1	0.123637	2.33	0.0297078
1421469_a_at	Stat5a	signal transducer and activator of transcription 5A	3.11	0.121232	2.99	0.149231
1428084_at	Krr1	KRR1, small subunit (SSU) processome component, homolog (yeast)	3.11	0.0591794	2.1	0.048401
1432188_s_at	Nup43	nucleoporin 43	3.11	0.152228	2.3	0.0125802
1435728_at	Tyw3	tRNA-yW synthesizing protein 3 homolog (S. cerevisiae)	3.11	0.0258937	2.28	0.165187
1450272_at	Tnfsf8	tumor necrosis factor (ligand) superfamily, member 8	3.11	0.0879175	3.9	0.284732
1456117_at	Rrp1b	ribosomal RNA processing 1 homolog B (S. cerevisiae)	3.11	0.131322	2.8	0.0170852
1417351_a_at	Snrpa1 /// LOC100047155	small nuclear ribonucleoprotein polypeptide A' /// similar to Small nuclear ribonucleoprotein polypeptide A	3.12	0.124326	2.69	0.136239
1440924_at	Kif20b	kinesin family member 20B	3.12	0.197034	2.1	0.52579
1450903_at	Rad23b	RAD23b homolog (S. cerevisiae)	3.12	0.243646	2.74	0.0414035
1424087_at	Psmg3	proteasome (prosome, macropain) assembly chaperone 3	3.13	0.0983665	2.29	0.0317578
1424350_s_at	Lpgat1	lysophosphatidylglycerol acyltransferase 1	3.13	0.281236	3.06	0.401554
1429338_a_at	Nol9	nucleolar protein 9	3.13	0.272673	3.51	0.314621
1443853_x_at	Sfmbt1	Scm-like with four mbt domains 1	3.13	0.0040192	3.53	0.297218
1448450_at	Ak2 /// LOC100047005	adenylate kinase 2 /// similar to adenylate kinase 2	3.13	0.167081	2.47	0.0825651
1452118_at	Rrp1b	ribosomal RNA processing 1 homolog B (S. cerevisiae)	3.13	0.120381	2.64	0.187851
1434289_at	Nsun5	NOL1/NOP2/Sun domain family, member 5	3.14	0.137986	2.58	0.00189858
1434496_at	Plk3	polo-like kinase 3 (Drosophila)	3.14	0.234895	3.4	0.060392
1434570_at	AK122525	cDNA sequence AK122525	3.14	0.144663	2.71	0.0235879
1451072_a_at	Rnf4	ring finger protein 4	3.14	0.083372	2.43	0.00655079
1419253_at	Mthfd2	methylenetetrahydrofolate dehydrogenase (NAD+ dependent), methenyltetrahydrofolate cyclohydrolase	3.15	0.0802916	2.03	0.0293906
1423401_at	Etv6	ets variant gene 6 (TEL oncogene)	3.15	0.188548	2.1	0.241444
1434279_at	Gene name not assigned for this probe set	Gene name not assigned for this probe set	3.15	0.202582	2.82	0.33175
1453983_a_at	Mett10d	methyltransferase 10 domain containing	3.15	0.178376	2.48	0.0930552
1418227_at	Orc2l	origin recognition complex, subunit 2-like (S. cerevisiae)	3.16	0.0696354	2.32	0.277248
1433880_at	Dnajc11	DnaJ (Hsp40) homolog, subfamily C, member 11	3.16	0.0518938	2.56	0.00178487
1451111_at	Nup133	nucleoporin 133	3.16	0.185721	2.36	0.0228814
1453252_at	Dus4l	dihydrouridine synthase 4-like (S. cerevisiae)	3.16	0.114593	2.79	0.120471
1423787_at	Nup133	nucleoporin 133	3.17	0.114956	2.43	0.0550624
1425921_a_at	1810055G02Rik	RIKEN cDNA 1810055G02 gene	3.17	0.0891263	2.39	0.0216416
1436311_at	Gemin5	gem (nuclear organelle) associated protein 5	3.17	0.0963769	2.8	0.32321
1423685_at	Aars	alanyl-tRNA synthetase	3.18	0.231609	2.5	0.199955
1434278_at	Mtm1	X-linked myotubular myopathy gene 1	3.18	0.212021	2.01	0.024457
1436802_at	Ilf3	interleukin enhancer binding factor 3	3.18	0.0646372	2.39	0.223858
1450416_at	Cbx5	chromobox homolog 5 (Drosophila HP1a)	3.18	0.0428936	2.09	0.0478861
1456380_x_at	Cnn3 /// LOC100047856	calponin 3, acidic /// similar to calponin 3, acidic	3.18	0.0386126	2.6	0.0280907
1418206_at	Sdf2l1	stromal cell-derived factor 2-like 1	3.19	0.194191	2.66	0.299461
1422894_at	Sfmbt1	Scm-like with four mbt domains 1	3.19	0.0419179	3.52	0.189402
1434859_at	Umps	uridine monophosphate synthetase	3.19	0.0519827	2.56	0.0422407
1448328_at	Sh3bp2	SH3-domain binding protein 2	3.19	0.120896	3.54	0.0266797
1451376_at	5730596K20Rik	RIKEN cDNA 5730596K20 gene	3.19	0.0525655	2.75	0.0428385
1418377_a_at	Siva1	SIVA1, apoptosis-inducing factor	3.2	0.0919976	2.02	0.0849742
1421480_a_at	Adarb1	adenosine deaminase, RNA-specific, B1	3.2	0.0975054	2.1	4.13524e-05
1428532_at	Ints7	integrator complex subunit 7	3.2	0.00396748	2.21	0.0703208
1434239_at	Rrp12	ribosomal RNA processing 12 homolog (S. cerevisiae)	3.2	0.101876	2.43	0.105534
1421534_at	LOC14210	hypothetical LOC14210	3.21	0.0432577	2.5	0.222663
1443370_at	Gene name not assigned for this probe set	Gene name not assigned for this probe set	3.21	0.0299252	2.24	0.0706412
1452192_at	Naf1	nuclear assembly factor 1 homolog (S. cerevisiae)	3.21	0.00209568	2.66	0.0901912
1452310_at	Tada2l	transcriptional adaptor 2 (ADA2 homolog, yeast)-like	3.21	0.0773007	2.35	0.137893
1454904_at	Mtm1	X-linked myotubular myopathy gene 1	3.21	0.298642	2	0.182462
1423066_at	Dnmt3a	DNA methyltransferase 3A	3.22	6.44104e-06	3.49	0.0746227
1423430_at	Mybbp1a	MYB binding protein (P160) 1a	3.22	0.35305	2.41	0.279439
1428130_at	Lman1	lectin, mannose-binding, 1	3.22	0.313447	2.37	0.39889
1435114_at	Wdhd1	WD repeat and HMG-box DNA binding protein 1	3.22	0.0256972	2.12	0.0444581
1416421_a_at	Ssb	Sjogren syndrome antigen B	3.23	0.205209	3.19	0.374201
1427058_at	Eif4a1	eukaryotic translation initiation factor 4A1	3.23	0.209808	2.2	0.163915
1436808_x_at	Mcm5	minichromosome maintenance deficient 5, cell division cycle 46 (S. cerevisiae)	3.23	0.065626	2.53	0.152412
1436816_at	Nup133	Nucleoporin 133	3.23	0.00524539	2.26	0.052771
1421015_s_at	Pole3	polymerase (DNA directed), epsilon 3 (p17 subunit)	3.24	0.108865	2.84	0.117866
1451012_a_at	Csda	cold shock domain protein A	3.24	0.234277	2.36	0.0383512
1433443_a_at	Hmgcs1 /// LOC100040592	3-hydroxy-3-methylglutaryl-Coenzyme A synthase 1 /// similar to Hmgcs1 protein	3.25	0.169114	3.03	0.198285
1439520_at	Dtl	denticleless homolog (Drosophila)	3.25	0.113647	2.64	0.0405944
1447275_at	Bbs12	Bardet-Biedl syndrome 12 (human)	3.25	0.0302932	2.43	0.132137
1420220_x_at	Dnajc21	DnaJ (Hsp40) homolog, subfamily C, member 21	3.26	0.189071	2.59	0.317961
1423566_a_at	Hsph1	heat shock 105kDa/110kDa protein 1	3.26	0.228104	3.02	0.0933876
1428844_a_at	Bclaf1	BCL2-associated transcription factor 1	3.26	0.123948	2.61	0.127189
1416585_at	Ruvbl1	RuvB-like protein 1	3.27	0.138901	2.82	0.0119302
[truncated: 395 more rows]
