# Supplementary material for: Transcriptional signatures of Itk-deficient CD3+, CD4+ and CD8+ T-cells
Source: BMC Genomics. 2009 May 18;10:233. doi: 10.1186/1471-2164-10-233 (PMC2689280; doi:10.1186/1471-2164-10-233)
Supplement: Additional File 8 — 324 differentially expressed probe-sets represent the core group of unstimulated Itk-defective CD4+ T-cells. The core group of probe-sets differentially expressed in unstimulated Itk-/- CD4+ T-cells (Itk-/- CD4+ C) compared to unstimulated Wt CD4+ T-cells (Wt CD4+ C). The comparisons were made with the criterion ≥ 2-fold. The unpaired Student t-test was used to calculate the p-values. The down-regulated transcripts are shown with "-". [file 1471-2164-10-233-S8.xls]

## Sheet: Blad1
Additional file 8.	324 differentially expressed probe-sets represent the core group of unstimulated Itk-defective CD4+ T-cells
Probe set	Gene Symbol	Gene Title	Itk-/- CD4+ C vs Wt CD4+ C	t-test
1417970_at	Atp5s	ATP synthase, H+ transporting, mitochondrial F0 complex, subunit s	-5.28	0.266676
1456291_x_at	Scx	scleraxis	-4.82	0.0591664
1438354_x_at	Cnn3	Calponin 3, acidic	-4.81	0.0302724
1430827_a_at	Ptk2	PTK2 protein tyrosine kinase 2	-3.68	0.0021294
1436759_x_at	Cnn3 /// LOC100047856	calponin 3, acidic /// similar to calponin 3, acidic	-3.31	0.0487128
1439778_at	Cables1	Cdk5 and Abl enzyme substrate 1	-3.26	0.0183039
1427675_at	V1ra2	vomeronasal 1 receptor, A2	-3.22	0.0411811
1448338_at	Pgcp	plasma glutamate carboxypeptidase	-3.16	0.0012968
1458945_at	AU015148	expressed sequence AU015148	-3.16	0.0384452
1447675_x_at	Myod1	myogenic differentiation 1	-3.13	0.0719606
1421507_at	Olfr78	olfactory receptor 78	-3.07	0.0209204
1456178_at	Bambi-ps1	BMP and activin membrane-bound inhibitor, pseudogene (Xenopus laevis)	-2.94	0.000431993
1425281_a_at	Tsc22d3	TSC22 domain family 3	-2.93	0.0575614
1430598_at	Crem	cAMP responsive element modulator	-2.87	0.0643397
1452474_a_at	Art3	ADP-ribosyltransferase 3	-2.86	0.0259085
1455570_x_at	Cnn3 /// LOC100047856	calponin 3, acidic /// similar to calponin 3, acidic	-2.8	0.0312084
1459508_at	C85600	expressed sequence C85600	-2.79	0.00691429
1420772_a_at	Tsc22d3	TSC22 domain family 3	-2.71	0.0802176
1436836_x_at	Cnn3 /// LOC100047856	calponin 3, acidic /// similar to calponin 3, acidic	-2.7	0.02013
1427632_x_at	Cd55 /// Daf2	CD55 antigen /// decay accelerating factor 2	-2.65	0.0422001
1437302_at	Adrb2	adrenergic receptor, beta 2	-2.6	0.0581593
1454294_at	2310061A09Rik	RIKEN cDNA 2310061A09 gene	-2.6	0.23835
1434473_at	Slc16a5	solute carrier family 16 (monocarboxylic acid transporters), member 5	-2.59	0.000689773
1419436_at	Cfhr1	complement factor H-related 1	-2.54	0.183447
1438628_x_at	Cntn3	contactin 3	-2.54	0.0672719
1441533_at	LOC100043515	Hypothetical protein LOC100043515	-2.52	0.0614383
1456577_x_at	Pitrm1	pitrilysin metallepetidase 1	-2.48	0.14609
1456380_x_at	Cnn3 /// LOC100047856	calponin 3, acidic /// similar to calponin 3, acidic	-2.45	0.0292437
1437515_at	LOC630663 /// OTTMUSG00000000651 /// Prl2c2 /// Prl2c3 /// Prl2c4 /// Prl2c5	prolactin family 2, subfamily c, member 2 /// prolactin family 2, subfamily c, member 3 /// prolactin family 2, subfamily c, member 4 /// prolactin family 2, subfamily c, member 5 /// similar to Proliferin-3 precursor (Mitogen-regulated protein 3) /// predicted gene, OTTMUSG00000000651	-2.44	0.21145
1429500_at	Ppm1a	protein phosphatase 1A, magnesium dependent, alpha isoform	-2.42	0.099825
1430867_at	4933431M02Rik	RIKEN cDNA 4933431M02 gene	-2.36	0.299476
1437713_x_at	1500010J02Rik	RIKEN cDNA 1500010J02 gene	-2.35	0.0891823
1444597_at	Gene name not assigned for this probe set	Gene name not assigned for this probe set	-2.32	0.170775
1438455_at	Pabpc4l	poly(A) binding protein, cytoplasmic 4-like	-2.29	0.135605
1429413_at	Cpm	carboxypeptidase M	-2.28	0.0027506
1425518_at	Rapgef4	Rap guanine nucleotide exchange factor (GEF) 4	-2.27	0.000760364
1435471_at	Rslcan18 /// Zfp708	zinc finger protein 708 /// regulator of sex-limitation candidate 18	-2.27	0.0113038
1442727_at	Gene name not assigned for this probe set	Gene name not assigned for this probe set	-2.27	0.0109203
1449612_x_at	Kif20b	kinesin family member 20B	-2.27	0.0121497
1451763_at	Cnga1	cyclic nucleotide gated channel alpha 1	-2.26	0.0115874
1445746_at	Gene name not assigned for this probe set	Gene name not assigned for this probe set	-2.25	0.0123693
1459849_x_at	Vcpip1	valosin containing protein (p97)/p47 complex interacting protein 1	-2.23	0.270641
1453568_at	Dapl1	death associated protein-like 1	-2.22	0.00539172
1458072_at	Gene name not assigned for this probe set	Gene name not assigned for this probe set	-2.22	0.0399527
1447098_at	Gene name not assigned for this probe set	Gene name not assigned for this probe set	-2.21	0.076054
1442811_at	Rgmb	RGM domain family, member B	-2.2	0.0640322
1457018_at	Kcnma1	Potassium large conductance calcium-activated channel, subfamily M, alpha member 1	-2.19	0.000399719
1456432_at	Grap2	GRB2-related adaptor protein 2	-2.18	0.278198
1417928_at	Pdlim4	PDZ and LIM domain 4	-2.17	0.00609527
1436727_x_at	Sptlc1	serine palmitoyltransferase, long chain base subunit 1	-2.17	0.117263
1459156_at	Gene name not assigned for this probe set	Gene name not assigned for this probe set	-2.17	0.0119004
1429504_at	Rnpc3	RNA-binding region (RNP1, RRM) containing 3	-2.16	0.0192433
1460069_at	Smc6	structural maintenance of chromosomes 6	-2.15	0.34417
1436202_at	Malat1	metastasis associated lung adenocarcinoma transcript 1 (non-coding RNA)	-2.14	0.0677972
1438054_x_at	Ppp2r2c	protein phosphatase 2 (formerly 2A), regulatory subunit B (PR 52), gamma isoform	-2.14	0.121596
1434974_at	Pdk1	pyruvate dehydrogenase kinase, isoenzyme 1	-2.12	0.186812
1451548_at	Upp2	uridine phosphorylase 2	-2.12	0.00652749
1460039_at	Clec1a	C-type lectin domain family 1, member a	-2.12	0.0670309
1418762_at	Cd55	CD55 antigen	-2.11	0.0649973
1418009_at	1810007M14Rik	RIKEN cDNA 1810007M14 gene	-2.1	0.0294043
1435866_s_at	Hist3h2a	histone cluster 3, H2a	-2.09	0.00723567
1440304_at	Gene name not assigned for this probe set	Gene name not assigned for this probe set	-2.09	0.225259
1457367_at	Gene name not assigned for this probe set	Gene name not assigned for this probe set	-2.09	0.136131
1431643_at	Speer6-ps1	spermatogenesis associated glutamate (E)-rich protein 6, pseudogene 1	-2.08	0.0265339
1419875_at	Gene name not assigned for this probe set	Gene name not assigned for this probe set	-2.07	0.117273
1437445_at	Trpm1	transient receptor potential cation channel, subfamily M, member 1	-2.07	0.00351625
1438113_at	Zmat4	zinc finger, matrin type 4	-2.07	0.251368
1442264_at	Rasgrp2	RAS, guanyl releasing protein 2	-2.07	0.0268111
1420407_at	Ltb4r1	leukotriene B4 receptor 1	-2.06	0.110159
1441832_at	Hdac10	Histone deacetylase 10	-2.06	0.178689
1460017_at	EG434179	predicted gene, EG434179	-2.06	0.157841
1426724_at	Cnn3 /// LOC100047856	calponin 3, acidic /// similar to calponin 3, acidic	-2.04	0.015291
1447526_at	D5Ertd255e	DNA segment, Chr 5, ERATO Doi 255, expressed	-2.04	0.294663
1445277_at	Gene name not assigned for this probe set	Gene name not assigned for this probe set	-2.02	0.274073
1424933_at	Myo5c	myosin VC	-2.01	0.0807922
1455909_at	9530002K18Rik	RIKEN cDNA 9530002K18 gene	-2	0.0726416
1420348_at	Lhx5	LIM homeobox protein 5	2	0.0636959
1416034_at	Cd24a /// EG621324	CD24a antigen /// predicted gene, EG621324	2.01	0.669099
1421264_at	Butr1	butyrophilin related 1	2.01	0.161345
1423258_at	Syt9	synaptotagmin IX	2.01	0.220332
1423606_at	Postn	periostin, osteoblast specific factor	2.01	0.00432302
1432154_at	4933407I08Rik	RIKEN cDNA 4933407I08 gene	2.01	0.148087
1436431_at	1700025G04Rik	RIKEN cDNA 1700025G04 gene	2.01	0.0738937
1439324_at	B430006D22Rik	RIKEN cDNA B430006D22 gene	2.01	0.0619938
1440925_at	Gene name not assigned for this probe set	Gene name not assigned for this probe set	2.01	0.00116774
1447227_at	Gene name not assigned for this probe set	Gene name not assigned for this probe set	2.01	0.506931
1449764_x_at	Ssx2ip	synovial sarcoma, X breakpoint 2 interacting protein	2.01	0.0985853
1450287_at	Npas3	neuronal PAS domain protein 3	2.01	0.111603
1454847_at	Lhfpl2	lipoma HMGIC fusion partner-like 2	2.01	0.186906
1419120_at	Lyl1	lymphoblastomic leukemia	2.02	0.346959
1419783_at	Gene name not assigned for this probe set	Gene name not assigned for this probe set	2.02	0.02331
1420382_at	Apob48r	apolipoprotein B48 receptor	2.02	0.0804541
1422514_at	Aebp1	AE binding protein 1	2.02	0.180674
1429540_at	Cnfn	cornifelin	2.02	0.308592
1431492_at	Lipn	lipase, family member N	2.02	0.0894678
1454931_at	Eid2	EP300 interacting inhibitor of differentiation 2	2.02	0.000596194
1418025_at	Bhlhb2	basic helix-loop-helix domain containing, class B2	2.03	0.108924
1418171_at	LOC100045031 /// Tceal8	transcription elongation factor A (SII)-like 8 /// similar to transcription elongation factor A (SII)-like 8	2.03	0.0390614
1419083_at	Tnfsf11	tumor necrosis factor (ligand) superfamily, member 11	2.03	0.0207448
1427866_x_at	---	Beta globin	2.03	0.0756098
1436380_at	Cdc42bpa	Cdc42 binding protein kinase alpha	2.03	0.315355
1438973_x_at	Gja1	gap junction protein, alpha 1	2.03	0.663146
1440811_x_at	Cd8a	CD8 antigen, alpha chain	2.03	0.0543343
1449509_at	Serf1	small EDRK-rich factor 1	2.03	0.153725
1422455_s_at	Nsf	N-ethylmaleimide sensitive fusion protein	2.04	0.0202448
1423697_at	Psmd6	proteasome (prosome, macropain) 26S subunit, non-ATPase, 6	2.04	0.290299
1427044_a_at	Amph	amphiphysin	2.04	0.0110213
1428055_at	Rian	RNA imprinted and accumulated in nucleus	2.04	0.160258
1438316_a_at	Ccdc102a	coiled-coil domain containing 102A	2.04	0.157303
1439968_x_at	Dbndd2	dysbindin (dystrobrevin binding protein 1) domain containing 2	2.04	0.215439
1441703_at	LOC100041228 /// Zfp787	zinc finger protein 787 /// similar to TTF-I interacting peptide 20; TIP20; Transcription Termination Factor I Interacting Peptide 20	2.04	0.226268
1416572_at	Mmp14	matrix metallopeptidase 14 (membrane-inserted)	2.05	0.0617629
1421618_at	Myo1f	myosin IF	2.05	0.0958822
1423077_at	Snx9	sorting nexin 9	2.05	0.162813
1425904_at	Satb2	special AT-rich sequence binding protein 2	2.05	0.263979
1420192_at	Tmem191c	transmembrane protein 191C	2.06	0.0995325
1422832_at	Rgr	retinal G protein coupled receptor	2.06	0.153812
1423672_at	Ttc30b	tetratricopeptide repeat domain 30B	2.06	0.228755
1425754_a_at	Btn1a1	butyrophilin, subfamily 1, member A1	2.06	0.12304
1445126_at	Gene name not assigned for this probe set	Gene name not assigned for this probe set	2.06	0.0374214
1448734_at	Cp	ceruloplasmin	2.06	0.296504
1448889_at	Slc38a4	solute carrier family 38, member 4	2.06	0.199244
1449835_at	Pdcd1	programmed cell death 1	2.06	0.0992304
1459946_at	Gene name not assigned for this probe set	Gene name not assigned for this probe set	2.06	0.0953658
1427354_at	Hoxa4	homeo box A4	2.07	0.179072
1429604_at	1810011H11Rik	RIKEN cDNA 1810011H11 gene	2.07	0.0542686
1434273_at	BC034069	cDNA sequence BC034069	2.07	0.0260534
1458267_at	Zfp248	zinc finger protein 248	2.07	0.119578
1426383_at	Cry2 /// LOC100048334	cryptochrome 2 (photolyase-like) /// similar to mKIAA0658 protein	2.08	0.235148
1426633_s_at	Kctd14	potassium channel tetramerisation domain containing 14	2.08	0.0844325
1430222_at	9130007G19Rik	RIKEN cDNA 9130007G19 gene	2.08	0.155442
1433380_at	4921509A06Rik	RIKEN cDNA 4921509A06 gene	2.08	0.498259
1444010_at	Eif4e	eukaryotic translation initiation factor 4E	2.08	0.204693
1450251_a_at	Lnx1	ligand of numb-protein X 1	2.08	0.119432
1453955_a_at	4930432H15Rik	RIKEN cDNA 4930432H15 gene	2.08	0.172691
1424077_at	Gdpd1	glycerophosphodiester phosphodiesterase domain containing 1	2.09	0.0113383
1426603_at	Rnasel	ribonuclease L (2', 5'-oligoisoadenylate synthetase-dependent)	2.09	0.164832
1430013_at	2210008F06Rik	RIKEN cDNA 2210008F06 gene	2.09	0.00529449
1431555_at	4933409F18Rik	RIKEN cDNA 4933409F18 gene	2.09	0.0569593
1438702_at	Flrt2	fibronectin leucine rich transmembrane protein 2	2.09	0.0370381
1447662_x_at	D18Ertd653e	DNA segment, Chr 18, ERATO Doi 653, expressed	2.09	0.148907
1439019_at	Fras1	Fraser syndrome 1 homolog (human)	2.1	0.217563
1453908_at	Ptprb	protein tyrosine phosphatase, receptor type, B	2.1	0.191419
1417447_at	Tcf21	transcription factor 21	2.11	0.222303
1438378_at	1700013G23Rik	RIKEN cDNA 1700013G23 gene	2.11	0.300177
1418175_at	Vdr	vitamin D receptor	2.12	0.120879
1434955_at	March1	membrane-associated ring finger (C3HC4) 1	2.12	0.48485
1453903_at	4930503B20Rik	RIKEN cDNA 4930503B20 gene	2.12	0.240444
1425833_a_at	Hpca	hippocalcin	2.13	0.020855
1429089_s_at	2900026A02Rik	RIKEN cDNA 2900026A02 gene	2.13	0.00833557
1442868_at	C130026L21Rik	RIKEN cDNA C130026L21 gene	2.13	0.262357
1455239_at	6330512M04Rik	RIKEN cDNA 6330512M04 gene	2.13	0.0206722
1455810_a_at	E130112L23Rik	RIKEN cDNA E130112L23 gene	2.13	0.145995
1459417_at	Gene name not assigned for this probe set	Gene name not assigned for this probe set	2.13	0.207432
1421788_x_at	Egfbp2	epidermal growth factor binding protein type B	2.14	0.267329
1431469_a_at	Cxxc5	CXXC finger 5	2.14	0.00138431
1432039_a_at	Lrp2bp	Lrp2 binding protein	2.14	0.00112654
1438945_x_at	Gja1	gap junction protein, alpha 1	2.14	0.668674
1443478_at	C86695	expressed sequence C86695	2.14	0.099833
1453505_a_at	Eif2ak3 /// LOC100047634	eukaryotic translation initiation factor 2 alpha kinase 3 /// similar to Eukaryotic translation initiation factor 2 alpha kinase 3	2.14	0.187774
1440914_s_at	Aftph	aftiphilin	2.15	0.0299694
1456901_at	Adamts20	a disintegrin-like and metallopeptidase (reprolysin type) with thrombospondin type 1 motif, 20	2.15	0.0706842
1458519_at	Gene name not assigned for this probe set	Gene name not assigned for this probe set	2.15	0.225109
1418166_at	Il12rb1	interleukin 12 receptor, beta 1	2.16	0.0326802
1419004_s_at	Bcl2a1a /// Bcl2a1b /// Bcl2a1d	B-cell leukemia/lymphoma 2 related protein A1a /// B-cell leukemia/lymphoma 2 related protein A1b /// B-cell leukemia/lymphoma 2 related protein A1d	2.16	0.102948
1422649_at	Cntn6	contactin 6	2.16	0.185351
1428517_at	Wdfy3	WD repeat and FYVE domain containing 3	2.16	0.0819998
1432381_a_at	Fsip1 /// LOC640450	fibrous sheath-interacting protein 1 /// similar to fibrous sheath-interacting protein 1	2.16	0.188205
1436435_at	9530026P05Rik	RIKEN cDNA 9530026P05 gene	2.16	0.182727
1423319_at	Hhex	hematopoietically expressed homeobox	2.18	0.195477
1440522_at	ENSMUSG00000073019	predicted gene, ENSMUSG00000073019	2.18	0.103443
1455040_s_at	1110062M06Rik /// EG621083 /// RP23-448C18.1	RIKEN cDNA 1110062M06 gene /// predicted gene, EG621083 /// novel similar to human Nance-Horan syndrome protein (RP11-262D11.5)	2.18	0.155115
1441158_at	Gene name not assigned for this probe set	Gene name not assigned for this probe set	2.19	0.159466
1453044_at	C030014I23Rik	RIKEN cDNA C030014I23 gene	2.19	0.0223078
1423489_at	LOC100047565 /// Mmd	monocyte to macrophage differentiation-associated /// similar to monocyte to macrophage differentiation-associated	2.2	0.138627
1429037_at	1700019A02Rik	RIKEN cDNA 1700019A02 gene	2.2	0.0713176
1431688_at	LOC73899	hypothetical LOC73899	2.2	0.12262
1440415_at	Gene name not assigned for this probe set	Gene name not assigned for this probe set	2.2	0.0710372
1447853_x_at	Kif13a	Kinesin family member 13A	2.2	0.205435
1448182_a_at	Cd24a /// EG621324	CD24a antigen /// predicted gene, EG621324	2.2	0.675536
1450738_at	Kif21a	kinesin family member 21A	2.2	0.217905
1451928_a_at	Rad18	RAD18 homolog (S. cerevisiae)	2.2	0.310508
1457262_at	2610207I05Rik	RIKEN cDNA 2610207I05 gene	2.2	0.211597
1419219_at	Cyp4f18 /// LOC100044439	cytochrome P450, family 4, subfamily f, polypeptide 18 /// similar to cytochrome P450 CYP4F18	2.21	0.0093614
1433110_at	5830474E16Rik	RIKEN cDNA 5830474E16 gene	2.21	0.368768
1435432_at	Centg2	centaurin, gamma 2	2.21	0.0488208
1445963_at	Gene name not assigned for this probe set	Gene name not assigned for this probe set	2.21	0.118083
1447714_x_at	Gene name not assigned for this probe set	Gene name not assigned for this probe set	2.21	0.113116
1458129_at	Rora	RAR-related orphan receptor alpha	2.21	0.110162
1418910_at	Bmp7	bone morphogenetic protein 7	2.22	0.0897005
1419060_at	Gzmb	granzyme B	2.22	0.00358433
1429065_at	1200009F10Rik	RIKEN cDNA 1200009F10 gene	2.22	0.180169
1434316_at	Chsy1 /// LOC100047167	carbohydrate (chondroitin) synthase 1 /// similar to mKIAA0990 protein	2.22	0.0198245
1439847_s_at	Klf12	Kruppel-like factor 12	2.22	0.0982518
1453181_x_at	Plscr1	phospholipid scramblase 1	2.22	0.0899104
1454707_at	2310035C23Rik	RIKEN cDNA 2310035C23 gene	2.22	0.264399
1429211_at	2900078E11Rik /// Cadm2	RIKEN cDNA 2900078E11 gene /// cell adhesion molecule 2	2.23	0.253155
1436129_at	4930523C11Rik /// Adam6	RIKEN cDNA 4930523C11 gene /// a disintegrin and metallopeptidase domain 6	2.23	0.00921611
1441974_at	Camk4	calcium/calmodulin-dependent protein kinase IV	2.23	0.242004
1420066_s_at	Cd160	CD160 antigen	2.24	0.0688801
1441949_x_at	Slc39a6	solute carrier family 39 (metal ion transporter), member 6	2.24	0.0559591
1417375_at	Tuba4a	tubulin, alpha 4A	2.25	0.158348
1432491_at	Pcdh8	protocadherin 8	2.25	0.198171
1439104_at	C230081A13Rik	RIKEN cDNA C230081A13 gene	2.25	0.174212
1442100_at	Inpp5f	inositol polyphosphate-5-phosphatase F	2.25	0.25761
1439662_at	Homer1	homer homolog 1 (Drosophila)	2.26	0.128007
1445187_at	9430070O13Rik	RIKEN cDNA 9430070O13 gene	2.26	0.214886
1447940_a_at	Braf	Braf transforming gene	2.26	0.248179
1452740_at	Myh10	myosin, heavy polypeptide 10, non-muscle	2.26	0.541536
1427108_at	9530068E07Rik	RIKEN cDNA 9530068E07 gene	2.27	0.179663
1437992_x_at	Gja1	gap junction protein, alpha 1	2.28	0.665685
1459673_at	Gtf3c1	general transcription factor III C 1	2.28	0.210285
1427509_at	Baiap3	BAI1-associated protein 3	2.29	0.000438108
1435285_at	Mpped2	metallophosphoesterase domain containing 2	2.29	0.0517921
1454531_at	C030043A13Rik	RIKEN cDNA C030043A13 gene	2.29	0.164481
1420291_at	Gene name not assigned for this probe set	Gene name not assigned for this probe set	2.3	0.158632
1416842_at	Gstm5	glutathione S-transferase, mu 5	2.31	0.092606
1421994_a_at	Hs1bp3	HCLS1 binding protein 3	2.31	0.12023
1440292_at	D13Ertd666e	DNA segment, Chr 13, ERATO Doi 666, expressed	2.31	0.262701
1448005_at	Sash1	SAM and SH3 domain containing 1	2.32	0.00126683
1453317_a_at	Khdrbs3	KH domain containing, RNA binding, signal transduction associated 3	2.32	0.145126
1421291_at	Il18rap	interleukin 18 receptor accessory protein	2.34	0.138405
1444449_at	Gene name not assigned for this probe set	Gene name not assigned for this probe set	2.35	0.17465
1426223_at	2810439F02Rik	RIKEN cDNA 2810439F02 gene	2.36	0.0799712
1442070_at	Mllt10	myeloid/lymphoid or mixed-lineage leukemia (trithorax homolog, Drosophila); translocated to, 10	2.36	0.0864565
1455746_at	Kif13a	kinesin family member 13A	2.36	0.0419129
1421931_at	Icos	inducible T-cell co-stimulator	2.37	0.187445
1426511_at	Susd2	sushi domain containing 2	2.37	0.0345648
1437867_at	Gene name not assigned for this probe set	Gene name not assigned for this probe set	2.37	0.058543
1423693_at	Ela1	elastase 1, pancreatic	2.38	0.104523
1456093_at	Zfp536	zinc finger protein 536	2.38	0.0421826
1458026_at	Zfp462	zinc finger protein 462	2.39	0.0132572
1441085_at	Rora	RAR-related orphan receptor alpha	2.4	0.223177
1448728_a_at	Nfkbiz	nuclear factor of kappa light polypeptide gene enhancer in B-cells inhibitor, zeta	2.4	0.197302
1449421_a_at	Kcne2	potassium voltage-gated channel, Isk-related subfamily, gene 2	2.4	0.2771
1455618_x_at	Tspan33	tetraspanin 33	2.4	0.086654
1437502_x_at	Cd24a /// EG621324	CD24a antigen /// predicted gene, EG621324	2.41	0.620499
1457919_at	D030054H15Rik	RIKEN cDNA D030054H15 gene	2.41	0.21921
1426360_at	Zc3h11a	zinc finger CCCH type containing 11A	2.44	0.187538
1440611_at	6230409E13Rik	RIKEN cDNA 6230409E13 gene	2.44	0.247196
1446128_at	Gene name not assigned for this probe set	Gene name not assigned for this probe set	2.44	0.0344991
1437710_x_at	1700021P22Rik	RIKEN cDNA 1700021P22 gene	2.45	0.0655203
1441930_x_at	Vat1	Vesicle amine transport protein 1 homolog (T californica)	2.46	0.147048
1451258_at	Psca	prostate stem cell antigen	2.47	0.0350277
1423066_at	Dnmt3a	DNA methyltransferase 3A	2.48	0.20904
1434553_at	Tmem56	transmembrane protein 56	2.48	0.501096
1445731_at	Gene name not assigned for this probe set	Gene name not assigned for this probe set	2.49	0.169598
1434206_s_at	Ppp2r5c	protein phosphatase 2, regulatory subunit B (B56), gamma isoform	2.51	0.20638
1449431_at	Trpc6	transient receptor potential cation channel, subfamily C, member 6	2.53	0.190302
1439315_at	Satb1	Special AT-rich sequence binding protein 1	2.55	0.188257
1427481_a_at	Atp1a3	ATPase, Na+/K+ transporting, alpha 3 polypeptide	2.57	0.0381467
1440704_at	Rxfp2	relaxin/insulin-like family peptide receptor 2	2.57	0.127709
1444073_at	Maf	avian musculoaponeurotic fibrosarcoma (v-maf) AS42 oncogene homolog	2.58	0.178729
1445676_at	Gene name not assigned for this probe set	Gene name not assigned for this probe set	2.6	0.165066
1434798_at	Atp6v0d2	ATPase, H+ transporting, lysosomal V0 subunit D2	2.62	0.0448223
1440353_at	Ntf5	neurotrophin 5	2.62	0.0863196
1434820_s_at	Pkig	protein kinase inhibitor, gamma	2.63	0.578866
1420344_x_at	Gzmd	granzyme D	2.64	0.203177
1427083_a_at	Map4k5	mitogen-activated protein kinase kinase kinase kinase 5	2.66	0.156438
1453493_at	4921528O07Rik	RIKEN cDNA 4921528O07 gene	2.67	0.192442
1422834_at	Kcnd2	potassium voltage-gated channel, Shal-related family, member 2	2.69	0.15842
1437441_at	AA388235	expressed sequence AA388235	2.69	0.226405
1420064_s_at	Tktl1	transketolase-like 1	2.7	0.0992284
1421930_at	Icos	inducible T-cell co-stimulator	2.7	0.134727
1429905_at	Lhx9	LIM homeobox protein 9	2.71	0.0879868
1431987_at	4930510E17Rik	RIKEN cDNA 4930510E17 gene	2.71	0.115733
1441384_at	Gene name not assigned for this probe set	Gene name not assigned for this probe set	2.71	0.0745548
1457434_s_at	Ptpla	protein tyrosine phosphatase-like (proline instead of catalytic arginine), member a	2.71	0.580476
1416590_a_at	Rab34	RAB34, member of RAS oncogene family	2.73	0.188471
1448839_at	Kank3	KN motif and ankyrin repeat domains 3	2.73	0.254663
1431630_a_at	Klf3 /// LOC100046855	Kruppel-like factor 3 (basic) /// similar to BKLF	2.74	0.218387
1450296_at	Klrb1a	killer cell lectin-like receptor subfamily B member 1A	2.79	0.0560379
1418682_at	Adad1	adenosine deaminase domain containing 1 (testis specific)	2.8	0.128996
1438650_x_at	Gja1	gap junction protein, alpha 1	2.82	0.586913
1455096_at	Flrt2	fibronectin leucine rich transmembrane protein 2	2.83	0.025776
1455476_a_at	Gse1	genetic suppressor element 1	2.84	0.204464
1456986_at	Gene name not assigned for this probe set	Gene name not assigned for this probe set	2.92	0.115131
1433096_at	4930473M17Rik	RIKEN cDNA 4930473M17 gene	2.93	0.196367
1459557_at	Gene name not assigned for this probe set	Gene name not assigned for this probe set	2.95	0.0791715
1416740_at	Col5a1	collagen, type V, alpha 1	2.97	0.281693
1445562_at	Gene name not assigned for this probe set	Gene name not assigned for this probe set	2.97	0.118542
1438877_at	Trpm6	transient receptor potential cation channel, subfamily M, member 6	3	0.0280447
1417797_a_at	1810019J16Rik	RIKEN cDNA 1810019J16 gene	3.05	0.00046614
1459641_at	Gene name not assigned for this probe set	Gene name not assigned for this probe set	3.05	0.130635
1449570_at	Klrb1c	killer cell lectin-like receptor subfamily B member 1C	3.08	0.0985806
1446613_at	Gene name not assigned for this probe set	Gene name not assigned for this probe set	3.1	0.23966
1438713_at	Rassf8	Ras association (RalGDS/AF-6) domain family (N-terminal) member 8	3.12	0.208635
1439789_at	Gene name not assigned for this probe set	Gene name not assigned for this probe set	3.12	0.187113
1416573_at	Pofut2	protein O-fucosyltransferase 2	3.2	0.246295
1419136_at	Akr1c18	aldo-keto reductase family 1, member C18	3.2	0.0909826
1438425_at	Gtf3c1	general transcription factor III C 1	3.21	0.202828
1438611_at	Gene name not assigned for this probe set	Gene name not assigned for this probe set	3.29	0.225995
1436403_at	BC025575	cDNA sequence BC025575	3.31	0.27516
1423826_at	Noc4l	nucleolar complex associated 4 homolog (S. cerevisiae)	3.41	0.25775
1449036_at	Rnf128	ring finger protein 128	3.44	0.0015203
1427638_at	Zbtb16	zinc finger and BTB domain containing 16	3.51	0.0853661
1426892_at	Utrn	utrophin	3.57	0.233463
1453094_at	Foxn3	forkhead box N3	3.57	0.226943
1420039_s_at	Cbx7	chromobox homolog 7	3.6	0.178328
1428574_a_at	Chn2	chimerin (chimaerin) 2	3.61	0.0830209
1418318_at	Rnf128	ring finger protein 128	3.77	0.0211015
1425502_x_at	Gene name not assigned for this probe set	Gene name not assigned for this probe set	3.82	0.200082
1439153_at	Rnf144b	ring finger protein 144B	3.91	0.0857019
1422412_x_at	Ear3	eosinophil-associated, ribonuclease A family, member 3	4	0.162848
1448961_at	Plscr2	phospholipid scramblase 2	4.06	0.0120414
1447643_x_at	Snai2	snail homolog 2 (Drosophila)	4.09	0.232869
1433809_at	Ddx5	DEAD (Asp-Glu-Ala-Asp) box polypeptide 5	4.14	0.213049
1449638_at	LOC100044952	hypothetical protein LOC100044952	4.35	0.210893
1432636_at	Gene name not assigned for this probe set	Gene name not assigned for this probe set	4.49	0.229053
1444602_at	Gene name not assigned for this probe set	Gene name not assigned for this probe set	4.76	0.177532
1420343_at	Gzmd	granzyme D	4.78	0.33189
1430946_at	2600014E21Rik	RIKEN cDNA 2600014E21 gene	4.82	0.030519
1431062_a_at	Exoc4	exocyst complex component 4	5.26	0.234038
1424737_at	Thrsp	thyroid hormone responsive SPOT14 homolog (Rattus)	5.38	0.306878
1422619_at	Ppap2a	phosphatidic acid phosphatase 2a	5.47	0.232066
1419497_at	Cdkn1b	cyclin-dependent kinase inhibitor 1B	5.74	0.245139
1437919_at	Bdp1	B double prime 1, subunit of RNA polymerase III transcription initiation factor IIIB	5.8	0.200617
1439258_at	Atf4	activating transcription factor 4	6.6	0.211318
1442639_at	Gene name not assigned for this probe set	Gene name not assigned for this probe set	6.61	0.200495
1442788_at	Afap1	actin filament associated protein 1	7.36	0.255487
1456298_at	4922501K12Rik	RIKEN cDNA 4922501K12 gene	9.35	0.493761
1420678_a_at	Il17rb	interleukin 17 receptor B	9.84	0.0294101
1422641_at	Dok5	docking protein 5	11.02	0.251082
1436500_at	Rps24	Ribosomal protein S24	12.48	0.217837
