# Supplementary material for: Transcriptional signatures of Itk-deficient CD3+, CD4+ and CD8+ T-cells
Source: BMC Genomics. 2009 May 18;10:233. doi: 10.1186/1471-2164-10-233 (PMC2689280; doi:10.1186/1471-2164-10-233)
Supplement: Additional File 9 — 4467 differentially expressed probe-sets represent the core group of unstimulated Itk-defective CD8+ T-cells. The core group of probe-sets differentially expressed in unstimulated Itk-/- CD8+ T-cells (Itk-/- CD8+ C) compared to unstimulated Wt CD8+ T-cells (Wt CD8+ C). The comparisons were made with the criterion ≥ 2-fold. The down-regulated transcripts are shown with "-". [file 1471-2164-10-233-S9.xls]

## Sheet: Blad1
Additional file 9.	4467 differentially expressed probe-sets represent the core group of unstimulated Itk-defective CD8+ T-cells
Probe set	Gene Symbol	Gene Title	Itk-/- CD8+ C vs Wt CD8+ C
1417852_x_at	Clca1	chloride channel calcium activated 1	-68.71
1416203_at	Aqp1	aquaporin 1	-24.68
1437279_x_at	Sdc1	syndecan 1	-24.33
1456956_at	Ikzf2	IKAROS family zinc finger 2	-19.8
1439422_a_at	C1qdc2	C1q domain containing 2	-19.69
1460259_s_at	Clca1 /// Clca2	chloride channel calcium activated 1 /// chloride channel calcium activated 2	-18.74
1454086_a_at	Lmo2 /// LOC100048263	LIM domain only 2 /// similar to LIM domain only 2	-18.62
1456060_at	Maf	avian musculoaponeurotic fibrosarcoma (v-maf) AS42 oncogene homolog	-16.84
1419014_at	Rhag	Rhesus blood group-associated A glycoprotein	-16.79
1416193_at	Car1	carbonic anhydrase 1	-16.49
1450744_at	Ell2	elongation factor RNA polymerase II 2	-14.83
1456475_s_at	Prkar2b	protein kinase, cAMP dependent regulatory, type II beta	-14.57
1460431_at	Gcnt1	glucosaminyl (N-acetyl) transferase 1, core 2	-14.03
1437171_x_at	Gsn	gelsolin	-13.64
1417777_at	Ltb4dh	leukotriene B4 12-hydroxydehydrogenase	-13.54
1450333_a_at	Gata2	GATA binding protein 2	-13.33
1435884_at	Itsn1	intersectin 1 (SH3 domain protein 1A)	-12.72
1425145_at	Il1rl1	interleukin 1 receptor-like 1	-12.6
1457072_at	Bcl11a	B-cell CLL/lymphoma 11A (zinc finger protein)	-12.25
1434298_at	Zeb2	zinc finger E-box binding homeobox 2	-11.99
1440847_at	Mtss1	metastasis suppressor 1	-11.55
1433575_at	Sox4	SRY-box containing gene 4	-11.51
1434497_at	4933431E20Rik	RIKEN cDNA 4933431E20 gene	-10.61
1456312_x_at	Gsn	gelsolin	-10.53
1420398_at	Rgs18	regulator of G-protein signaling 18	-10.26
1440011_at	Gene name not assigned for this probe set	Gene name not assigned for this probe set	-10.04
1455802_x_at	Agr2	anterior gradient 2 (Xenopus laevis)	-10.04
1437542_at	Ikzf2	IKAROS family zinc finger 2	-9.95
1417460_at	Ifitm2	interferon induced transmembrane protein 2	-9.75
1424254_at	Ifitm1	interferon induced transmembrane protein 1	-9.65
1425742_a_at	Tsc22d1	TSC22 domain family, member 1	-9.63
1436991_x_at	Gsn	gelsolin	-9.48
1455000_at	Gpr68	G protein-coupled receptor 68	-9.45
1427532_at	Trat1	T cell receptor associated transmembrane adaptor 1	-9.32
1417393_a_at	C1qdc2	C1q domain containing 2	-9.2
1424278_a_at	Birc5	baculoviral IAP repeat-containing 5	-9.19
1455695_at	St8sia1	ST8 alpha-N-acetyl-neuraminide alpha-2,8-sialyltransferase 1	-9.15
1434988_x_at	Aldh2	aldehyde dehydrogenase 2, mitochondrial	-9.1
1448327_at	Actn2	actinin alpha 2	-8.93
1450699_at	LOC100044204 /// Selenbp1	selenium binding protein 1 /// hypothetical protein LOC100044204	-8.87
1424470_a_at	Rapgef3	Rap guanine nucleotide exchange factor (GEF) 3	-8.8
1456751_x_at	A530021J07Rik	Riken cDNA A530021J07 gene	-8.39
1434705_at	Ctbp2	C-terminal binding protein 2	-7.92
1457027_at	Dhtkd1	dehydrogenase E1 and transketolase domain containing 1	-7.87
1436692_at	Gene name not assigned for this probe set	Gene name not assigned for this probe set	-7.86
1435264_at	Emilin2	elastin microfibril interfacer 2	-7.68
1459994_x_at	Trfr2	transferrin receptor 2	-7.67
1452565_x_at	LOC641050	hypothetical protein LOC641050	-7.65
1428385_at	March8	membrane-associated ring finger (C3HC4) 8	-7.61
1433908_a_at	Cttn	cortactin	-7.6
1425519_a_at	Cd74	CD74 antigen (invariant polypeptide of major histocompatibility complex, class II antigen-associated)	-7.49
1424413_at	Ogfrl1	opioid growth factor receptor-like 1	-7.43
1423824_at	Gpr177	G protein-coupled receptor 177	-7.33
1416529_at	Emp1	epithelial membrane protein 1	-7.02
1417853_at	Clca1	chloride channel calcium activated 1	-6.96
1454971_x_at	Tsc22d1	TSC22 domain family, member 1	-6.93
1420444_at	Slc22a3	solute carrier family 22 (organic cation transporter), member 3	-6.9
1425642_at	Cep290	centrosomal protein 290	-6.83
1426801_at	Sept8	septin 8	-6.72
1428595_at	Slc6a19	solute carrier family 6 (neurotransmitter transporter), member 19	-6.72
1450276_a_at	Scin	scinderin	-6.64
1428942_at	Mt2	metallothionein 2	-6.53
1429138_at	Npas3	neuronal PAS domain protein 3	-6.51
1442801_x_at	Tm7sf3	transmembrane 7 superfamily member 3	-6.44
1437286_x_at	1110020G09Rik	RIKEN cDNA 1110020G09 gene	-6.43
1424968_at	2210023G05Rik	RIKEN cDNA 2210023G05 gene	-6.42
1438511_a_at	1190002H23Rik	RIKEN cDNA 1190002H23 gene	-6.42
1438379_x_at	2310007F21Rik	RIKEN cDNA 2310007F21 gene	-6.25
1427442_a_at	App	amyloid beta (A4) precursor protein	-6.21
1456744_x_at	Flcn	folliculin	-6.04
1448143_at	Aldh2	aldehyde dehydrogenase 2, mitochondrial	-6.01
1439066_at	Angpt1	angiopoietin 1	-6
1418003_at	1190002H23Rik	RIKEN cDNA 1190002H23 gene	-5.86
1433968_a_at	Megf9	multiple EGF-like-domains 9	-5.81
1456498_at	Cerkl /// Itga4	integrin alpha 4 /// ceramide kinase-like	-5.8
1423754_at	Ifitm3	interferon induced transmembrane protein 3	-5.73
1445617_at	Gene name not assigned for this probe set	Gene name not assigned for this probe set	-5.7
1447838_x_at	Eml4	echinoderm microtubule associated protein like 4	-5.49
1456878_at	AI646023	expressed sequence AI646023	-5.49
1447541_s_at	Itgae	integrin, alpha E, epithelial-associated	-5.34
1416318_at	Serpinb1a	serine (or cysteine) peptidase inhibitor, clade B, member 1a	-5.27
1418301_at	Irf6	interferon regulatory factor 6	-5.26
1459359_at	Gene name not assigned for this probe set	Gene name not assigned for this probe set	-5.23
1440092_at	Gene name not assigned for this probe set	Gene name not assigned for this probe set	-5.18
1434148_at	Tcf4	transcription factor 4	-5.17
1437263_at	A730089K16Rik	RIKEN cDNA A730089K16 gene	-5.13
1437285_at	1110020G09Rik	RIKEN cDNA 1110020G09 gene	-5.13
1455602_x_at	1110028C15Rik	RIKEN cDNA 1110028C15 gene	-4.99
1434864_at	Nipa1	non imprinted in Prader-Willi/Angelman syndrome 1 homolog (human)	-4.95
1438664_at	Prkar2b	protein kinase, cAMP dependent regulatory, type II beta	-4.86
1451731_at	Abca3	ATP-binding cassette, sub-family A (ABC1), member 3	-4.86
1449216_at	Itgae	integrin, alpha E, epithelial-associated	-4.8
1422492_at	Cpox	coproporphyrinogen oxidase	-4.75
1439877_at	Gene name not assigned for this probe set	Gene name not assigned for this probe set	-4.72
1419251_at	Eps15	epidermal growth factor receptor pathway substrate 15	-4.66
1448002_x_at	2610001J05Rik	RIKEN cDNA 2610001J05 gene	-4.62
1457984_at	Crh	corticotropin releasing hormone	-4.59
1420245_x_at	Tagln2	transgelin 2	-4.56
1450418_a_at	Yipf4	Yip1 domain family, member 4	-4.55
1420404_at	Cd86	CD86 antigen	-4.53
1434291_a_at	Serf1	small EDRK-rich factor 1	-4.49
1419933_at	Pdrg1	p53 and DNA damage regulated 1	-4.47
1416155_at	Hmgb3	high mobility group box 3	-4.43
1426640_s_at	Trib2	tribbles homolog 2 (Drosophila)	-4.43
1425496_at	Abca3	ATP-binding cassette, sub-family A (ABC1), member 3	-4.41
1415812_at	Gsn	gelsolin	-4.34
1416441_at	Pgcp	plasma glutamate carboxypeptidase	-4.3
1433596_at	Dnajc6	DnaJ (Hsp40) homolog, subfamily C, member 6	-4.29
1434285_at	Frmd4a	FERM domain containing 4A	-4.28
1433899_x_at	Tsc22d1	TSC22 domain family, member 1	-4.27
1448485_at	Ggt1	gamma-glutamyltransferase 1	-4.26
1419042_at	Iigp1 /// LOC100044196	interferon inducible GTPase 1 /// hypothetical protein LOC100044196	-4.25
1416419_s_at	Gabarapl1	gamma-aminobutyric acid (GABA(A)) receptor-associated protein-like 1	-4.24
1427068_x_at	4933439F18Rik	RIKEN cDNA 4933439F18 gene	-4.23
1457249_at	Ubap2l	Ubiquitin associated protein 2-like	-4.18
1423804_a_at	Idi1	isopentenyl-diphosphate delta isomerase	-4.14
1429781_s_at	Ccdc39	coiled-coil domain containing 39	-4.14
1434732_x_at	Tomm7	Translocase of outer mitochondrial membrane 7 homolog (yeast)	-4.14
1426267_at	Zbtb8os	zinc finger and BTB domain containing 8 opposite strand	-4.11
1433571_at	Serinc5	serine incorporator 5	-4.07
1422146_at	Sema5b	sema domain, seven thrombospondin repeats (type 1 and type 1-like), transmembrane domain (TM) and short cytoplasmic domain, (semaphorin) 5B	-4.05
1440041_at	Gene name not assigned for this probe set	Gene name not assigned for this probe set	-4.05
1450380_at	Epdr1	ependymin related protein 1 (zebrafish)	-4.05
1452514_a_at	Kit	kit oncogene	-4.05
1421234_at	Hnf1a	HNF1 homeobox A	-4.04
1428642_at	Slc35d3	solute carrier family 35, member D3	-4.03
1447640_s_at	Pbx3	pre B-cell leukemia transcription factor 3	-4.02
1456828_at	C030023E24Rik	RIKEN cDNA C030023E24 gene	-4
1455340_at	D030011O10Rik	RIKEN cDNA D030011O10 gene	-3.99
1434036_at	Mtss1	metastasis suppressor 1	-3.98
1439618_at	Pde10a	phosphodiesterase 10A	-3.98
1447355_at	Acsl1	acyl-CoA synthetase long-chain family member 1	-3.93
1418525_at	Pcm1	pericentriolar material 1	-3.92
1437226_x_at	Marcksl1	MARCKS-like 1	-3.91
1419043_a_at	Iigp1 /// LOC100044196	interferon inducible GTPase 1 /// hypothetical protein LOC100044196	-3.9
1433825_at	Ntrk3	neurotrophic tyrosine kinase, receptor, type 3	-3.9
1447479_at	Gene name not assigned for this probe set	Gene name not assigned for this probe set	-3.9
1425652_s_at	LOC100044395 /// Rbpms	RNA binding protein gene with multiple splicing /// similar to RNA binding protein gene with multiple splicing	-3.89
1452717_at	Slc25a24	solute carrier family 25 (mitochondrial carrier, phosphate carrier), member 24	-3.88
1459836_x_at	Sf3b2	splicing factor 3b, subunit 2	-3.86
1423558_at	Ifngr2	interferon gamma receptor 2	-3.85
1439408_a_at	Med1	mediator complex subunit 1	-3.84
1436989_s_at	Slc12a6	solute carrier family 12, member 6	-3.83
1419975_at	Scp2	Sterol carrier protein 2, liver	-3.81
1436214_at	1110028C15Rik	RIKEN cDNA 1110028C15 gene	-3.8
1418072_at	Hist1h2bb /// Hist1h2bc /// Hist1h2be /// Hist1h2bg /// LOC665622 /// RP23-38E20.1	histone cluster 1, H2bc /// histone cluster 1, H2bb /// histone cluster 1, H2be /// histone cluster 1, H2bg /// H2b histone family, member A /// H2b histone family member	-3.79
1427503_at	AI324046	expressed sequence AI324046	-3.79
1455246_at	Smarcc1	SWI/SNF related, matrix associated, actin dependent regulator of chromatin, subfamily c, member 1	-3.79
1433966_x_at	Asns	asparagine synthetase	-3.77
1458341_x_at	Gene name not assigned for this probe set	Gene name not assigned for this probe set	-3.77
1433542_at	Inpp5f	inositol polyphosphate-5-phosphatase F	-3.74
1454762_at	Xkrx	X Kell blood group precursor related X linked	-3.74
1427067_at	4933439F18Rik	RIKEN cDNA 4933439F18 gene	-3.73
1418990_at	Ms4a4d	membrane-spanning 4-domains, subfamily A, member 4D	-3.72
1441938_x_at	Cables1	Cdk5 and Abl enzyme substrate 1	-3.72
1429267_at	Acot11	acyl-CoA thioesterase 11	-3.71
1457882_at	Etaa1	Ewing's tumor-associated antigen 1	-3.71
1420401_a_at	AB182283 /// LOC100046186 /// Ramp3	receptor (calcitonin) activity modifying protein 3 /// cDNA sequence AB182283 /// similar to receptor activity modifying protein 3	-3.7
1435020_at	Gene name not assigned for this probe set	Gene name not assigned for this probe set	-3.7
1437154_at	Cep170	centrosomal protein 170	-3.7
1458667_at	4930519N13Rik	RIKEN cDNA 4930519N13 gene	-3.7
1418416_x_at	Psg23	pregnancy-specific glycoprotein 23	-3.69
1452247_at	Fxr1	fragile X mental retardation gene 1, autosomal homolog	-3.69
1437036_at	Snd1	Staphylococcal nuclease and tudor domain containing 1	-3.68
1419245_at	Rab14	RAB14, member RAS oncogene family	-3.67
1456141_x_at	Brcc3	BRCA1/BRCA2-containing complex, subunit 3	-3.67
1416957_at	Pou2af1	POU domain, class 2, associating factor 1	-3.65
1436678_at	Sgcb	sarcoglycan, beta (dystrophin-associated glycoprotein)	-3.65
1436363_a_at	Nfix	nuclear factor I/X	-3.64
1421176_at	Rasgrp1	RAS guanyl releasing protein 1	-3.63
1421274_at	Socs4	suppressor of cytokine signaling 4	-3.62
1421194_at	Cerkl /// Itga4	integrin alpha 4 /// ceramide kinase-like	-3.6
1428967_at	Igf1r	insulin-like growth factor I receptor	-3.6
1434093_at	Lysmd4	LysM, putative peptidoglycan-binding, domain containing 4	-3.6
1435514_at	Lztfl1	leucine zipper transcription factor-like 1	-3.6
1436203_a_at	1110059G02Rik	RIKEN cDNA 1110059G02 gene	-3.6
1451518_at	Zfp709	zinc finger protein 709	-3.6
1424852_at	Mef2c	myocyte enhancer factor 2C	-3.59
1435058_x_at	Stxbp3a	syntaxin binding protein 3A	-3.59
1448113_at	LOC623112 /// Stmn1	stathmin 1 /// similar to Stathmin 1/oncoprotein 18	-3.59
1449389_at	Tal1	T-cell acute lymphocytic leukemia 1	-3.59
1445161_at	Usp6nl	USP6 N-terminal like	-3.56
1419470_at	Gnb4	guanine nucleotide binding protein (G protein), beta 4	-3.55
1435627_x_at	LOC668321 /// Marcksl1	MARCKS-like 1 /// similar to MARCKS-like protein	-3.55
1437434_a_at	Gpr177	G protein-coupled receptor 177	-3.55
1438855_x_at	Tnfaip2	tumor necrosis factor, alpha-induced protein 2	-3.55
1432466_a_at	Apoe	apolipoprotein E	-3.54
1419144_at	Cd163	CD163 antigen	-3.52
1453139_at	Nudt12	nudix (nucleoside diphosphate linked moiety X)-type motif 12	-3.52
1420115_at	Exosc8	exosome component 8	-3.51
1419695_at	St8sia1	ST8 alpha-N-acetyl-neuraminide alpha-2,8-sialyltransferase 1	-3.5
1417978_at	Eif4e3	eukaryotic translation initiation factor 4E member 3	-3.49
1428209_at	Bex4	brain expressed gene 4	-3.47
1446504_at	Gene name not assigned for this probe set	Gene name not assigned for this probe set	-3.47
1447774_x_at	5730469M10Rik	RIKEN cDNA 5730469M10 gene	-3.47
1433914_at	AI747699	expressed sequence AI747699	-3.46
1437692_x_at	Anxa2	annexin A2	-3.46
1456389_at	Zeb2	zinc finger E-box binding homeobox 2	-3.44
1439963_x_at	1700129I04Rik	RIKEN cDNA 1700129I04 gene	-3.43
1455826_a_at	Bace1	beta-site APP cleaving enzyme 1	-3.42
1450044_at	Fzd7	frizzled homolog 7 (Drosophila)	-3.41
1440883_at	Usp6nl	USP6 N-terminal like	-3.4
1457307_at	Apol11b	apolipoprotein L 11b	-3.38
1423174_a_at	Pard6b	par-6 (partitioning defective 6) homolog beta (C. elegans)	-3.37
1444956_at	Gene name not assigned for this probe set	Gene name not assigned for this probe set	-3.37
1452546_x_at	Defb11	defensin beta 11	-3.37
1418167_at	Tcfap4	transcription factor AP4	-3.36
1433853_at	Mib1	mindbomb homolog 1 (Drosophila)	-3.33
1455907_x_at	Phox2b	paired-like homeobox 2b	-3.33
1459918_at	Bub3	budding uninhibited by benzimidazoles 3 homolog (S. cerevisiae)	-3.33
1429092_at	Vkorc1l1	vitamin K epoxide reductase complex, subunit 1-like 1	-3.32
1438349_at	BC043476	cDNA sequence BC043476	-3.32
1442282_at	Vmn2r84	Vomeronasal 2, receptor 84	-3.32
1446680_at	Gene name not assigned for this probe set	Gene name not assigned for this probe set	-3.32
1417122_at	Vav3	vav 3 oncogene	-3.31
1419883_s_at	Atp6v1b2	ATPase, H+ transporting, lysosomal V1 subunit B2	-3.3
1431328_at	Ppp1cb	protein phosphatase 1, catalytic subunit, beta isoform	-3.3
1434601_at	Amigo2	adhesion molecule with Ig like domain 2	-3.3
1453196_a_at	Oasl2	2'-5' oligoadenylate synthetase-like 2	-3.28
1417061_at	Slc40a1	solute carrier family 40 (iron-regulated transporter), member 1	-3.26
1437687_x_at	Fkbp9	FK506 binding protein 9	-3.26
1438921_at	Atr	Ataxia telangiectasia and Rad3 related	-3.26
1439431_x_at	Bicd1	bicaudal D homolog 1 (Drosophila)	-3.25
1433864_at	Lrp12	low density lipoprotein-related protein 12	-3.24
1443748_x_at	Ankrd44	ankyrin repeat domain 44	-3.24
1452750_at	5530601H04Rik	RIKEN cDNA 5530601H04 gene	-3.24
1418877_at	Foxd1	Forkhead box D1	-3.2
1421920_a_at	Ccr9	chemokine (C-C motif) receptor 9	-3.2
1422472_at	Pex13	peroxisomal biogenesis factor 13	-3.2
1422008_a_at	Aqp3	aquaporin 3	-3.19
1430561_at	Dnajb14	DnaJ (Hsp40) homolog, subfamily B, member 14	-3.19
1419931_at	Abcb7	ATP-binding cassette, sub-family B (MDR/TAP), member 7	-3.18
1434278_at	Mtm1	X-linked myotubular myopathy gene 1	-3.18
1435554_at	Tmcc3	transmembrane and coiled coil domains 3	-3.18
1441764_at	Prdm10	PR domain containing 10	-3.18
1447831_s_at	Mtmr7	myotubularin related protein 7	-3.18
1452679_at	Tubb2b	tubulin, beta 2b	-3.18
1418820_s_at	Zcchc10	zinc finger, CCHC domain containing 10	-3.17
1419734_at	Actb	actin, beta, cytoplasmic	-3.17
1420089_at	Nfkbia	Nuclear factor of kappa light polypeptide gene enhancer in B-cells inhibitor, alpha	-3.17
1427182_s_at	D18Ertd653e	DNA segment, Chr 18, ERATO Doi 653, expressed	-3.17
1433733_a_at	Cry1	cryptochrome 1 (photolyase-like)	-3.17
1453035_at	Lnp	limb and neural patterns	-3.17
1428192_at	Kbtbd7	kelch repeat and BTB (POZ) domain containing 7	-3.16
1456821_at	Gene name not assigned for this probe set	Gene name not assigned for this probe set	-3.16
1422861_s_at	Pdlim5	PDZ and LIM domain 5	-3.15
1438035_at	AW061290	expressed sequence AW061290	-3.14
1429320_at	Cdkn2aip	CDKN2A interacting protein	-3.13
1434097_at	D10627	cDNA sequence D10627	-3.12
1418582_at	Cbfa2t3	core-binding factor, runt domain, alpha subunit 2, translocated to, 3 (human)	-3.11
1421855_at	Fgl2	fibrinogen-like protein 2	-3.11
1434116_at	Cbx2	chromobox homolog 2 (Drosophila Pc class)	-3.11
1435316_at	Psma6	Proteasome (prosome, macropain) subunit, alpha type 6	-3.11
1424084_at	Rod1	ROD1 regulator of differentiation 1 (S. pombe)	-3.08
1416156_at	Vcl	vinculin	-3.07
1428643_at	Mgat5	mannoside acetylglucosaminyltransferase 5	-3.07
1435355_at	Neb	nebulin	-3.07
1455452_x_at	AI449310	expressed sequence AI449310	-3.07
1427127_x_at	Hspa1b	heat shock protein 1B	-3.06
1434793_at	Wdr78	WD repeat domain 78	-3.06
1418600_at	Klf1	Kruppel-like factor 1 (erythroid)	-3.05
1447885_x_at	Nedd9	neural precursor cell expressed, developmentally down-regulated gene 9	-3.05
1449913_at	Zfp2	zinc finger protein 2	-3.05
1437767_s_at	Aktip	thymoma viral proto-oncogene 1 interacting protein	-3.04
1440810_x_at	Gene name not assigned for this probe set	Gene name not assigned for this probe set	-3.04
1443383_at	Gene name not assigned for this probe set	Gene name not assigned for this probe set	-3.04
1418512_at	Stk3	serine/threonine kinase 3 (Ste20, yeast homolog)	-3.03
1439406_x_at	Fars2	phenylalanine-tRNA synthetase 2 (mitochondrial)	-3.03
1456729_x_at	Rtel1	regulator of telomere elongation helicase 1	-3.03
1436537_at	Zfp629	zinc finger protein 629	-3.02
1447600_at	Gene name not assigned for this probe set	Gene name not assigned for this probe set	-3.02
1449727_x_at	Gene name not assigned for this probe set	Gene name not assigned for this probe set	-3.02
1429222_at	Gene name not assigned for this probe set	Gene name not assigned for this probe set	-3.01
1437508_at	Sp4	trans-acting transcription factor 4	-3.01
1445388_at	Cd226	CD226 antigen	-3.01
1427152_at	Qser1	glutamine and serine rich 1	-3
1429702_at	2900072G11Rik	RIKEN cDNA 2900072G11 gene	-3
1435612_at	Opcml	opioid binding protein/cell adhesion molecule-like	-3
1442758_at	Gene name not assigned for this probe set	Gene name not assigned for this probe set	-3
1455915_at	Galnt4	UDP-N-acetyl-alpha-D-galactosamine:polypeptide N-acetylgalactosaminyltransferase 4	-3
1421919_a_at	Ccr9	chemokine (C-C motif) receptor 9	-2.99
1449049_at	Tlr1	toll-like receptor 1	-2.99
1454728_s_at	Atp8a1	ATPase, aminophospholipid transporter (APLT), class I, type 8A, member 1	-2.99
1455121_at	Lcor	ligand dependent nuclear receptor corepressor	-2.99
1425078_x_at	C130026I21Rik /// LOC100041885	RIKEN cDNA C130026I21 gene /// similar to C130026I21Rik protein	-2.98
1450896_at	Arhgap5	Rho GTPase activating protein 5	-2.98
1459749_s_at	Fat4	FAT tumor suppressor homolog 4 (Drosophila)	-2.98
1418047_at	Neurod6	neurogenic differentiation 6	-2.97
1436037_at	Cerkl /// Itga4	integrin alpha 4 /// ceramide kinase-like	-2.97
1438613_at	Kcna4	potassium voltage-gated channel, shaker-related subfamily, member 4	-2.97
1457122_at	Gene name not assigned for this probe set	Gene name not assigned for this probe set	-2.97
1429435_x_at	Pik3ca	phosphatidylinositol 3-kinase, catalytic, alpha polypeptide	-2.96
1442424_at	Gene name not assigned for this probe set	Gene name not assigned for this probe set	-2.96
1452764_at	Socs6	suppressor of cytokine signaling 6	-2.96
1458406_at	Gene name not assigned for this probe set	Gene name not assigned for this probe set	-2.96
1419565_a_at	Zfx	zinc finger protein X-linked	-2.95
1435987_x_at	1110059G02Rik	RIKEN cDNA 1110059G02 gene	-2.95
1436704_x_at	Mthfd1	methylenetetrahydrofolate dehydrogenase (NADP+ dependent), methenyltetrahydrofolate cyclohydrolase, formyltetrahydrofolate synthase	-2.93
1438423_at	Ssbp2	single-stranded DNA binding protein 2	-2.93
1453386_at	Tusc1	tumor suppressor candidate 1	-2.93
1416468_at	Aldh1a1	aldehyde dehydrogenase family 1, subfamily A1	-2.92
1438300_at	Cdkn2aip	CDKN2A interacting protein	-2.92
1417457_at	Cks2 /// LOC100039474 /// LOC100044764	CDC28 protein kinase regulatory subunit 2 /// similar to Cyclin-dependent kinases regulatory subunit 2 (CKS-2)	-2.9
1422725_at	Mak	male germ cell-associated kinase	-2.9
1433658_x_at	Pcbp4	poly(rC) binding protein 4	-2.9
1439703_at	Cd200r1	CD200 receptor 1	-2.9
1416968_a_at	Hsd3b7	hydroxy-delta-5-steroid dehydrogenase, 3 beta- and steroid delta-isomerase 7	-2.89
1448475_at	Olfml3	olfactomedin-like 3	-2.89
1457746_at	Gene name not assigned for this probe set	Gene name not assigned for this probe set	-2.89
1441973_at	Zfp295	zinc finger protein 295	-2.88
1452001_at	Nfe2	nuclear factor, erythroid derived 2	-2.88
1416698_a_at	Cks1b	CDC28 protein kinase 1b	-2.87
1418358_at	Smcp	sperm mitochondria-associated cysteine-rich protein	-2.87
1422751_at	Tle1	transducin-like enhancer of split 1, homolog of Drosophila E(spl)	-2.87
1434014_at	Atg4c	autophagy-related 4C (yeast)	-2.87
1418346_at	Insl6	insulin-like 6	-2.86
1437495_at	LOC100047187 /// Mbtps2 /// Yy2	membrane-bound transcription factor peptidase, site 2 /// similar to zinc finger, X-linked, duplicated B /// Yy2 transcription factor	-2.86
1446989_at	Gene name not assigned for this probe set	Gene name not assigned for this probe set	-2.86
1451310_a_at	Ctsl	cathepsin L	-2.86
1455822_x_at	Surf4	surfeit gene 4	-2.86
1418398_a_at	Tspan32	tetraspanin 32	-2.85
1435382_at	Ndn	necdin	-2.85
1441286_at	OTTMUSG00000015160	predicted gene, OTTMUSG00000015160	-2.85
1448667_x_at	Tob2	transducer of ERBB2, 2	-2.85
1455163_at	Guf1	GUF1 GTPase homolog (S. cerevisiae)	-2.85
1460332_at	Pln	phospholamban	-2.85
1431037_a_at	Elavl1	ELAV (embryonic lethal, abnormal vision, Drosophila)-like 1 (Hu antigen R)	-2.84
1419853_a_at	P2rx7	purinergic receptor P2X, ligand-gated ion channel, 7	-2.83
1436930_x_at	EG623818 /// Hmbs	hydroxymethylbilane synthase /// predicted gene, EG623818	-2.83
1447868_x_at	Glrx3 /// LOC620016	glutaredoxin 3 /// similar to thioredoxin-like 2	-2.83
1460116_s_at	Spred1	sprouty protein with EVH-1 domain 1, related sequence	-2.82
1443167_at	Gene name not assigned for this probe set	Gene name not assigned for this probe set	-2.81
1455900_x_at	Tgm2	transglutaminase 2, C polypeptide	-2.81
1430069_at	4921517L17Rik	RIKEN cDNA 4921517L17 gene	-2.8
1435167_at	Ranbp6	RAN binding protein 6	-2.8
1458664_at	Gene name not assigned for this probe set	Gene name not assigned for this probe set	-2.8
1459136_at	Gene name not assigned for this probe set	Gene name not assigned for this probe set	-2.8
1429434_at	Pik3ca	phosphatidylinositol 3-kinase, catalytic, alpha polypeptide	-2.79
1433795_at	Tgfbr3	transforming growth factor, beta receptor III	-2.79
1436594_at	Zfp719	zinc finger protein 719	-2.79
1438380_at	Ddx47	DEAD (Asp-Glu-Ala-Asp) box polypeptide 47	-2.79
1441379_at	AU045094	expressed sequence AU045094	-2.79
1441805_at	LOC100040151	Hypothetical protein LOC100040151	-2.79
1442628_at	Gene name not assigned for this probe set	Gene name not assigned for this probe set	-2.79
1456960_at	Gene name not assigned for this probe set	Gene name not assigned for this probe set	-2.79
1426743_at	Appl2	adaptor protein, phosphotyrosine interaction, PH domain and leucine zipper containing 2	-2.78
1436329_at	Egr3	early growth response 3	-2.78
1438596_at	LOC668215	hypothetical LOC668215	-2.77
1439189_at	Fnip2	folliculin interacting protein 2	-2.77
1439558_at	Zfp75	zinc finger protein 75	-2.77
1420725_at	Tmlhe	trimethyllysine hydroxylase, epsilon	-2.76
1422748_at	Zeb2	zinc finger E-box binding homeobox 2	-2.76
1437671_x_at	Prss23	protease, serine, 23	-2.76
1438216_at	Rreb1	ras responsive element binding protein 1	-2.76
1438900_at	Sacm1l	SAC1 (suppressor of actin mutations 1, homolog)-like (S. cerevisiae)	-2.76
1444205_at	Gene name not assigned for this probe set	Gene name not assigned for this probe set	-2.76
1454945_at	Cep97	centrosomal protein 97	-2.76
1418057_at	Tiam1	T-cell lymphoma invasion and metastasis 1	-2.75
1437807_x_at	Ctnna1	catenin (cadherin associated protein), alpha 1	-2.75
1437980_at	9130230N09Rik	RIKEN cDNA 9130230N09 gene	-2.75
1438169_a_at	Frmd4b	FERM domain containing 4B	-2.75
1449947_s_at	Zfhx3	zinc finger homeobox 3	-2.75
1450411_at	2900009I07Rik	RIKEN cDNA 2900009I07 gene	-2.75
1429363_at	Vps37a	vacuolar protein sorting 37A (yeast)	-2.74
1433969_at	Cdkl4	Cyclin-dependent kinase-like 4	-2.74
1436584_at	Spry2	sprouty homolog 2 (Drosophila)	-2.74
1439830_at	Map3k5	mitogen-activated protein kinase kinase kinase 5	-2.74
1447776_x_at	Rab6	RAB6, member RAS oncogene family	-2.74
1457811_at	Gene name not assigned for this probe set	Gene name not assigned for this probe set	-2.74
1434589_x_at	Surf4	surfeit gene 4	-2.73
1453136_at	Fbxo30	F-box protein 30	-2.73
1455026_at	Sbno1	sno, strawberry notch homolog 1 (Drosophila)	-2.72
1455184_at	Mobkl1a	MOB1, Mps One Binder kinase activator-like 1A (yeast)	-2.72
1458802_at	Hivep3	human immunodeficiency virus type I enhancer binding protein 3	-2.72
1418744_s_at	LOC100047138 /// Tesc	tescalcin /// similar to Tescalcin	-2.71
1449010_at	Hspa4l	heat shock protein 4 like	-2.71
1418209_a_at	Pfn2	profilin 2	-2.7
1432957_at	5730407O05Rik	RIKEN cDNA 5730407O05 gene	-2.7
1440806_x_at	5730526G10Rik	RIKEN cDNA 5730526G10 gene	-2.7
1441797_at	Gene name not assigned for this probe set	Gene name not assigned for this probe set	-2.7
1441889_x_at	Racgap1	Rac GTPase-activating protein 1	-2.7
1443050_at	Gene name not assigned for this probe set	Gene name not assigned for this probe set	-2.7
1421992_a_at	Igfbp4	insulin-like growth factor binding protein 4	-2.69
1441657_at	Gene name not assigned for this probe set	Gene name not assigned for this probe set	-2.69
1441693_at	Adamts3	a disintegrin-like and metallopeptidase (reprolysin type) with thrombospondin type 1 motif, 3	-2.69
1452213_at	Tex2	testis expressed gene 2	-2.69
1456011_x_at	Acaa1a /// Acaa1b	acetyl-Coenzyme A acyltransferase 1A /// acetyl-Coenzyme A acyltransferase 1B	-2.69
1458351_s_at	Klhl2	kelch-like 2, Mayven (Drosophila)	-2.69
1459668_at	Gene name not assigned for this probe set	Gene name not assigned for this probe set	-2.69
1418911_s_at	Acsl4	acyl-CoA synthetase long-chain family member 4	-2.68
1422716_a_at	Acp1 /// LOC631286	acid phosphatase 1, soluble /// similar to acid phosphatase 1, soluble	-2.68
1437287_at	1110020G09Rik	RIKEN cDNA 1110020G09 gene	-2.68
1441559_at	LOC627626	similar to CG11212-PA	-2.68
1443867_at	Ankrd12 /// Ankrd12-like	ankyrin repeat domain 12-like /// ankyrin repeat domain 12	-2.68
1447959_at	Zfp398	zinc finger protein 398	-2.68
1458589_at	Gene name not assigned for this probe set	Gene name not assigned for this probe set	-2.68
1427149_at	Plekha6	pleckstrin homology domain containing, family A member 6	-2.67
1434664_at	2410129H14Rik	RIKEN cDNA 2410129H14 gene	-2.67
1434728_at	Gria3	glutamate receptor, ionotropic, AMPA3 (alpha 3)	-2.67
1439103_at	Cdc73	cell division cycle 73, Paf1/RNA polymerase II complex component, homolog (S. cerevisiae)	-2.67
1441318_at	Jarid1a	jumonji, AT rich interactive domain 1A (Rbp2 like)	-2.67
1445563_at	Gene name not assigned for this probe set	Gene name not assigned for this probe set	-2.67
1423902_s_at	Arhgef12	Rho guanine nucleotide exchange factor (GEF) 12	-2.66
1428394_at	Lrrc8a /// Phyhd1	phytanoyl-CoA dioxygenase domain containing 1 /// leucine rich repeat containing 8A	-2.66
1428644_at	Mgat5	mannoside acetylglucosaminyltransferase 5	-2.66
1437873_at	6030490I01Rik	RIKEN cDNA 6030490I01 gene	-2.66
1439012_a_at	Dck	deoxycytidine kinase	-2.66
1448665_at	Dmd	dystrophin, muscular dystrophy	-2.66
1449856_at	Rgs18	regulator of G-protein signaling 18	-2.66
1451386_at	Blvrb	biliverdin reductase B (flavin reductase (NADPH))	-2.66
1453110_at	Wdr51b	WD repeat domain 51B	-2.66
1416010_a_at	Ehd1	EH-domain containing 1	-2.65
1419346_a_at	Svs5	seminal vesicle secretory protein 5	-2.65
1426303_at	B4galt7	xylosylprotein beta1,4-galactosyltransferase, polypeptide 7 (galactosyltransferase I)	-2.65
1448743_at	Ssx2ip	synovial sarcoma, X breakpoint 2 interacting protein	-2.65
1451095_at	Asns	asparagine synthetase	-2.65
1425471_x_at	Gene name not assigned for this probe set	Gene name not assigned for this probe set	-2.64
1436616_at	Inpp4a	inositol polyphosphate-4-phosphatase, type I	-2.64
1439263_at	LOC14210	hypothetical LOC14210	-2.64
1440676_at	A830043J08Rik	RIKEN cDNA A830043J08 gene	-2.64
1440849_at	Gene name not assigned for this probe set	Gene name not assigned for this probe set	-2.64
1446177_at	LOC100041249	Hypothetical protein LOC100041249	-2.64
1450842_a_at	Cenpa	centromere protein A	-2.64
1451767_at	Ncf1	neutrophil cytosolic factor 1	-2.64
1421828_at	Kpna3	karyopherin (importin) alpha 3	-2.63
1433071_at	6430605C03Rik	RIKEN cDNA 6430605C03 gene	-2.63
1440201_at	C130026L21Rik /// Slc8a1	solute carrier family 8 (sodium/calcium exchanger), member 1 /// RIKEN cDNA C130026L21 gene	-2.63
1443911_at	Gene name not assigned for this probe set	Gene name not assigned for this probe set	-2.63
1419398_a_at	Reep5	receptor accessory protein 5	-2.62
1430581_at	Gene name not assigned for this probe set	Gene name not assigned for this probe set	-2.62
1434294_at	Gene name not assigned for this probe set	Gene name not assigned for this probe set	-2.62
1438036_x_at	AW061290	expressed sequence AW061290	-2.62
1439828_at	Gene name not assigned for this probe set	Gene name not assigned for this probe set	-2.62
1446866_at	Gene name not assigned for this probe set	Gene name not assigned for this probe set	-2.62
1428924_at	Mocs3	molybdenum cofactor synthesis 3	-2.61
1432850_at	5430434G16Rik	RIKEN cDNA 5430434G16 gene	-2.61
1433992_at	Shroom2	shroom family member 2	-2.61
1435985_at	Gene name not assigned for this probe set	Gene name not assigned for this probe set	-2.61
1436921_at	Atp7a	ATPase, Cu++ transporting, alpha polypeptide	-2.61
1438171_x_at	Mettl9	methyltransferase like 9	-2.61
1438183_x_at	Sord	sorbitol dehydrogenase	-2.61
1452318_a_at	Hspa1b	heat shock protein 1B	-2.6
1452982_at	Igf1r	insulin-like growth factor I receptor	-2.6
1456467_s_at	LOC100044468 /// Nlk	nemo like kinase /// similar to nemo-like kinase	-2.6
1425010_at	Zfp119	zinc finger protein 119	-2.59
1425460_at	Mtmr2	myotubularin related protein 2	-2.59
1439832_at	Gene name not assigned for this probe set	Gene name not assigned for this probe set	-2.59
1449232_at	Gata1	GATA binding protein 1	-2.59
1450470_at	Gene name not assigned for this probe set	Gene name not assigned for this probe set	-2.59
1456259_at	Ints10	integrator complex subunit 10	-2.59
1428137_at	Arl8b	ADP-ribosylation factor-like 8B	-2.58
1433368_x_at	8430401P03Rik	RIKEN cDNA 8430401P03 gene	-2.58
1438279_at	Dpp4	Dipeptidylpeptidase 4	-2.58
1441892_x_at	Gene name not assigned for this probe set	Gene name not assigned for this probe set	-2.58
1459843_s_at	Smad1	MAD homolog 1 (Drosophila)	-2.58
1441365_at	Foxp2	forkhead box P2	-2.57
1444089_at	Spnb2	spectrin beta 2	-2.57
1449806_at	Gene name not assigned for this probe set	Gene name not assigned for this probe set	-2.57
1457534_at	Gene name not assigned for this probe set	Gene name not assigned for this probe set	-2.57
1459095_at	Gene name not assigned for this probe set	Gene name not assigned for this probe set	-2.57
1426914_at	Marveld2	MARVEL (membrane-associating) domain containing 2	-2.56
1441623_at	Gene name not assigned for this probe set	Gene name not assigned for this probe set	-2.56
1451014_at	Ror1	receptor tyrosine kinase-like orphan receptor 1	-2.56
1452433_at	Gene name not assigned for this probe set	Gene name not assigned for this probe set	-2.56
1422462_at	Ube2t	ubiquitin-conjugating enzyme E2T (putative)	-2.55
1423169_at	Taf7	TAF7 RNA polymerase II, TATA box binding protein (TBP)-associated factor	-2.55
1428573_at	Chn2	chimerin (chimaerin) 2	-2.55
1433718_a_at	Cbx1	chromobox homolog 1 (Drosophila HP1 beta)	-2.55
1437067_at	Phtf2	putative homeodomain transcription factor 2	-2.55
1438321_x_at	4930504E06Rik	RIKEN cDNA 4930504E06 gene	-2.55
1447820_x_at	Cpt2	carnitine palmitoyltransferase 2	-2.55
1455660_at	Csf2rb	colony stimulating factor 2 receptor, beta, low-affinity (granulocyte-macrophage)	-2.55
1416682_at	Ube3a	ubiquitin protein ligase E3A	-2.54
1418901_at	Cebpb	CCAAT/enhancer binding protein (C/EBP), beta	-2.54
1433960_at	Isg20l2	interferon stimulated exonuclease gene 20-like 2	-2.54
1435170_at	Tsr2	TSR2, 20S rRNA accumulation, homolog (S. cerevisiae)	-2.54
1441860_x_at	Ide	Insulin degrading enzyme	-2.54
1447361_at	Gene name not assigned for this probe set	Gene name not assigned for this probe set	-2.54
1455451_at	AI449310	expressed sequence AI449310	-2.54
1455787_x_at	Minpp1	multiple inositol polyphosphate histidine phosphatase 1	-2.54
1420487_at	Nol7	nucleolar protein 7	-2.53
1423854_a_at	Rasl11b	RAS-like, family 11, member B	-2.53
1434389_at	Sos1	Son of sevenless homolog 1 (Drosophila)	-2.53
1441982_at	Taf7	TAF7 RNA polymerase II, TATA box binding protein (TBP)-associated factor	-2.53
1446599_at	Gene name not assigned for this probe set	Gene name not assigned for this probe set	-2.53
1460048_at	Zdhhc13	Zinc finger, DHHC domain containing 13	-2.53
1416343_a_at	Lamp2	lysosomal-associated membrane protein 2	-2.52
1427242_at	Ddx4	DEAD (Asp-Glu-Ala-Asp) box polypeptide 4	-2.52
1429098_s_at	Nhej1	nonhomologous end-joining factor 1	-2.52
1437303_at	Il6st	interleukin 6 signal transducer	-2.52
1439093_at	Gene name not assigned for this probe set	Gene name not assigned for this probe set	-2.52
1439279_at	3110007F17Rik	RIKEN cDNA 3110007F17 gene	-2.52
1452160_at	Tiparp	TCDD-inducible poly(ADP-ribose) polymerase	-2.52
1454758_a_at	Tsc22d1	TSC22 domain family, member 1	-2.52
1455805_x_at	Ccdc22	coiled-coil domain containing 22	-2.52
1417073_a_at	Qk	quaking	-2.51
1419074_at	Chac2	ChaC, cation transport regulator homolog 2 (E. coli)	-2.51
1420726_x_at	Tmlhe	trimethyllysine hydroxylase, epsilon	-2.51
1426607_at	EG633640	predicted gene, EG633640	-2.51
1436769_at	Psma1	proteasome (prosome, macropain) subunit, alpha type 1	-2.51
1437313_x_at	Hmgb2	high mobility group box 2	-2.51
1440910_at	C77370	expressed sequence C77370	-2.51
1446719_at	Atad2b	ATPase family, AAA domain containing 2B	-2.51
1459718_x_at	Klf6	Kruppel-like factor 6	-2.51
1459760_at	Ndufs4	NADH dehydrogenase (ubiquinone) Fe-S protein 4	-2.51
1416918_at	Dlg3	discs, large homolog 3 (Drosophila)	-2.5
1423412_at	Rbm47	RNA binding motif protein 47	-2.5
1423821_at	Tmem168	transmembrane protein 168	-2.5
1428493_at	Sipa1l3	signal-induced proliferation-associated 1 like 3	-2.5
1428653_x_at	Elavl1	ELAV (embryonic lethal, abnormal vision, Drosophila)-like 1 (Hu antigen R)	-2.5
1437055_x_at	Mfsd1	Major facilitator superfamily domain containing 1	-2.5
1439802_at	Stk35	serine/threonine kinase 35	-2.5
1442023_at	A530030E21Rik	RIKEN cDNA A530030E21 gene	-2.5
1452951_at	2410089E03Rik /// LOC100039599	RIKEN cDNA 2410089E03 gene /// hypothetical protein LOC100039599	-2.5
1419347_x_at	Svs5	seminal vesicle secretory protein 5	-2.49
1456089_at	Trim23	tripartite motif-containing 23	-2.49
1418490_at	Sdsl	serine dehydratase-like	-2.48
1418698_a_at	Fech	ferrochelatase	-2.48
1434694_at	Lrrc8a /// Phyhd1	phytanoyl-CoA dioxygenase domain containing 1 /// leucine rich repeat containing 8A	-2.48
1435461_at	Magi3	membrane associated guanylate kinase, WW and PDZ domain containing 3	-2.48
1445727_at	Ube3a	ubiquitin protein ligase E3A	-2.48
1450992_a_at	Meis1	Meis homeobox 1	-2.48
1451090_a_at	Eif2s3x	eukaryotic translation initiation factor 2, subunit 3, structural gene X-linked	-2.48
1416019_at	Dr1	down-regulator of transcription 1	-2.47
1418012_at	Sh3glb1	SH3-domain GRB2-like B1 (endophilin)	-2.47
1425381_a_at	Trfr2	transferrin receptor 2	-2.47
1426472_at	Zfp52	zinc finger protein 52	-2.47
1433428_x_at	Tgm2	transglutaminase 2, C polypeptide	-2.47
1437277_x_at	Tgm2	transglutaminase 2, C polypeptide	-2.47
1439326_at	Lnpep	leucyl/cystinyl aminopeptidase	-2.47
1442426_at	Wapal	wings apart-like homolog (Drosophila)	-2.47
1454630_at	Samd14	sterile alpha motif domain containing 14	-2.47
1457319_at	A130038J17Rik	RIKEN cDNA A130038J17 gene	-2.47
1419916_at	Rnf20	Ring finger protein 20	-2.46
1423680_at	Fads1	fatty acid desaturase 1	-2.46
1425749_at	Stxbp6	syntaxin binding protein 6 (amisyn)	-2.46
1429139_at	Otud7b	OTU domain containing 7B	-2.46
1429520_a_at	Phca	phytoceramidase, alkaline	-2.46
1432791_at	9030218A15Rik	RIKEN cDNA 9030218A15 gene	-2.46
1434306_at	Rab3ip	RAB3A interacting protein	-2.46
1435879_at	Akt3	thymoma viral proto-oncogene 3	-2.46
1436364_x_at	Nfix	nuclear factor I/X	-2.46
1437111_at	Zc3h12c	zinc finger CCCH type containing 12C	-2.46
1442547_at	Gene name not assigned for this probe set	Gene name not assigned for this probe set	-2.46
1447616_at	Gene name not assigned for this probe set	Gene name not assigned for this probe set	-2.46
1417196_s_at	Wwc2	WW, C2 and coiled-coil domain containing 2	-2.45
1417679_at	Gfi1	growth factor independent 1	-2.45
1419469_at	Gnb4	guanine nucleotide binding protein (G protein), beta 4	-2.45
1436608_at	BC038822	cDNA sequence BC038822	-2.45
1437404_at	Mast4	microtubule associated serine/threonine kinase family member 4	-2.45
1440735_at	Polr3k	polymerase (RNA) III (DNA directed) polypeptide K	-2.45
1441935_at	Ankra2	ankyrin repeat, family A (RFXANK-like), 2	-2.45
1452141_a_at	Sepp1	selenoprotein P, plasma, 1	-2.45
1456625_at	Aasdhppt	Aminoadipate-semialdehyde dehydrogenase-phosphopantetheinyl transferase	-2.45
1418715_at	Pank1	pantothenate kinase 1	-2.44
1420898_at	Snap23	synaptosomal-associated protein 23	-2.44
1428694_at	5033413D16Rik	RIKEN cDNA 5033413D16 gene	-2.44
1437087_at	2210408K08Rik	RIKEN cDNA 2210408K08 gene	-2.44
1446917_at	Gene name not assigned for this probe set	Gene name not assigned for this probe set	-2.44
1446972_at	D15Wsu126e	DNA segment, Chr 15, Wayne State University 126, expressed	-2.44
1447497_at	Gene name not assigned for this probe set	Gene name not assigned for this probe set	-2.44
1454680_at	D5Ertd579e	DNA segment, Chr 5, ERATO Doi 579, expressed	-2.44
1436317_at	Pgap1	post-GPI attachment to proteins 1	-2.43
1436916_at	Tmem108	transmembrane protein 108	-2.43
1442085_at	Whsc1l1	Wolf-Hirschhorn syndrome candidate 1-like 1 (human)	-2.43
1446447_at	Gene name not assigned for this probe set	Gene name not assigned for this probe set	-2.43
1446692_at	Gene name not assigned for this probe set	Gene name not assigned for this probe set	-2.43
1453331_at	1700013H16Rik	RIKEN cDNA 1700013H16 gene	-2.43
1416128_at	Tuba1c	tubulin, alpha 1C	-2.42
1437174_at	Tfdp2	transcription factor Dp 2	-2.42
1438930_s_at	Mecp2	methyl CpG binding protein 2	-2.42
1454136_a_at	4921524J17Rik	RIKEN cDNA 4921524J17 gene	-2.42
1454269_s_at	4930519L02Rik	RIKEN cDNA 4930519L02 gene	-2.42
1460335_at	Lysmd3	LysM, putative peptidoglycan-binding, domain containing 3	-2.42
1419401_at	Asb13	ankyrin repeat and SOCS box-containing protein 13	-2.41
1430000_at	B230117O15Rik	RIKEN cDNA B230117O15 gene	-2.41
1435574_at	Gene name not assigned for this probe set	Gene name not assigned for this probe set	-2.41
1435661_at	Als2cr4	amyotrophic lateral sclerosis 2 (juvenile) chromosome region, candidate 4	-2.41
1437212_at	Zfp420	zinc finger protein 420	-2.41
1439816_at	ENSMUSG00000073738	predicted gene, ENSMUSG00000073738	-2.41
1448233_at	Prnp	prion protein	-2.41
1453581_at	Cep170	centrosomal protein 170	-2.41
1454701_at	4930503L19Rik	RIKEN cDNA 4930503L19 gene	-2.41
1420011_s_at	Xbp1	X-box binding protein 1	-2.4
1420872_at	Gucy1b3	guanylate cyclase 1, soluble, beta 3	-2.4
1436917_s_at	Gpsm1	G-protein signalling modulator 1 (AGS3-like, C. elegans)	-2.4
1438265_at	Gene name not assigned for this probe set	Gene name not assigned for this probe set	-2.4
1439620_at	Car13	carbonic anhydrase 13	-2.4
1439981_at	A430001F24Rik	RIKEN cDNA A430001F24 gene	-2.4
1454842_a_at	B3galnt2	UDP-GalNAc:betaGlcNAc beta 1,3-galactosaminyltransferase, polypeptide 2	-2.4
1458265_at	Gene name not assigned for this probe set	Gene name not assigned for this probe set	-2.4
1459981_s_at	LOC100045795 /// Rsbn1	rosbin, round spermatid basic protein 1 /// similar to mKIAA3002 protein	-2.4
1419966_at	Tubb2a-ps2	tubulin, beta 2a, pseudogene 2	-2.39
1420073_s_at	Gene name not assigned for this probe set	Gene name not assigned for this probe set	-2.39
1426114_at	Hnrpab	heterogeneous nuclear ribonucleoprotein A/B	-2.39
1430862_at	2310057M21Rik	RIKEN cDNA 2310057M21 gene	-2.39
1434452_x_at	Eif2a	eukaryotic translation initiation factor 2a	-2.39
1436761_s_at	1200015N20Rik	RIKEN cDNA 1200015N20 gene	-2.39
1418774_a_at	Atp7a	ATPase, Cu++ transporting, alpha polypeptide	-2.38
1422231_a_at	Tnfrsf25	tumor necrosis factor receptor superfamily, member 25	-2.38
1429301_at	Gene name not assigned for this probe set	Gene name not assigned for this probe set	-2.38
1430697_at	Ammecr1	Alport syndrome, mental retardation, midface hypoplasia and elliptocytosis chromosomal region gene 1 homolog (human)	-2.38
1436914_at	Ctdspl2	CTD (carboxy-terminal domain, RNA polymerase II, polypeptide A) small phosphatase like 2	-2.38
1437561_at	Trat1	T cell receptor associated transmembrane adaptor 1	-2.38
1437831_at	Zcchc4	zinc finger, CCHC domain containing 4	-2.38
1438201_at	Ppm2c	protein phosphatase 2C, magnesium dependent, catalytic subunit	-2.38
1452656_at	Zdhhc2	zinc finger, DHHC domain containing 2	-2.38
1452955_at	Gtf2h5	general transcription factor IIH, polypeptide 5	-2.38
1454976_at	Sod2	superoxide dismutase 2, mitochondrial	-2.38
1459895_at	C030010B13Rik	RIKEN cDNA C030010B13 gene	-2.38
1417175_at	Csnk1e	casein kinase 1, epsilon	-2.37
1417508_at	Rnf19a	ring finger protein 19A	-2.37
1419156_at	Sox4	SRY-box containing gene 4	-2.37
1425530_a_at	Stx3	syntaxin 3	-2.37
1425537_at	Ppm1a	protein phosphatase 1A, magnesium dependent, alpha isoform	-2.37
1435383_x_at	Ndn	necdin	-2.37
1435914_at	Ncor1	nuclear receptor co-repressor 1	-2.37
1447584_s_at	Myct1	myc target 1	-2.37
1447815_x_at	6430527G18Rik	RIKEN cDNA 6430527G18 gene	-2.37
1418253_a_at	Hspa4l	heat shock protein 4 like	-2.36
1420543_at	ORF28	open reading frame 28	-2.36
1423627_at	Nqo1	NAD(P)H dehydrogenase, quinone 1	-2.36
1426576_at	Sgms1	sphingomyelin synthase 1	-2.36
1434602_at	Med13l	mediator complex subunit 13-like	-2.36
1435517_x_at	Ralb	v-ral simian leukemia viral oncogene homolog B (ras related)	-2.36
1435582_at	Wdfy4	WD repeat and FYVE domain containing 4	-2.36
1441196_at	C230076A16Rik	RIKEN cDNA C230076A16 gene	-2.36
1443061_at	Gene name not assigned for this probe set	Gene name not assigned for this probe set	-2.36
1447378_at	Gene name not assigned for this probe set	Gene name not assigned for this probe set	-2.36
1455626_at	Hoxa9	homeo box A9	-2.36
1424780_a_at	Reep3	receptor accessory protein 3	-2.35
1426218_at	Glcci1	glucocorticoid induced transcript 1	-2.35
1428652_at	0610010F05Rik	RIKEN cDNA 0610010F05 gene	-2.35
1439088_at	Pdzd8	PDZ domain containing 8	-2.35
1445201_at	Zfp53	zinc finger protein 53	-2.35
1452179_at	Phf17	PHD finger protein 17	-2.35
1455315_at	Trp53i13	transformation related protein 53 inducible protein 13	-2.35
1455908_a_at	Scpep1	serine carboxypeptidase 1	-2.35
1456599_at	Nxt2	nuclear transport factor 2-like export factor 2	-2.35
1419587_s_at	Rp2h	retinitis pigmentosa 2 homolog (human)	-2.34
1419924_at	Fnip1	Folliculin interacting protein 1	-2.34
1424062_at	Ube2d1	ubiquitin-conjugating enzyme E2D 1, UBC4/5 homolog (yeast)	-2.34
1434951_at	Armc8	armadillo repeat containing 8	-2.34
1438725_at	Med13	mediator complex subunit 13	-2.34
1456037_x_at	Preb	prolactin regulatory element binding	-2.34
1457473_at	Chd1	chromodomain helicase DNA binding protein 1	-2.34
1417695_a_at	Soat1	sterol O-acyltransferase 1	-2.33
1418265_s_at	Irf2	interferon regulatory factor 2	-2.33
1423555_a_at	Ifi44	interferon-induced protein 44	-2.33
1428329_a_at	Ift80	intraflagellar transport 80 homolog (Chlamydomonas)	-2.33
1433664_at	Ube2q2	ubiquitin-conjugating enzyme E2Q (putative) 2	-2.33
1434242_at	Usp37	ubiquitin specific peptidase 37	-2.33
1436508_at	2410014A08Rik	RIKEN cDNA 2410014A08 gene	-2.33
1443992_at	Nipbl	Nipped-B homolog (Drosophila)	-2.33
1455333_at	Tns3	tensin 3	-2.33
1419668_at	Sgcb	sarcoglycan, beta (dystrophin-associated glycoprotein)	-2.32
1426622_a_at	Qpct	glutaminyl-peptide cyclotransferase (glutaminyl cyclase)	-2.32
1438172_x_at	Exod1	exonuclease domain containing 1	-2.32
1438908_at	Map3k12	mitogen-activated protein kinase kinase kinase 12	-2.32
1447630_x_at	Gnb5	guanine nucleotide binding protein (G protein), beta 5	-2.32
1420043_s_at	Thoc1	THO complex 1	-2.31
1423063_at	Dnmt3a	DNA methyltransferase 3A	-2.31
1427682_a_at	Egr2	early growth response 2	-2.31
1434215_at	B230308N11Rik	RIKEN cDNA B230308N11 gene	-2.31
1435891_x_at	Gene name not assigned for this probe set	Gene name not assigned for this probe set	-2.31
1440383_at	Dclre1b	DNA cross-link repair 1B, PSO2 homolog (S. cerevisiae)	-2.31
1452249_at	Prickle1	prickle like 1 (Drosophila)	-2.31
1452359_at	Rell1	RELT-like 1	-2.31
1457773_at	Slamf6	SLAM family member 6	-2.31
1421352_at	Tlr6	toll-like receptor 6	-2.3
1423161_s_at	Spred1	sprouty protein with EVH-1 domain 1, related sequence	-2.3
1426663_s_at	Slc45a3	solute carrier family 45, member 3	-2.3
1429284_at	Mobkl2b	MOB1, Mps One Binder kinase activator-like 2B (yeast)	-2.3
1434405_at	Fnip1	folliculin interacting protein 1	-2.3
1437253_at	A630054L15Rik	RIKEN cDNA A630054L15 gene	-2.3
1439259_x_at	Abhd4	abhydrolase domain containing 4	-2.3
1439990_at	Gene name not assigned for this probe set	Gene name not assigned for this probe set	-2.3
1441788_s_at	Dkc1	dyskeratosis congenita 1, dyskerin homolog (human)	-2.3
1443499_at	A430075N02	hypothetical protein A430075N02	-2.3
1447296_at	Fbxo27	F-box protein 27	-2.3
1447900_x_at	Entpd4 /// LOC100048085	ectonucleoside triphosphate diphosphohydrolase 4 /// similar to ectonucleoside triphosphate diphosphohydrolase 4	-2.3
1447927_at	EG634650 /// LOC626578 /// Mpa2l	macrophage activation 2 like /// macrophage activation 2 like LOC626578 /// predicted gene, EG634650	-2.3
1448960_at	Cxxc5	CXXC finger 5	-2.3
1456630_x_at	Son	Son cell proliferation protein	-2.3
1423707_at	Tmem50b	transmembrane protein 50B	-2.29
1428359_s_at	1810010M01Rik	RIKEN cDNA 1810010M01 gene	-2.29
1431734_a_at	Dnajb4	DnaJ (Hsp40) homolog, subfamily B, member 4	-2.29
1435059_at	Gene name not assigned for this probe set	Gene name not assigned for this probe set	-2.29
1435562_at	Pdzd8	PDZ domain containing 8	-2.29
1436085_at	Zbtb34	zinc finger and BTB domain containing 34	-2.29
1438848_at	Gene name not assigned for this probe set	Gene name not assigned for this probe set	-2.29
1443166_at	Gene name not assigned for this probe set	Gene name not assigned for this probe set	-2.29
1450355_a_at	Capg	capping protein (actin filament), gelsolin-like	-2.29
1455816_a_at	Kctd3	potassium channel tetramerisation domain containing 3	-2.29
1416861_at	Stam	signal transducing adaptor molecule (SH3 domain and ITAM motif) 1	-2.28
1427483_at	Slc25a24	solute carrier family 25 (mitochondrial carrier, phosphate carrier), member 24	-2.28
1428170_at	Zfp180	zinc finger protein 180	-2.28
1429145_at	Nhlrc2	NHL repeat containing 2	-2.28
1433815_at	Jakmip1	janus kinase and microtubule interacting protein 1	-2.28
1460324_at	Dnmt3a	DNA methyltransferase 3A	-2.28
1421883_at	Elavl2	ELAV (embryonic lethal, abnormal vision, Drosophila)-like 2 (Hu antigen B)	-2.27
1428414_at	Ccny /// LOC100044842	cyclin Y /// similar to cyclin fold protein 1	-2.27
1433827_at	Atp8a1	ATPase, aminophospholipid transporter (APLT), class I, type 8A, member 1	-2.27
1434384_at	Nrip1	nuclear receptor interacting protein 1	-2.27
1434432_at	Rffl	ring finger and FYVE like domain containing protein	-2.27
1436390_a_at	Clcc1	chloride channel CLIC-like 1	-2.27
1437981_x_at	1110057K04Rik	RIKEN cDNA 1110057K04 gene	-2.27
1438233_at	6030443O07Rik	RIKEN cDNA 6030443O07 gene	-2.27
1446271_at	Gene name not assigned for this probe set	Gene name not assigned for this probe set	-2.27
1447801_x_at	Map3k7	mitogen-activated protein kinase kinase kinase 7	-2.27
1447877_x_at	Dnmt1	DNA methyltransferase (cytosine-5) 1	-2.27
1454061_at	Thumpd3	THUMP domain containing 3	-2.27
1419589_at	Cd93	CD93 antigen	-2.26
1420362_a_at	Bik	Bcl2-interacting killer	-2.26
1426915_at	Dapk1	death associated protein kinase 1	-2.26
1427917_s_at	Ssbp3	single-stranded DNA binding protein 3	-2.26
1428693_at	2610044O15Rik	RIKEN cDNA 2610044O15 gene	-2.26
1437742_at	Rab21	RAB21, member RAS oncogene family	-2.26
1438452_at	Nebl	nebulette	-2.26
1439645_at	Adra2b	adrenergic receptor, alpha 2b	-2.26
1449121_at	Fusip1	FUS interacting protein (serine-arginine rich) 1	-2.26
1450417_a_at	EG625603 /// LOC623568 /// LOC675813 /// Rps20	ribosomal protein S20 /// similar to ribosomal protein S20 /// predicted gene, EG625603 /// similar to 40S ribosomal protein S20	-2.26
1457480_at	Gene name not assigned for this probe set	Gene name not assigned for this probe set	-2.26
1457489_at	Gene name not assigned for this probe set	Gene name not assigned for this probe set	-2.26
1459620_at	9130004C02Rik	RIKEN cDNA 9130004C02 gene	-2.26
1418424_at	Tnfaip6	tumor necrosis factor alpha induced protein 6	-2.25
1420821_at	Sgpp1	sphingosine-1-phosphate phosphatase 1	-2.25
1439050_at	Gene name not assigned for this probe set	Gene name not assigned for this probe set	-2.25
1443779_s_at	Lcor	ligand dependent nuclear receptor corepressor	-2.25
1449616_s_at	Golga3	golgi autoantigen, golgin subfamily a, 3	-2.25
1456020_at	Sh3tc2	SH3 domain and tetratricopeptide repeats 2	-2.25
1457162_at	Ldlrap1	low density lipoprotein receptor adaptor protein 1	-2.25
1458222_at	Gene name not assigned for this probe set	Gene name not assigned for this probe set	-2.25
1416103_at	Ywhaz	tyrosine 3-monooxygenase/tryptophan 5-monooxygenase activation protein, zeta polypeptide	-2.24
1416681_at	Ube3a	ubiquitin protein ligase E3A	-2.24
1417145_at	Nfxl1	nuclear transcription factor, X-box binding-like 1	-2.24
1423965_at	Cd99l2	Cd99 antigen-like 2	-2.24
1437707_at	Slmo1	slowmo homolog 1 (Drosophila)	-2.24
1442235_at	Plagl2	Pleiomorphic adenoma gene-like 2	-2.24
1451852_at	Tcstv3	2-cell-stage, variable group, member 3	-2.24
1452700_s_at	Kbtbd7	kelch repeat and BTB (POZ) domain containing 7	-2.24
1454200_at	Zeb2	zinc finger E-box binding homeobox 2	-2.24
1455605_at	Rufy3	RUN and FYVE domain containing 3	-2.24
1430522_a_at	Vamp5	vesicle-associated membrane protein 5	-2.23
1434958_at	Sacs	sacsin	-2.23
1442992_at	130004C03	hypothetical LOC403343	-2.23
1446244_at	Zyg11b	zyg-ll homolog B (C. elegans)	-2.23
1449839_at	Casp3	caspase 3	-2.23
1450292_a_at	Hormad1 /// LOC667735 /// LOC675573	HORMA domain containing 1 /// similar to Nohma /// similar to HORMA domain containing 1	-2.23
1450646_at	Cyp51	cytochrome P450, family 51	-2.23
1450760_a_at	Ing3	inhibitor of growth family, member 3	-2.23
1459782_x_at	Abcc5	ATP-binding cassette, sub-family C (CFTR/MRP), member 5	-2.23
1460678_at	Klhdc2	kelch domain containing 2	-2.23
1415998_at	Vdac1	voltage-dependent anion channel 1	-2.22
1417602_at	Per2	period homolog 2 (Drosophila)	-2.22
1417769_at	Psmc6	proteasome (prosome, macropain) 26S subunit, ATPase, 6	-2.22
1418674_at	Osmr	oncostatin M receptor	-2.22
1425884_at	Bxdc1	brix domain containing 1	-2.22
1429692_s_at	Gch1	GTP cyclohydrolase 1	-2.22
1435397_at	Zbtb44	zinc finger and BTB domain containing 44	-2.22
1436507_at	Irak2	interleukin-1 receptor-associated kinase 2	-2.22
1437162_at	Gene name not assigned for this probe set	Gene name not assigned for this probe set	-2.22
1442491_at	Gene name not assigned for this probe set	Gene name not assigned for this probe set	-2.22
1446684_at	Garnl1	GTPase activating RANGAP domain-like 1	-2.22
1449128_at	Ccdc43	coiled-coil domain containing 43	-2.22
1449668_s_at	Fnip1	folliculin interacting protein 1	-2.22
1452888_at	1110034G24Rik	RIKEN cDNA 1110034G24 gene	-2.22
1456790_at	Zfp800	zinc finger protein 800	-2.22
1419971_s_at	Slc35a5	solute carrier family 35, member A5	-2.21
1423460_at	Gigyf1	GRB10 interacting GYF protein 2	-2.21
1436116_x_at	Appl1	adaptor protein, phosphotyrosine interaction, PH domain and leucine zipper containing 1	-2.21
1439722_at	Gene name not assigned for this probe set	Gene name not assigned for this probe set	-2.21
1439932_at	3110003A22Rik	RIKEN cDNA 3110003A22 gene	-2.21
1448011_at	Gene name not assigned for this probe set	Gene name not assigned for this probe set	-2.21
1455860_at	Pigh	phosphatidylinositol glycan anchor biosynthesis, class H	-2.21
1459960_at	8430419K02Rik	RIKEN cDNA 8430419K02 gene	-2.21
1428586_at	Tmem41b	transmembrane protein 41B	-2.2
1435552_at	Otud7b	OTU domain containing 7B	-2.2
1436076_at	Dlgap1	discs, large (Drosophila) homolog-associated protein 1	-2.2
1436550_at	Fbxo30	F-box protein 30	-2.2
1437042_at	Arnt	aryl hydrocarbon receptor nuclear translocator	-2.2
1437835_a_at	0610011L14Rik	RIKEN cDNA 0610011L14 gene	-2.2
1439251_at	LOC100042616	hypothetical protein LOC100042616	-2.2
1439554_at	Gene name not assigned for this probe set	Gene name not assigned for this probe set	-2.2
1441023_at	Eif2s2	eukaryotic translation initiation factor 2, subunit 2 (beta)	-2.2
1452331_s_at	Qser1	glutamine and serine rich 1	-2.2
1452381_at	Creb3l2	cAMP responsive element binding protein 3-like 2	-2.2
1453024_at	Wdr37	WD repeat domain 37	-2.2
1458000_at	Dsg1a	desmoglein 1 alpha	-2.2
1459507_at	Gene name not assigned for this probe set	Gene name not assigned for this probe set	-2.2
1417517_at	Plagl2	pleiomorphic adenoma gene-like 2	-2.19
1419404_s_at	Siah1a /// Siah1b	seven in absentia 1A /// seven in absentia 1B	-2.19
1422050_at	Nkx1-2	NK1 transcription factor related, locus 2 (Drosophila)	-2.19
1430074_x_at	8430426H19Rik	RIKEN cDNA 8430426H19 gene	-2.19
1434995_s_at	Dedd	death effector domain-containing	-2.19
1435260_at	Akt3	thymoma viral proto-oncogene 3	-2.19
1437791_s_at	Eml5	echinoderm microtubule associated protein like 5	-2.19
1439166_at	Nol11	nucleolar protein 11	-2.19
1447059_at	Gene name not assigned for this probe set	Gene name not assigned for this probe set	-2.19
1449788_at	Gene name not assigned for this probe set	Gene name not assigned for this probe set	-2.19
1455176_a_at	Syt11	synaptotagmin XI	-2.19
1455492_at	B330016D10Rik	RIKEN cDNA B330016D10 gene	-2.19
1419821_s_at	Idh1	isocitrate dehydrogenase 1 (NADP+), soluble	-2.18
1419922_s_at	Atrnl1	attractin like 1	-2.18
1423509_a_at	Iapp	islet amyloid polypeptide	-2.18
1434339_at	Fnbp1l	formin binding protein 1-like	-2.18
1435626_a_at	Herpud1	homocysteine-inducible, endoplasmic reticulum stress-inducible, ubiquitin-like domain member 1	-2.18
1438227_at	She	src homology 2 domain-containing transforming protein E	-2.18
1438419_at	Rbm16	RNA binding motif protein 16	-2.18
1442219_at	Gene name not assigned for this probe set	Gene name not assigned for this probe set	-2.18
1442913_at	Gene name not assigned for this probe set	Gene name not assigned for this probe set	-2.18
1445660_at	Tmem209	Transmembrane protein 209	-2.18
1450038_s_at	Usp9x	ubiquitin specific peptidase 9, X chromosome	-2.18
1459816_x_at	Pole3	polymerase (DNA directed), epsilon 3 (p17 subunit)	-2.18
1416929_at	Rbm12	RNA binding motif protein 12	-2.17
1420504_at	Slc6a14	solute carrier family 6 (neurotransmitter transporter), member 14	-2.17
1423869_s_at	Txnrd3	thioredoxin reductase 3	-2.17
1426405_at	Rnf11	ring finger protein 11	-2.17
1428349_s_at	Ebf3	early B-cell factor 3	-2.17
1434580_at	Enpp4	ectonucleotide pyrophosphatase/phosphodiesterase 4	-2.17
1434645_at	C530008M17Rik	RIKEN cDNA C530008M17 gene	-2.17
1440592_at	Gene name not assigned for this probe set	Gene name not assigned for this probe set	-2.17
1443441_x_at	LOC380850	hypothetical protein LOC380850	-2.17
1444177_at	EG626058	Predicted gene, EG626058	-2.17
1445384_at	Riok2	RIO kinase 2 (yeast)	-2.17
1447881_x_at	Gene name not assigned for this probe set	Gene name not assigned for this probe set	-2.17
1448853_at	Synj2bp	synaptojanin 2 binding protein	-2.17
1449096_at	Ccdc127	coiled-coil domain containing 127	-2.17
1455768_at	Npc2	Niemann Pick type C2	-2.17
1456010_x_at	Hes5	hairy and enhancer of split 5 (Drosophila)	-2.17
1459264_at	Trim33	tripartite motif-containing 33	-2.17
1459810_at	1110008F13Rik	RIKEN cDNA 1110008F13 gene	-2.17
1416011_x_at	Ehd1	EH-domain containing 1	-2.16
1416475_at	LOC100041725 /// Ube2d2	ubiquitin-conjugating enzyme E2D 2 /// hypothetical protein LOC100041725	-2.16
1417930_at	Nab2	Ngfi-A binding protein 2	-2.16
1419624_a_at	1700010I14Rik	RIKEN cDNA 1700010I14 gene	-2.16
1424424_at	LOC635418 /// Slc39a1	solute carrier family 39 (zinc transporter), member 1 /// similar to Zinc transporter ZIP1 (Zinc-iron regulated transporter-like) (Solute carrier family 39 member 1)	-2.16
1427898_at	Rnf6	ring finger protein (C3H2C3 type) 6	-2.16
1428193_at	Usp9x	ubiquitin specific peptidase 9, X chromosome	-2.16
1429690_at	1300003B13Rik	RIKEN cDNA 1300003B13 gene	-2.16
1435503_at	C330006K01Rik	RIKEN cDNA C330006K01 gene	-2.16
1435710_at	AI661384	expressed sequence AI661384	-2.16
1436191_at	Arid4a	AT rich interactive domain 4A (Rbp1 like)	-2.16
1436770_x_at	Psma1	proteasome (prosome, macropain) subunit, alpha type 1	-2.16
1436976_a_at	Yod1	YOD1 OTU deubiquitinating enzyme 1 homologue (S. cerevisiae)	-2.16
1442071_at	Abce1	ATP-binding cassette, sub-family E (OABP), member 1	-2.16
1444980_at	Onecut2	one cut domain, family member 2	-2.16
1448558_a_at	Pla2g4a	phospholipase A2, group IVA (cytosolic, calcium-dependent)	-2.16
1450797_a_at	Cbx1 /// LOC100047028	chromobox homolog 1 (Drosophila HP1 beta) /// similar to heterochromatin protein 1 beta	-2.16
1455134_at	D730040F13Rik	RIKEN cDNA D730040F13 gene	-2.16
1456394_at	Rint1	RAD50 interactor 1	-2.16
1459434_at	Gene name not assigned for this probe set	Gene name not assigned for this probe set	-2.16
1460403_at	Psip1	PC4 and SFRS1 interacting protein 1	-2.16
1416530_a_at	LOC100045567 /// Pnp1	purine-nucleoside phosphorylase 1 /// similar to purine nucleoside phosphorylase	-2.15
1416820_at	Cdc37	cell division cycle 37 homolog (S. cerevisiae)	-2.15
1419506_at	Ggps1	geranylgeranyl diphosphate synthase 1	-2.15
1427196_at	Cntd1 /// Wnk4	cyclin N-terminal domain containing 1 /// WNK lysine deficient protein kinase 4	-2.15
1433679_at	Fubp3	far upstream element (FUSE) binding protein 3	-2.15
1434560_at	LOC100047575 /// Wdtc1	WD and tetratricopeptide repeats 1 /// similar to WD and tetratricopeptide repeats 1	-2.15
1437836_x_at	0610011L14Rik	RIKEN cDNA 0610011L14 gene	-2.15
1438404_at	Rnf144a	ring finger protein 144A	-2.15
1438496_a_at	Ddx26b	DEAD/H (Asp-Glu-Ala-Asp/His) box polypeptide 26B	-2.15
1438575_a_at	Gene name not assigned for this probe set	Gene name not assigned for this probe set	-2.15
1440612_at	Gene name not assigned for this probe set	Gene name not assigned for this probe set	-2.15
1447876_x_at	Nr2c2ap	nuclear receptor 2C2-associated protein	-2.15
1449581_at	Emid1	EMI domain containing 1	-2.15
1454299_at	4833422B07Rik	RIKEN cDNA 4833422B07 gene	-2.15
1458440_at	Specc1	sperm antigen with calponin homology and coiled-coil domains 1	-2.15
1459864_at	Gpr146	G protein-coupled receptor 146	-2.15
1418743_a_at	LOC100047138 /// Tesc	tescalcin /// similar to Tescalcin	-2.14
1422665_a_at	Pcmt1	protein-L-isoaspartate (D-aspartate) O-methyltransferase 1	-2.14
1423154_at	BC005537	cDNA sequence BC005537	-2.14
1423744_x_at	Eif2s3x	eukaryotic translation initiation factor 2, subunit 3, structural gene X-linked	-2.14
1426345_at	Prepl	prolyl endopeptidase-like	-2.14
1429689_at	4932433N03Rik	RIKEN cDNA 4932433N03 gene	-2.14
1429909_at	2600010E01Rik	RIKEN cDNA 2600010E01 gene	-2.14
1434675_at	1700065O13Rik	RIKEN cDNA 1700065O13 gene	-2.14
1435982_at	Stx12	syntaxin 12	-2.14
1436073_at	A630007B06Rik	RIKEN cDNA A630007B06 gene	-2.14
1439817_at	2900064A13Rik	RIKEN cDNA 2900064A13 gene	-2.14
1439886_at	Gene name not assigned for this probe set	Gene name not assigned for this probe set	-2.14
1447314_at	Gene name not assigned for this probe set	Gene name not assigned for this probe set	-2.14
1452175_at	1810026J23Rik	RIKEN cDNA 1810026J23 gene	-2.14
1417030_at	Tmem206	transmembrane protein 206	-2.13
1419833_s_at	Centd3	centaurin, delta 3	-2.13
1427217_at	Zfp455	zinc finger protein 455	-2.13
1429642_at	Anubl1	AN1, ubiquitin-like, homolog (Xenopus laevis)	-2.13
1434061_at	Rp2h	retinitis pigmentosa 2 homolog (human)	-2.13
1437276_at	Gene name not assigned for this probe set	Gene name not assigned for this probe set	-2.13
1443777_at	Gene name not assigned for this probe set	Gene name not assigned for this probe set	-2.13
1444858_at	Gene name not assigned for this probe set	Gene name not assigned for this probe set	-2.13
1446835_at	Gene name not assigned for this probe set	Gene name not assigned for this probe set	-2.13
1454295_at	Nrip1	nuclear receptor interacting protein 1	-2.13
1455611_at	Pias1	protein inhibitor of activated STAT 1	-2.13
1458340_at	Gene name not assigned for this probe set	Gene name not assigned for this probe set	-2.13
1417749_a_at	Tjp1	tight junction protein 1	-2.12
1425514_at	Pik3r1	phosphatidylinositol 3-kinase, regulatory subunit, polypeptide 1 (p85 alpha)	-2.12
1435229_at	Gramd1b	GRAM domain containing 1B	-2.12
1439442_x_at	Yars2	tyrosyl-tRNA synthetase 2 (mitochondrial)	-2.12
1444247_at	C81557	expressed sequence C81557	-2.12
1452006_x_at	Zbtb8os	zinc finger and BTB domain containing 8 opposite strand	-2.12
1452784_at	Itgav	integrin alpha V	-2.12
1455166_at	Arl5b	ADP-ribosylation factor-like 5B	-2.12
1455747_at	Ggt5	gamma-glutamyltransferase 5	-2.12
1457832_at	Gene name not assigned for this probe set	Gene name not assigned for this probe set	-2.12
1416532_at	Trrap	transformation/transcription domain-associated protein	-2.11
1417793_at	Iigp2	interferon inducible GTPase 2	-2.11
1418015_at	Pum2	pumilio 2 (Drosophila)	-2.11
1420641_a_at	Sqrdl	sulfide quinone reductase-like (yeast)	-2.11
1423175_s_at	Pard6b	par-6 (partitioning defective 6) homolog beta (C. elegans)	-2.11
1427235_at	Utx	ubiquitously transcribed tetratricopeptide repeat gene, X chromosome	-2.11
1428557_a_at	Osgepl1	O-sialoglycoprotein endopeptidase-like 1	-2.11
1431018_at	1810013L24Rik /// LOC665231	RIKEN cDNA 1810013L24 gene /// similar to C04G2.8	-2.11
1433823_at	Ptpdc1	protein tyrosine phosphatase domain containing 1	-2.11
1435926_at	Chml	choroideremia-like	-2.11
1438328_at	Hcfc2	host cell factor C2	-2.11
1438881_at	Vezt	Vezatin, adherens junctions transmembrane protein	-2.11
1439444_x_at	Tmed10	transmembrane emp24-like trafficking protein 10 (yeast)	-2.11
1440125_at	A530054K11Rik	RIKEN cDNA A530054K11 gene	-2.11
1447947_at	Zfyve16	zinc finger, FYVE domain containing 16	-2.11
1449774_at	Gene name not assigned for this probe set	Gene name not assigned for this probe set	-2.11
1453375_at	4930422N03Rik	RIKEN cDNA 4930422N03 gene	-2.11
1456533_at	Dpy19l1	dpy-19-like 1 (C. elegans)	-2.11
1460253_at	Cmtm7	CKLF-like MARVEL transmembrane domain containing 7	-2.11
1460588_at	Gene name not assigned for this probe set	Gene name not assigned for this probe set	-2.11
1420924_at	Timp2	tissue inhibitor of metalloproteinase 2	-2.1
1426994_at	Phlpp	PH domain and leucine rich repeat protein phosphatase	-2.1
1427114_at	Ttc19	tetratricopeptide repeat domain 19	-2.1
1427590_at	Zfp39	zinc finger protein 39	-2.1
1428234_at	Cpsf6	cleavage and polyadenylation specific factor 6	-2.1
1429441_at	Fbxo30	F-box protein 30	-2.1
1431296_at	Gpr15	G protein-coupled receptor 15	-2.1
1436499_at	Sgms1	sphingomyelin synthase 1	-2.1
1436735_at	Nsun3	NOL1/NOP2/Sun domain family 3	-2.1
1437506_at	Adamts6	a disintegrin-like and metallopeptidase (reprolysin type) with thrombospondin type 1 motif, 6	-2.1
1439711_at	Gene name not assigned for this probe set	Gene name not assigned for this probe set	-2.1
1444609_at	Gene name not assigned for this probe set	Gene name not assigned for this probe set	-2.1
1459048_s_at	Zfp142	zinc finger protein 142	-2.1
1428604_at	2610305D13Rik	RIKEN cDNA 2610305D13 gene	-2.09
1429088_at	Lbh	limb-bud and heart	-2.09
1434149_at	Tcf4	transcription factor 4	-2.09
1434222_at	Sipa1l1	signal-induced proliferation-associated 1 like 1	-2.09
1436032_at	Gene name not assigned for this probe set	Gene name not assigned for this probe set	-2.09
1436065_at	A130091K22Rik	RIKEN cDNA A130091K22 gene	-2.09
1447517_at	Skiv2l2	superkiller viralicidic activity 2-like 2 (S. cerevisiae)	-2.09
1449471_at	Kcnmb4 /// LOC100047870	potassium large conductance calcium-activated channel, subfamily M, beta member 4 /// similar to calcium activated potassium channel beta 4 subunit	-2.09
1457354_at	Krt222	keratin 222	-2.09
1457568_at	Hnrnpd	heterogeneous nuclear ribonucleoprotein D	-2.09
1458479_at	Smc2	Structural maintenance of chromosomes 2	-2.09
1418585_at	Ccnh	cyclin H	-2.08
1425167_a_at	Gngt1	guanine nucleotide binding protein (G protein), gamma transducing activity polypeptide 1	-2.08
1427984_at	Senp6	SUMO/sentrin specific peptidase 6	-2.08
1428348_at	Gzf1	GDNF-inducible zinc finger protein 1	-2.08
1430698_a_at	Pibf1	progesterone immunomodulatory binding factor 1	-2.08
1433568_at	Papd4	PAP associated domain containing 4	-2.08
1436478_at	1810013L24Rik	RIKEN cDNA 1810013L24 gene	-2.08
1436509_at	2410014A08Rik	RIKEN cDNA 2410014A08 gene	-2.08
1437399_at	Cldnd1	Claudin domain containing 1	-2.08
1438576_x_at	Gene name not assigned for this probe set	Gene name not assigned for this probe set	-2.08
1440671_at	A130012E19Rik	RIKEN cDNA A130012E19 gene	-2.08
1440903_at	Gene name not assigned for this probe set	Gene name not assigned for this probe set	-2.08
1441839_s_at	BC024814	cDNA sequence BC024814	-2.08
1441987_at	Mbd5	methyl-CpG binding domain protein 5	-2.08
1448770_a_at	Atpif1	ATPase inhibitory factor 1	-2.08
1449661_at	Suz12	Suppressor of zeste 12 homolog (Drosophila)	-2.08
1456459_x_at	Ccdc53	coiled-coil domain containing 53	-2.08
1456480_at	Fry	furry homolog (Drosophila)	-2.08
1418084_at	Nrp1	neuropilin 1	-2.07
1419387_s_at	Muc13	mucin 13, epithelial transmembrane	-2.07
1426013_s_at	Plekha4	pleckstrin homology domain containing, family A (phosphoinositide binding specific) member 4	-2.07
1431172_at	Orc4l	origin recognition complex, subunit 4-like (S. cerevisiae)	-2.07
1435637_at	Itfg1	integrin alpha FG-GAP repeat containing 1	-2.07
1438847_at	Mxd3	Max dimerization protein 3	-2.07
1439395_at	9630025I21Rik	RIKEN cDNA 9630025I21 gene	-2.07
1440568_at	Pot1a	protection of telomeres 1A	-2.07
1440786_x_at	Sfxn2	Sideroflexin 2	-2.07
1441880_x_at	Tmem149	transmembrane protein 149	-2.07
1443500_at	Gene name not assigned for this probe set	Gene name not assigned for this probe set	-2.07
1446417_at	Gene name not assigned for this probe set	Gene name not assigned for this probe set	-2.07
1449211_at	Bpnt1	bisphosphate 3'-nucleotidase 1	-2.07
1450048_a_at	Idh2	isocitrate dehydrogenase 2 (NADP+), mitochondrial	-2.07
1452538_at	Igh-6	Immunoglobulin heavy chain complex	-2.07
1456856_at	Ppfia2	protein tyrosine phosphatase, receptor type, f polypeptide (PTPRF), interacting protein (liprin), alpha 2	-2.07
1457326_at	Gene name not assigned for this probe set	Gene name not assigned for this probe set	-2.07
1457472_at	Gigyf2	GRB10 interacting GYF protein 2	-2.07
1458213_at	Gene name not assigned for this probe set	Gene name not assigned for this probe set	-2.07
1416382_at	Ctsc	cathepsin C	-2.06
1418164_at	Stx2	syntaxin 2	-2.06
1421640_a_at	Tank	TRAF family member-associated Nf-kappa B activator	-2.06
1424640_at	Arl8a	ADP-ribosylation factor-like 8A	-2.06
1433735_a_at	Tmem64	transmembrane protein 64	-2.06
1434353_at	Sfmbt2	Scm-like with four mbt domains 2	-2.06
1436102_at	Sec22c	SEC22 vesicle trafficking protein-like C (S. cerevisiae)	-2.06
1436145_at	Gene name not assigned for this probe set	Gene name not assigned for this probe set	-2.06
1438382_x_at	2010005J08Rik	RIKEN cDNA 2010005J08 gene	-2.06
1439511_at	Cdk7	cyclin-dependent kinase 7 (homolog of Xenopus MO15 cdk-activating kinase)	-2.06
1440423_at	Zbtb37	zinc finger and BTB domain containing 37	-2.06
1440481_at	Stat1	signal transducer and activator of transcription 1	-2.06
1447633_x_at	Gene name not assigned for this probe set	Gene name not assigned for this probe set	-2.06
1454350_at	Intu	inturned planar cell polarity effector homolog (Drosophila)	-2.06
1455538_at	6330403M23Rik	RIKEN cDNA 6330403M23 gene	-2.06
1455719_at	Tubb5	tubulin, beta 5	-2.06
1416344_at	Lamp2	lysosomal-associated membrane protein 2	-2.05
1417948_s_at	Ilf2	interleukin enhancer binding factor 2	-2.05
1418760_at	Rdh11	retinol dehydrogenase 11	-2.05
1419946_s_at	Gene name not assigned for this probe set	Gene name not assigned for this probe set	-2.05
1422051_a_at	Gabbr1	gamma-aminobutyric acid (GABA-B) receptor, 1	-2.05
1425536_at	Stx3	syntaxin 3	-2.05
1425940_a_at	Ssbp3	single-stranded DNA binding protein 3	-2.05
1427902_at	LOC100046744 /// Srrm2	serine/arginine repetitive matrix 2 /// similar to Serine/arginine repetitive matrix protein 2	-2.05
1430776_s_at	Ankrd24	ankyrin repeat domain 24	-2.05
1435645_at	LOC676546 /// Mmd	monocyte to macrophage differentiation-associated /// similar to monocyte to macrophage differentiation-associated	-2.05
1435754_at	Zyg11b	zyg-ll homolog B (C. elegans)	-2.05
1437748_at	Fut11	fucosyltransferase 11	-2.05
1439787_at	P2rx7	purinergic receptor P2X, ligand-gated ion channel, 7	-2.05
1442739_at	BC031441	cDNA sequence BC031441	-2.05
1445426_at	Gene name not assigned for this probe set	Gene name not assigned for this probe set	-2.05
1449885_at	Tmem47	transmembrane protein 47	-2.05
1451177_at	Dnajb4	DnaJ (Hsp40) homolog, subfamily B, member 4	-2.05
1454740_at	Mib1	mindbomb homolog 1 (Drosophila)	-2.05
1455094_s_at	Ube2g1	ubiquitin-conjugating enzyme E2G 1 (UBC7 homolog, C. elegans)	-2.05
1456324_at	Zfp748	zinc finger protein 748	-2.05
1457913_at	5730601F06Rik	RIKEN cDNA 5730601F06 gene	-2.05
1415849_s_at	Stmn1	stathmin 1	-2.04
1416773_at	Wee1	wee 1 homolog (S. pombe)	-2.04
1417512_at	Evi5	ecotropic viral integration site 5	-2.04
1418473_at	Cutc	cutC copper transporter homolog (E.coli)	-2.04
1419280_at	Pip4k2a	phosphatidylinositol-5-phosphate 4-kinase, type II, alpha	-2.04
1424377_at	BC003885 /// EG623867	cDNA sequence BC003885 /// predicted gene, EG623867	-2.04
1426963_at	Pacs2	phosphofurin acidic cluster sorting protein 2	-2.04
1427568_a_at	Ift80	intraflagellar transport 80 homolog (Chlamydomonas)	-2.04
1434310_at	Bmpr2	bone morphogenic protein receptor, type II (serine/threonine kinase)	-2.04
1434352_at	B630005N14Rik	RIKEN cDNA B630005N14 gene	-2.04
1435753_a_at	Nucks1	nuclear casein kinase and cyclin-dependent kinase substrate 1	-2.04
1436777_at	Mars2	methionine-tRNA synthetase 2 (mitochondrial)	-2.04
1438079_at	BC050078	cDNA sequence BC050078	-2.04
1439494_at	Slc5a9	solute carrier family 5 (sodium/glucose cotransporter), member 9	-2.04
1442078_at	Gene name not assigned for this probe set	Gene name not assigned for this probe set	-2.04
1446508_at	Gene name not assigned for this probe set	Gene name not assigned for this probe set	-2.04
1454951_at	Zfp606	zinc finger protein 606	-2.04
1456207_at	Mtcp1	mature T-cell proliferation 1	-2.04
1457123_at	Nrg4	neuregulin 4	-2.04
1457672_at	Chd9	chromodomain helicase DNA binding protein 9	-2.04
1460009_at	Ier5	immediate early response 5	-2.04
1416977_at	Stam2	signal transducing adaptor molecule (SH3 domain and ITAM motif) 2	-2.03
1417086_at	Pafah1b1	platelet-activating factor acetylhydrolase, isoform 1b, beta1 subunit	-2.03
1425603_at	Tmem176a	transmembrane protein 176A	-2.03
1426479_a_at	Cnpy3	canopy 3 homolog (zebrafish)	-2.03
1426988_at	Klhdc5	kelch domain containing 5	-2.03
1429875_at	1700034J05Rik	RIKEN cDNA 1700034J05 gene	-2.03
1434977_at	4933403F05Rik	RIKEN cDNA 4933403F05 gene	-2.03
1437669_x_at	Ccrl1	Chemokine (C-C motif) receptor-like 1	-2.03
1437812_x_at	Ganab	alpha glucosidase 2 alpha neutral subunit	-2.03
1438567_at	Vwa2	von Willebrand factor A domain containing 2	-2.03
1444859_at	Gene name not assigned for this probe set	Gene name not assigned for this probe set	-2.03
1445895_at	Tcrb-V8.2	T-cell receptor beta, variable 8.2	-2.03
1447175_at	Gene name not assigned for this probe set	Gene name not assigned for this probe set	-2.03
1417513_at	Evi5	ecotropic viral integration site 5	-2.02
1419706_a_at	Akap12	A kinase (PRKA) anchor protein (gravin) 12	-2.02
1420251_at	Gene name not assigned for this probe set	Gene name not assigned for this probe set	-2.02
1422018_at	Hivep2	human immunodeficiency virus type I enhancer binding protein 2	-2.02
1424861_at	D930016D06Rik	RIKEN cDNA D930016D06 gene	-2.02
1426237_at	Sp2	Sp2 transcription factor	-2.02
1427940_s_at	Mycbp	c-myc binding protein	-2.02
1429253_at	Zmym4	zinc finger, MYM-type 4	-2.02
1429501_s_at	Ppm1a	protein phosphatase 1A, magnesium dependent, alpha isoform	-2.02
1433257_at	A330102K18Rik	RIKEN cDNA A330102K18 gene	-2.02
1435022_at	Alx1	ALX homeobox 1	-2.02
1435584_at	A630033H20Rik	RIKEN cDNA A630033H20 gene	-2.02
1436215_at	Ipmk	inositol polyphosphate multikinase	-2.02
1437829_s_at	Eef2k	eukaryotic elongation factor-2 kinase	-2.02
1437921_x_at	Zfp516	zinc finger protein 516	-2.02
1438816_at	Ahctf1	AT hook containing transcription factor 1	-2.02
1439648_at	Anln	anillin, actin binding protein (scraps homolog, Drosophila)	-2.02
1442962_at	AU022052	expressed sequence AU022052	-2.02
1447791_s_at	Gna14	guanine nucleotide binding protein, alpha 14	-2.02
1450779_at	Fabp7	fatty acid binding protein 7, brain	-2.02
1454930_at	Tbcel	tubulin folding cofactor E-like	-2.02
1455256_at	Tnik	TRAF2 and NCK interacting kinase	-2.02
1456712_at	Lcorl	ligand dependent nuclear receptor corepressor-like	-2.02
1457042_at	AI256396	EST AI256396	-2.02
1457102_at	A030001D16Rik	RIKEN cDNA A030001D16 gene	-2.02
1457231_at	Gene name not assigned for this probe set	Gene name not assigned for this probe set	-2.02
1457410_at	Arhgap5	Rho GTPase activating protein 5	-2.02
1457889_at	AU014972	expressed sequence AU014972	-2.02
1416408_at	Acox1	acyl-Coenzyme A oxidase 1, palmitoyl	-2.01
1418216_at	Ggt5	gamma-glutamyltransferase 5	-2.01
1419604_at	Zbp1	Z-DNA binding protein 1	-2.01
1421108_at	Cml2	camello-like 2	-2.01
1422685_at	Exoc4	exocyst complex component 4	-2.01
1423295_at	Tm9sf2	transmembrane 9 superfamily member 2	-2.01
1423529_at	G6pc2	glucose-6-phosphatase, catalytic, 2	-2.01
1427887_at	2610304G08Rik	RIKEN cDNA 2610304G08 gene	-2.01
1429462_at	Slc25a32	solute carrier family 25, member 32	-2.01
1433511_at	Gtf2a1	General transcription factor II A, 1	-2.01
1434832_at	Foxo3a	forkhead box O3a	-2.01
1437079_at	Slc18a2	solute carrier family 18 (vesicular monoamine), member 2	-2.01
1439074_a_at	Son	Son cell proliferation protein	-2.01
1439888_at	Gene name not assigned for this probe set	Gene name not assigned for this probe set	-2.01
1440039_at	Gene name not assigned for this probe set	Gene name not assigned for this probe set	-2.01
1444064_at	Samhd1	SAM domain and HD domain, 1	-2.01
1444157_a_at	Jarid1c	jumonji, AT rich interactive domain 1C (Rbp2 like)	-2.01
1450942_at	Zfp830	zinc finger protein 830	-2.01
1451526_at	Arhgap12	Rho GTPase activating protein 12	-2.01
1453611_at	Rbbp6	retinoblastoma binding protein 6	-2.01
1453970_at	Abca12	ATP-binding cassette, sub-family A (ABC1), member 12	-2.01
1458103_at	Ncor1	nuclear receptor co-repressor 1	-2.01
1459801_at	B3galt5	UDP-Gal:betaGlcNAc beta 1,3-galactosyltransferase, polypeptide 5	-2.01
1429581_at	Acad9	acyl-Coenzyme A dehydrogenase family, member 9	-2
1429771_at	3110073H01Rik	RIKEN cDNA 3110073H01 gene	-2
1435840_x_at	LOC625360	similar to 2-cell-stage, variable group, member 3	-2
1442207_at	Atg16l2	autophagy related 16 like 2 (S. cerevisiae)	-2
1446557_at	E130309F12Rik	RIKEN cDNA E130309F12 gene	-2
1448318_at	Adfp	adipose differentiation related protein	-2
1449176_a_at	Dck	deoxycytidine kinase	-2
1450625_at	Col5a2	collagen, type V, alpha 2	-2
1451348_at	Depdc6	DEP domain containing 6	-2
1452278_a_at	Hace1	HECT domain and ankyrin repeat containing, E3 ubiquitin protein ligase 1	-2
1417011_at	Sdc2	syndecan 2	2
1417525_at	Hand1	heart and neural crest derivatives expressed transcript 1	2
1417711_at	ENSMUSG00000053358	predicted gene, ENSMUSG00000053358	2
1423244_at	Cyp2c68	cytochrome P450, family 2, subfamily c, polypeptide 68	2
1423497_at	Klhl10	kelch-like 10 (Drosophila)	2
1425791_at	Pon2	paraoxonase 2	2
1426056_at	Pigq	phosphatidylinositol glycan anchor biosynthesis, class Q	2
1426348_at	Col4a1	collagen, type IV, alpha 1	2
1426865_a_at	Ncam1	neural cell adhesion molecule 1	2
1426875_s_at	Srxn1	sulfiredoxin 1 homolog (S. cerevisiae)	2
1427546_at	Abca8b	ATP-binding cassette, sub-family A (ABC1), member 8b	2
1429266_at	Tmhs	tetraspan transmembrane protein, hair cell stereocilia	2
1429313_at	Ror1	receptor tyrosine kinase-like orphan receptor 1	2
1429936_at	Pih1d2	PIH1 domain containing 2	2
1430394_a_at	Abcb9	ATP-binding cassette, sub-family B (MDR/TAP), member 9	2
1430447_a_at	Lair1	leukocyte-associated Ig-like receptor 1	2
1430833_at	Itk	IL2-inducible T-cell kinase	2
1430919_at	4930525F21Rik	RIKEN cDNA 4930525F21 gene	2
1430974_a_at	Senp7	SUMO1/sentrin specific peptidase 7	2
1432057_a_at	Prdm5	PR domain containing 5	2
1436607_a_at	C330002I19Rik	RIKEN cDNA C330002I19 gene	2
1440425_at	Gene name not assigned for this probe set	Gene name not assigned for this probe set	2
1440999_at	Zfp697	zinc finger protein 697	2
1443240_at	Gene name not assigned for this probe set	Gene name not assigned for this probe set	2
1444030_at	Dcp1b	DCP1 decapping enzyme homolog b (S. cerevisiae)	2
1444360_at	Gene name not assigned for this probe set	Gene name not assigned for this probe set	2
1447650_at	Nmd3	NMD3 homolog (S. cerevisiae)	2
1448384_at	Pofut2	protein O-fucosyltransferase 2	2
1449382_at	Slc6a12	solute carrier family 6 (neurotransmitter transporter, betaine/GABA), member 12	2
1450010_at	Hsd17b12	hydroxysteroid (17-beta) dehydrogenase 12	2
1450224_at	Col4a3	collagen, type IV, alpha 3	2
1451030_at	Akr1c21	aldo-keto reductase family 1, member C21	2
1452073_at	6720460F02Rik	RIKEN cDNA 6720460F02 gene	2
1454019_at	ENSMUSG00000038461	predicted gene, ENSMUSG00000038461	2
1455194_at	Mapk8ip2	mitogen-activated protein kinase 8 interacting protein 2	2
1457818_at	Gene name not assigned for this probe set	Gene name not assigned for this probe set	2
1417494_a_at	Cp	ceruloplasmin	2.01
1418136_at	Tgfb1i1	transforming growth factor beta 1 induced transcript 1	2.01
1418784_at	Grik5	glutamate receptor, ionotropic, kainate 5 (gamma 2)	2.01
1420462_at	Il1rapl2	interleukin 1 receptor accessory protein-like 2	2.01
1421134_at	Areg	amphiregulin	2.01
1421192_a_at	Itsn1	intersectin 1 (SH3 domain protein 1A)	2.01
1421217_a_at	Lgals9	lectin, galactose binding, soluble 9	2.01
1421440_at	LOC677060 /// Wnt8b	wingless related MMTV integration site 8b /// similar to wingless related MMTV integration site 8b	2.01
1422266_at	Mycs	myc-like oncogene, s-myc protein	2.01
1424010_at	Mfap4	microfibrillar-associated protein 4	2.01
1425847_a_at	B230120H23Rik	RIKEN cDNA B230120H23 gene	2.01
1426048_s_at	Hrc /// Tcfap2a	histidine rich calcium binding protein /// transcription factor AP-2, alpha	2.01
1427183_at	Efemp1	epidermal growth factor-containing fibulin-like extracellular matrix protein 1	2.01
1427227_at	Gabrg1	gamma-aminobutyric acid (GABA-A) receptor, subunit gamma 1	2.01
1430147_a_at	Josd3	Josephin domain containing 3	2.01
1430265_at	Appbp2	amyloid beta precursor protein (cytoplasmic tail) binding protein 2	2.01
1430908_at	4933429O19Rik	RIKEN cDNA 4933429O19 gene	2.01
1431846_at	4930546C10Rik	RIKEN cDNA 4930546C10 gene	2.01
1431936_a_at	Neu2	neuraminidase 2	2.01
1432496_at	1700122O11Rik	RIKEN cDNA 1700122O11 gene	2.01
1433464_at	Ipo13	importin 13	2.01
1435564_at	C230078M08Rik	RIKEN cDNA C230078M08 gene	2.01
1440750_at	Gene name not assigned for this probe set	Gene name not assigned for this probe set	2.01
1441498_at	Gene name not assigned for this probe set	Gene name not assigned for this probe set	2.01
1443334_at	D430042O09Rik	RIKEN cDNA D430042O09 gene	2.01
1443576_at	Gene name not assigned for this probe set	Gene name not assigned for this probe set	2.01
1444189_at	Gene name not assigned for this probe set	Gene name not assigned for this probe set	2.01
1444209_at	D19Ertd737e	DNA segment, Chr 19, ERATO Doi 737, expressed	2.01
1444524_at	LOC100043424 /// OTTMUSG00000015351	predicted gene, OTTMUSG00000015351 /// hypothetical protein LOC100043424	2.01
1445234_at	C130030K03Rik	RIKEN cDNA C130030K03 gene	2.01
1445376_at	Gene name not assigned for this probe set	Gene name not assigned for this probe set	2.01
1445516_at	Gene name not assigned for this probe set	Gene name not assigned for this probe set	2.01
1445844_at	Gene name not assigned for this probe set	Gene name not assigned for this probe set	2.01
1446061_at	Gene name not assigned for this probe set	Gene name not assigned for this probe set	2.01
1446242_at	Gene name not assigned for this probe set	Gene name not assigned for this probe set	2.01
1446789_at	Zcrb1	zinc finger CCHC-type and RNA binding motif 1	2.01
1448386_a_at	Wap	whey acidic protein	2.01
1448547_at	Rassf3	Ras association (RalGDS/AF-6) domain family member 3	2.01
1449172_a_at	Lin7b	lin-7 homolog B (C. elegans)	2.01
1450650_at	Myo10	myosin X	2.01
1450710_at	Jarid2	jumonji, AT rich interactive domain 2	2.01
1451322_at	Cmbl	carboxymethylenebutenolidase-like (Pseudomonas)	2.01
1451568_at	A630054L15Rik	RIKEN cDNA A630054L15 gene	2.01
1452403_a_at	Oc90	otoconin 90	2.01
1452556_at	Gene name not assigned for this probe set	Gene name not assigned for this probe set	2.01
1454159_a_at	Igfbp2	insulin-like growth factor binding protein 2	2.01
1454598_at	4930425F17Rik	RIKEN cDNA 4930425F17 gene	2.01
1455414_at	Ttc16	tetratricopeptide repeat domain 16	2.01
1455591_at	Zfp618	zinc fingerprotein 618	2.01
1455784_at	Sec1	secretory blood group 1	2.01
1457389_at	9830166K06Rik	RIKEN cDNA 9830166K06 gene	2.01
1457905_at	D7Ertd59e	DNA segment, Chr 7, ERATO Doi 59, expressed	2.01
1458567_at	D130017N08Rik	RIKEN cDNA D130017N08 gene	2.01
1458828_at	AW146242	Expressed sequence AW146242	2.01
1458830_at	Gene name not assigned for this probe set	Gene name not assigned for this probe set	2.01
1459012_at	A730041O05Rik	RIKEN cDNA A730041O05 gene	2.01
1459072_at	Gene name not assigned for this probe set	Gene name not assigned for this probe set	2.01
1459503_at	LOC100042277	hypothetical protein LOC100042277	2.01
1460523_at	Gene name not assigned for this probe set	Gene name not assigned for this probe set	2.01
1416075_at	LOC100048168 /// Sav1	salvador homolog 1 (Drosophila) /// similar to WW45 protein	2.02
1417455_at	Tgfb3	transforming growth factor, beta 3	2.02
1417639_at	Slc22a4	solute carrier family 22 (organic cation transporter), member 4	2.02
1417651_at	Cyp2c29	cytochrome P450, family 2, subfamily c, polypeptide 29	2.02
1417736_at	Smc6	structural maintenance of chromosomes 6	2.02
1417867_at	Cfd	complement factor D (adipsin)	2.02
1418696_at	BC021608	cDNA sequence BC021608	2.02
1418939_at	Hlx	H2.0-like homeobox	2.02
1418953_at	Fbxo16	F-box protein 16	2.02
1419192_at	Il4i1	interleukin 4 induced 1	2.02
1419766_at	Snf1lk	SNF1-like kinase	2.02
1420173_at	D11Ertd326e	DNA segment, Chr 11, ERATO Doi 326, expressed	2.02
1421083_x_at	Banf1	barrier to autointegration factor 1	2.02
1421132_at	LOC100047693 /// Pvrl3	poliovirus receptor-related 3 /// similar to cell adhesion molecule nectin-3 beta	2.02
1421185_at	Mettl7a1	methyltransferase like 7A1	2.02
1422137_at	Duoxa2	dual oxidase maturation factor 2	2.02
1422187_at	Gabrg3	gamma-aminobutyric acid (GABA-A) receptor, subunit gamma 3	2.02
1422351_at	Olfr480	olfactory receptor 480	2.02
1422647_at	Ring1	ring finger protein 1	2.02
1422691_at	Sptlc1	serine palmitoyltransferase, long chain base subunit 1	2.02
1425152_s_at	Serpini2	serine (or cysteine) peptidase inhibitor, clade I, member 2	2.02
1425839_at	Fkbp11	FK506 binding protein 11	2.02
1426110_a_at	Lpar1	lysophosphatidic acid receptor 1	2.02
1428024_at	Map1lc3b	Microtubule-associated protein 1 light chain 3 beta	2.02
1430639_at	4930524L23Rik	RIKEN cDNA 4930524L23 gene	2.02
1431995_at	Antxr1	anthrax toxin receptor 1	2.02
1432969_at	4933423K11Rik	RIKEN cDNA 4933423K11 gene	2.02
1434423_at	Gulp1	GULP, engulfment adaptor PTB domain containing 1	2.02
1434862_at	Fut2	fucosyltransferase 2	2.02
1437818_at	9430016H08Rik	RIKEN cDNA 9430016H08 gene	2.02
1439067_at	Lair1	leukocyte-associated Ig-like receptor 1	2.02
1439132_at	Phf8	PHD finger protein 8	2.02
1439182_at	D17Wsu92e	DNA segment, Chr 17, Wayne State University 92, expressed	2.02
1439758_at	Als2cr12	amyotrophic lateral sclerosis 2 (juvenile) chromosome region, candidate 12 (human)	2.02
1441461_at	Gene name not assigned for this probe set	Gene name not assigned for this probe set	2.02
1441499_at	Grid1	Glutamate receptor, ionotropic, delta 1	2.02
1441628_at	Gene name not assigned for this probe set	Gene name not assigned for this probe set	2.02
1441872_x_at	Gene name not assigned for this probe set	Gene name not assigned for this probe set	2.02
1441913_at	Luzp2	leucine zipper protein 2	2.02
1443245_at	Gene name not assigned for this probe set	Gene name not assigned for this probe set	2.02
1443919_at	Prrt3	proline-rich transmembrane protein 3	2.02
1445636_at	Gene name not assigned for this probe set	Gene name not assigned for this probe set	2.02
1446025_at	Gene name not assigned for this probe set	Gene name not assigned for this probe set	2.02
1446069_at	Gene name not assigned for this probe set	Gene name not assigned for this probe set	2.02
1447208_at	Gene name not assigned for this probe set	Gene name not assigned for this probe set	2.02
1448932_at	Krt16	keratin 16	2.02
1449939_s_at	Dlk1	delta-like 1 homolog (Drosophila)	2.02
1450442_at	Add2	adducin 2 (beta)	2.02
1451103_at	D14Ertd500e	DNA segment, Chr 14, ERATO Doi 500, expressed	2.02
1451210_at	Ppap2c	phosphatidic acid phosphatase type 2c	2.02
1451817_at	Suv420h1	suppressor of variegation 4-20 homolog 1 (Drosophila)	2.02
1452127_a_at	Ptpn13	protein tyrosine phosphatase, non-receptor type 13	2.02
1453702_at	Ccdc105	coiled-coil domain containing 105	2.02
1453821_at	N6amt1	N-6 adenine-specific DNA methyltransferase 1 (putative)	2.02
1455197_at	Rnd1	Rho family GTPase 1	2.02
1456045_at	1700106N22Rik	RIKEN cDNA 1700106N22 gene	2.02
1456966_at	LOC100042889	Hypothetical protein LOC100042889	2.02
1457135_at	Fat2	FAT tumor suppressor homolog 2 (Drosophila)	2.02
1458380_at	Asxl1	additional sex combs like 1 (Drosophila)	2.02
1458728_at	Gene name not assigned for this probe set	Gene name not assigned for this probe set	2.02
1459364_at	C230094A16Rik	RIKEN cDNA C230094A16 gene	2.02
1460136_at	AW047481	expressed sequence AW047481	2.02
1417123_at	Vav3	vav 3 oncogene	2.03
1418168_at	Zcchc14	zinc finger, CCHC domain containing 14	2.03
1418289_at	Nes	nestin	2.03
1419240_at	Tex14	testis expressed gene 14	2.03
1420456_at	Gcm2	glial cells missing homolog 2 (Drosophila)	2.03
1420601_at	Gcm1	glial cells missing homolog 1 (Drosophila)	2.03
1421060_at	Mllt1	myeloid/lymphoid or mixed-lineage leukemia (trithorax homolog, Drosophila); translocated to, 1	2.03
1422244_at	Pkdrej	polycystic kidney disease (polycystin) and REJ (sperm receptor for egg jelly, sea urchin homolog)-like	2.03
1422671_s_at	Naalad2	N-acetylated alpha-linked acidic dipeptidase 2	2.03
1422960_at	Srd5a2	steroid 5 alpha-reductase 2	2.03
1423025_a_at	Schip1	schwannomin interacting protein 1	2.03
1423410_at	Meig1	meiosis expressed gene 1	2.03
1423506_a_at	Nnat	neuronatin	2.03
1425246_at	0610008F07Rik	RIKEN cDNA 0610008F07 gene	2.03
1425582_a_at	Emcn	endomucin	2.03
1425729_at	Best2	bestrophin 2	2.03
1425826_a_at	Sorbs1	sorbin and SH3 domain containing 1	2.03
1426533_at	Nol5a	nucleolar protein 5A	2.03
1427900_at	Pip5kl1	phosphatidylinositol-4-phosphate 5-kinase-like 1	2.03
1428056_at	Klra1	killer cell lectin-like receptor, subfamily A, member 1	2.03
1428396_at	Smurf1	SMAD specific E3 ubiquitin protein ligase 1	2.03
1430759_at	4930523C07Rik	RIKEN cDNA 4930523C07 gene	2.03
1431370_at	4930512B01Rik	RIKEN cDNA 4930512B01 gene	2.03
1431513_at	4921537P18Rik	RIKEN cDNA 4921537P18 gene	2.03
1435083_at	Ctxn1	cortexin 1	2.03
1435764_a_at	Gemin7	gem (nuclear organelle) associated protein 7	2.03
1436590_at	Ppp1r3b	protein phosphatase 1, regulatory (inhibitor) subunit 3B	2.03
1439746_at	Dusp27	dual specificity phosphatase 27 (putative)	2.03
1443632_at	Obscn	obscurin, cytoskeletal calmodulin and titin-interacting RhoGEF	2.03
1445183_s_at	D7Ertd523e	DNA segment, Chr 7, ERATO Doi 523, expressed	2.03
1446274_at	Slc16a1	solute carrier family 16 (monocarboxylic acid transporters), member 1	2.03
1446300_at	Gene name not assigned for this probe set	Gene name not assigned for this probe set	2.03
1447073_at	Trip12	thyroid hormone receptor interactor 12	2.03
1448063_at	Iqsec2	IQ motif and Sec7 domain 2	2.03
1448099_at	EG432995	Predicted gene, EG432995	2.03
1451737_at	Pik3r1	phosphatidylinositol 3-kinase, regulatory subunit, polypeptide 1 (p85 alpha)	2.03
1452846_at	Ppfia4	protein tyrosine phosphatase, receptor type, f polypeptide (PTPRF), interacting protein (liprin), alpha 4	2.03
1453326_at	3300001A09Rik /// EG244911	RIKEN cDNA 3300001A09 gene /// predicted gene, EG244911	2.03
1453346_at	1700011L22Rik	RIKEN cDNA 1700011L22 gene	2.03
1454163_at	5730420D15Rik	RIKEN cDNA 5730420D15 gene	2.03
1454222_a_at	Ccdc13	coiled-coil domain containing 13	2.03
1454309_at	2810002N01Rik	RIKEN cDNA 2810002N01 gene	2.03
1454315_at	3300002A11Rik	RIKEN cDNA 3300002A11 gene	2.03
1454525_at	Sep15	selenoprotein	2.03
1455304_at	Unc13c	unc-13 homolog C (C. elegans)	2.03
1456076_at	Defb19	defensin beta 19	2.03
1458160_at	Gene name not assigned for this probe set	Gene name not assigned for this probe set	2.03
1458613_at	Arrdc1	arrestin domain containing 1	2.03
1459029_at	Pak1	P21 (CDKN1A)-activated kinase 1	2.03
1459047_x_at	Gene name not assigned for this probe set	Gene name not assigned for this probe set	2.03
1459254_at	Cdca2	cell division cycle associated 2	2.03
1459945_at	ENSMUSG00000056023	predicted gene, ENSMUSG00000056023	2.03
1460305_at	Itga3	integrin alpha 3	2.03
1415902_at	Aldh7a1	aldehyde dehydrogenase family 7, member A1	2.04
1418499_a_at	Kcne3	potassium voltage-gated channel, Isk-related subfamily, gene 3	2.04
1419100_at	Serpina3n	serine (or cysteine) peptidase inhibitor, clade A, member 3N	2.04
1419722_at	Klk8	kallikrein related-peptidase 8	2.04
1420584_at	Pla2g2c	phospholipase A2, group IIC	2.04
1420723_at	Vnn3	vanin 3	2.04
1420947_at	Atrx	alpha thalassemia/mental retardation syndrome X-linked homolog (human)	2.04
1422095_a_at	Cmpk2	cytidine monophosphate (UMP-CMP) kinase 2, mitochondrial	2.04
1422305_at	Ifnb1	interferon beta 1, fibroblast	2.04
1422956_at	D1Pas1	DNA segment, Chr 1, Pasteur Institute 1	2.04
1423015_at	Kirrel	kin of IRRE like (Drosophila)	2.04
1423379_at	Nfatc4	nuclear factor of activated T-cells, cytoplasmic, calcineurin-dependent 4	2.04
1425411_at	Arl4a	ADP-ribosylation factor-like 4A	2.04
1425551_at	Hip1r	huntingtin interacting protein 1 related	2.04
1425894_at	Mrgprf	MAS-related GPR, member F	2.04
1426121_at	Mrgpra3	MAS-related GPR, member A3	2.04
1428102_at	Cpb1	carboxypeptidase B1 (tissue)	2.04
1428123_at	2610528K11Rik	RIKEN cDNA 2610528K11 gene	2.04
1428816_a_at	Gata2	GATA binding protein 2	2.04
1429129_at	Lrrcc1	leucine rich repeat and coiled-coil domain containing 1	2.04
1431797_at	4921518K17Rik	RIKEN cDNA 4921518K17 gene	2.04
1431902_at	4930401A09Rik	RIKEN cDNA 4930401A09 gene	2.04
1432028_at	Rab11fip2	RAB11 family interacting protein 2 (class I)	2.04
1432252_a_at	4933406K04Rik	RIKEN cDNA 4933406K04 gene	2.04
1433742_at	Kank1	KN motif and ankyrin repeat domains 1	2.04
1434542_at	Gpt2	glutamic pyruvate transaminase (alanine aminotransferase) 2	2.04
1434760_at	Lrrtm3	leucine rich repeat transmembrane neuronal 3	2.04
1436649_at	Ikzf3	IKAROS family zinc finger 3	2.04
1438273_at	Gene name not assigned for this probe set	Gene name not assigned for this probe set	2.04
1438359_at	2010003K15Rik	RIKEN cDNA 2010003K15 gene	2.04
1438620_x_at	Sfrp1	secreted frizzled-related protein 1	2.04
1440678_at	Gene name not assigned for this probe set	Gene name not assigned for this probe set	2.04
1441527_at	4930558J18Rik	RIKEN cDNA 4930558J18 gene	2.04
1442306_at	Gene name not assigned for this probe set	Gene name not assigned for this probe set	2.04
1442374_at	D2Ertd127e	DNA segment, Chr 2, ERATO Doi 127, expressed	2.04
1442564_at	Gene name not assigned for this probe set	Gene name not assigned for this probe set	2.04
1443161_at	Gene name not assigned for this probe set	Gene name not assigned for this probe set	2.04
1444264_at	Gene name not assigned for this probe set	Gene name not assigned for this probe set	2.04
1444510_at	Gene name not assigned for this probe set	Gene name not assigned for this probe set	2.04
1445055_at	Gene name not assigned for this probe set	Gene name not assigned for this probe set	2.04
1445063_at	D1Ertd228e	DNA segment, Chr 1, ERATO Doi 228, expressed	2.04
1446181_at	C85699	expressed sequence C85699	2.04
1447158_at	Gene name not assigned for this probe set	Gene name not assigned for this probe set	2.04
1447666_x_at	3200002M19Rik /// EG628119	RIKEN cDNA 3200002M19 gene /// predicted gene, EG628119	2.04
1447856_x_at	Slc25a25	solute carrier family 25 (mitochondrial carrier, phosphate carrier), member 25	2.04
1448260_at	Uchl1	ubiquitin carboxy-terminal hydrolase L1	2.04
1449747_at	Mepce	Methylphosphate capping enzyme	2.04
1450590_at	Olfr159	olfactory receptor 159	2.04
1450839_at	D0H4S114	DNA segment, human D4S114	2.04
1453440_at	4921539E11Rik	RIKEN cDNA 4921539E11 gene	2.04
1453607_at	Mfap3l	microfibrillar-associated protein 3-like	2.04
1453630_at	Galnt14	UDP-N-acetyl-alpha-D-galactosamine:polypeptide N-acetylgalactosaminyltransferase 14	2.04
1453811_at	Hspa9	heat shock protein 9	2.04
1454428_at	4930467D19Rik	RIKEN cDNA 4930467D19 gene	2.04
1455335_at	Xrcc2	X-ray repair complementing defective repair in Chinese hamster cells 2	2.04
1455859_at	A330021E22Rik	RIKEN cDNA A330021E22 gene	2.04
1455889_at	Mlstd1	male sterility domain containing 1	2.04
1457128_at	AL024213	expressed sequence AL024213	2.04
1457143_at	EG625121	predicted gene, EG625121	2.04
1457486_at	Gene name not assigned for this probe set	Gene name not assigned for this probe set	2.04
1457592_x_at	LOC100041228 /// Zfp787	zinc finger protein 787 /// similar to TTF-I interacting peptide 20; TIP20; Transcription Termination Factor I Interacting Peptide 20	2.04
1458682_at	D130059P03Rik	RIKEN cDNA D130059P03 gene	2.04
1458870_x_at	Mycbp2	MYC binding protein 2	2.04
1416693_at	Foxc2	forkhead box C2	2.05
1417889_at	Apobec2	apolipoprotein B editing complex 2	2.05
1419602_at	Hoxa2	homeo box A2	2.05
1419662_at	Ogn	osteoglycin	2.05
1421860_at	Clstn1	calsyntenin 1	2.05
1422107_at	2410066E13Rik	RIKEN cDNA 2410066E13 gene	2.05
1422249_s_at	Zfa /// Zfx	zinc finger protein, autosomal /// zinc finger protein X-linked	2.05
1422729_at	Pcdhb10	protocadherin beta 10	2.05
1422735_at	Foxq1	forkhead box Q1	2.05
1423433_at	Trove2	TROVE domain family, member 2	2.05
1424393_s_at	Adhfe1	alcohol dehydrogenase, iron containing, 1	2.05
1426268_at	C130090K23Rik	RIKEN cDNA C130090K23 gene	2.05
1426433_at	Myct1	myc target 1	2.05
1427391_a_at	Col12a1	collagen, type XII, alpha 1	2.05
1429629_at	Ezh1	enhancer of zeste homolog 1 (Drosophila)	2.05
1429826_at	Prl7b1	prolactin family 7, subfamily b, member 1	2.05
1430582_at	Shprh	SNF2 histone linker PHD RING helicase	2.05
1431217_at	Lrrc27	leucine rich repeat containing 27	2.05
1432033_at	Ntng2	netrin G2	2.05
1432162_s_at	Ptar1	protein prenyltransferase alpha subunit repeat containing 1	2.05
1432221_at	5330417H12Rik	RIKEN cDNA 5330417H12 gene	2.05
1432563_at	1700116B05Rik	RIKEN cDNA 1700116B05 gene	2.05
1434119_at	D2Wsu81e	DNA segment, Chr 2, Wayne State University 81, expressed	2.05
1435409_at	Gene name not assigned for this probe set	Gene name not assigned for this probe set	2.05
1435950_at	Hr	hairless	2.05
1436730_at	Clcc1	chloride channel CLIC-like 1	2.05
1436903_at	Ubqln3	ubiquilin 3	2.05
1439055_at	OTTMUSG00000001305	predicted gene, OTTMUSG00000001305	2.05
1440088_at	Gene name not assigned for this probe set	Gene name not assigned for this probe set	2.05
1441022_at	Arih1	ariadne ubiquitin-conjugating enzyme E2 binding protein homolog 1 (Drosophila)	2.05
1441087_at	2810011L19Rik	RIKEN cDNA 2810011L19 gene	2.05
1441483_at	Slitrk2	SLIT and NTRK-like family, member 2	2.05
1442596_at	Klhdc2	kelch domain containing 2	2.05
1443035_at	Gene name not assigned for this probe set	Gene name not assigned for this probe set	2.05
1443160_at	Sbf2	SET binding factor 2	2.05
1443320_at	Gene name not assigned for this probe set	Gene name not assigned for this probe set	2.05
1443582_at	Gas2l2	growth arrest-specific 2 like 2	2.05
1445144_at	Gene name not assigned for this probe set	Gene name not assigned for this probe set	2.05
1445860_at	Tspan11	tetraspanin 11	2.05
1446054_at	Gene name not assigned for this probe set	Gene name not assigned for this probe set	2.05
1446723_at	Gene name not assigned for this probe set	Gene name not assigned for this probe set	2.05
1447561_at	Gene name not assigned for this probe set	Gene name not assigned for this probe set	2.05
1447942_x_at	Neu1	neuraminidase 1	2.05
1448767_s_at	Gjb1	gap junction protein, beta 1	2.05
1449225_a_at	Mapk8ip2	mitogen-activated protein kinase 8 interacting protein 2	2.05
1449900_at	Galc	galactosylceramidase	2.05
1450249_s_at	Kif5a /// Kif5c	kinesin family member 5A /// kinesin family member 5C	2.05
1450371_at	Tshb	thyroid stimulating hormone, beta subunit	2.05
1451129_at	Calb2	calbindin 2	2.05
1451538_at	Sox9	SRY-box containing gene 9	2.05
1452492_a_at	Slc37a2	solute carrier family 37 (glycerol-3-phosphate transporter), member 2	2.05
1452845_at	Hif1an	hypoxia-inducible factor 1, alpha subunit inhibitor	2.05
1453191_at	Col27a1	collagen, type XXVII, alpha 1	2.05
1454021_a_at	Exosc10	exosome component 10	2.05
1454427_at	Gene name not assigned for this probe set	Gene name not assigned for this probe set	2.05
1454470_at	4930404F17Rik	RIKEN cDNA 4930404F17 gene	2.05
1454566_at	4933439C20Rik /// D030013I16Rik /// LOC236604	RIKEN cDNA 4933439C20 gene /// phosphatidylserine decarboxylase pseudogene /// RIKEN cDNA D030013I16 gene	2.05
1455233_at	Mrps11	mitochondrial ribosomal protein S11	2.05
1455265_a_at	Rgs16	regulator of G-protein signaling 16	2.05
1455423_at	Khdc1a /// LOC100044146	KH homology domain containing 1A /// hypothetical protein LOC100044146	2.05
1456330_at	Pcgf2	Polycomb group ring finger 2	2.05
1456954_at	Kcna6	potassium voltage-gated channel, shaker-related, subfamily, member 6	2.05
1457629_at	Atmin	ATM interactor	2.05
1458239_at	Gene name not assigned for this probe set	Gene name not assigned for this probe set	2.05
1458320_at	4932431H17Rik	RIKEN cDNA 4932431H17 gene	2.05
1458717_at	C030010L15Rik	RIKEN cDNA C030010L15 gene	2.05
1459324_at	Fermt2	Fermitin family homolog 2 (Drosophila)	2.05
1459555_at	Gene name not assigned for this probe set	Gene name not assigned for this probe set	2.05
1415938_at	Spink3	serine peptidase inhibitor, Kazal type 3	2.06
1420570_x_at	Tcl1b3	T-cell leukemia/lymphoma 1B, 3	2.06
1420670_at	Arnt2	aryl hydrocarbon receptor nuclear translocator 2	2.06
1420958_at	Sys1	SYS1 Golgi-localized integral membrane protein homolog (S. cerevisiae)	2.06
1421078_at	Tcf23	transcription factor 23	2.06
1421277_at	Spna1	spectrin alpha 1	2.06
1421324_a_at	Akt2 /// LOC100048123	thymoma viral proto-oncogene 2 /// similar to serine/threonine kinase	2.06
1421411_at	Pstpip2	proline-serine-threonine phosphatase-interacting protein 2	2.06
1421602_at	Shbg	sex hormone binding globulin	2.06
1421946_at	Crp	C-reactive protein, pentraxin-related	2.06
1422512_a_at	Ogfr	opioid growth factor receptor	2.06
1423228_at	B4galt6 /// LOC675709	UDP-Gal:betaGlcNAc beta 1,4-galactosyltransferase, polypeptide 6 /// similar to Beta-1,4-galactosyltransferase 6 (Beta-1,4-GalTase 6) (Beta4Gal-T6) (b4Gal-T6) (UDP-galactose:beta-N-acetylglucosamine beta-1,4-galactosyltransferase 6) (UDP-Gal:beta-GlcNAc beta-1,4-galactosyltransferase 6)	2.06
1423496_a_at	Punc	putative neuronal cell adhesion molecule	2.06
1424303_at	Depdc7	DEP domain containing 7	2.06
1424832_at	4732429D16Rik	RIKEN cDNA 4732429D16 gene	2.06
1425727_at	Cldn19	claudin 19	2.06
1425962_at	Klrb1f	killer cell lectin-like receptor subfamily B member 1F	2.06
1427854_x_at	Hsp25-ps1	heat shock protein 25, pseudogene 1	2.06
1429071_at	Me3	malic enzyme 3, NADP(+)-dependent, mitochondrial	2.06
1429134_at	Hivep3	human immunodeficiency virus type I enhancer binding protein 3	2.06
1429562_at	Sp110	Sp110 nuclear body protein	2.06
1429688_at	Arntl2	aryl hydrocarbon receptor nuclear translocator-like 2	2.06
1430025_at	Ppp3cc	protein phosphatase 3, catalytic subunit, gamma isoform	2.06
1430502_at	9130206N08Rik	RIKEN cDNA 9130206N08 gene	2.06
1431023_at	C030046E11Rik	RIKEN cDNA C030046E11 gene	2.06
1432302_s_at	2410024N13Rik	RIKEN cDNA 2410024N13 gene	2.06
1432316_at	4933439N14Rik	RIKEN cDNA 4933439N14 gene	2.06
1432334_at	Cylc2	cylicin, basic protein of sperm head cytoskeleton 2	2.06
1432916_at	5730407I07Rik	RIKEN cDNA 5730407I07 gene	2.06
1433308_at	9330159N22Rik	RIKEN cDNA 9330159N22 gene	2.06
1433812_at	Lix1l	Lix1-like	2.06
1435407_at	Zkscan16	Zinc finger with KRAB and SCAN domains 16	2.06
1437796_at	Gene name not assigned for this probe set	Gene name not assigned for this probe set	2.06
1438149_at	Pif1	PIF1 5'-to-3' DNA helicase homolog (S. cerevisiae)	2.06
1439058_at	Sfpq	splicing factor proline/glutamine rich (polypyrimidine tract binding protein associated)	2.06
1439763_at	Dnajc11	DnaJ (Hsp40) homolog, subfamily C, member 11	2.06
1440918_at	Rasgrf2	RAS protein-specific guanine nucleotide-releasing factor 2	2.06
1442451_at	Gene name not assigned for this probe set	Gene name not assigned for this probe set	2.06
1442698_at	Gene name not assigned for this probe set	Gene name not assigned for this probe set	2.06
1443316_at	Gene name not assigned for this probe set	Gene name not assigned for this probe set	2.06
1443728_at	Gene name not assigned for this probe set	Gene name not assigned for this probe set	2.06
1443955_at	1700094D03Rik	RIKEN cDNA 1700094D03 gene	2.06
1444044_at	Gene name not assigned for this probe set	Gene name not assigned for this probe set	2.06
1446051_at	Gm1140	gene model 1140, (NCBI)	2.06
1446777_at	Spp2	Secreted phosphoprotein 2	2.06
1447194_at	Gene name not assigned for this probe set	Gene name not assigned for this probe set	2.06
1447196_at	ENSMUSG00000044227	predicted gene, ENSMUSG00000044227	2.06
1448754_at	LOC100045055 /// Rbp1	retinol binding protein 1, cellular /// similar to cellular retinol binding protein I	2.06
1449991_at	Cd244	CD244 natural killer cell receptor 2B4	2.06
1450601_at	V1rb8	vomeronasal 1 receptor, B8	2.06
1450712_at	Kcnj9	potassium inwardly-rectifying channel, subfamily J, member 9	2.06
1451588_at	1810022C23Rik	RIKEN cDNA 1810022C23 gene	2.06
1454647_at	Acad11 /// Nphp3	nephronophthisis 3 (adolescent) /// acyl-Coenzyme A dehydrogenase family, member 11	2.06
1454830_at	Fbn2	fibrillin 2	2.06
1455373_at	Pclo	piccolo (presynaptic cytomatrix protein)	2.06
1455918_at	Adrb3	adrenergic receptor, beta 3	2.06
1457052_at	Kcng1	potassium voltage-gated channel, subfamily G, member 1	2.06
1457560_at	Gene name not assigned for this probe set	Gene name not assigned for this probe set	2.06
1457688_at	Zfp398	zinc finger protein 398	2.06
1458628_at	Gene name not assigned for this probe set	Gene name not assigned for this probe set	2.06
1458780_at	D8Ertd620e	DNA segment, Chr 8, ERATO Doi 620, expressed	2.06
1459212_at	Anapc11	anaphase promoting complex subunit 11 homolog (yeast)	2.06
1417521_at	Efna2	ephrin A2	2.07
1417531_at	Cyp2j5	cytochrome P450, family 2, subfamily j, polypeptide 5	2.07
1418211_at	Oca2	oculocutaneous albinism II	2.07
1419327_at	Pdxdc1	pyridoxal-dependent decarboxylase domain containing 1	2.07
1419492_s_at	Defb1	defensin beta 1	2.07
1420769_at	Dhx58	DEXH (Asp-Glu-X-His) box polypeptide 58	2.07
1421046_a_at	Pabpc4	poly A binding protein, cytoplasmic 4	2.07
1421979_at	Phex	phosphate regulating gene with homologies to endopeptidases on the X chromosome (hypophosphatemia, vitamin D resistant rickets)	2.07
1422955_at	Syt17	synaptotagmin XVII	2.07
1422990_at	Met	met proto-oncogene	2.07
1423253_at	Mpz	myelin protein zero	2.07
1423760_at	Cd44	CD44 antigen	2.07
1424487_x_at	Txnrd1	thioredoxin reductase 1	2.07
1425601_a_at	Rtkn	rhotekin	2.07
1425924_at	Mdfi	MyoD family inhibitor	2.07
1426154_s_at	2610016E04Rik /// Mup1 /// Mup2 /// Mup3	major urinary protein 1 /// major urinary protein 2 /// major urinary protein 3 /// RIKEN cDNA 2610016E04 gene	2.07
1427360_at	4930507D05Rik	RIKEN cDNA 4930507D05 gene	2.07
1427749_at	Galnt3	UDP-N-acetyl-alpha-D-galactosamine:polypeptide N-acetylgalactosaminyltransferase 3	2.07
1427872_at	Ptafr	platelet-activating factor receptor	2.07
1429241_at	LOC100047789 /// Npal3	NIPA-like domain containing 3 /// similar to NIPA-like domain containing 3	2.07
1430384_at	Tle4	transducin-like enhancer of split 4, homolog of Drosophila E(spl)	2.07
1430917_at	9130401L11Rik	RIKEN cDNA 9130401L11 gene	2.07
1430949_at	9130231A04Rik	RIKEN cDNA 9130231A04 gene	2.07
1431234_at	1700041B20Rik	RIKEN cDNA 1700041B20 gene	2.07
1431678_at	4930556N08Rik	RIKEN cDNA 4930556N08 gene	2.07
1432763_at	Prrg2	proline-rich Gla (G-carboxyglutamic acid) polypeptide 2	2.07
1432875_at	4632409D06Rik	RIKEN cDNA 4632409D06 gene	2.07
1432884_at	2010003H20Rik	RIKEN cDNA 2010003H20 gene	2.07
1434755_at	Coro2b	coronin, actin binding protein, 2B	2.07
1435976_at	AA408865	expressed sequence AA408865	2.07
1436117_at	A830010M20Rik	RIKEN cDNA A830010M20 gene	2.07
1438033_at	Tef	thyrotroph embryonic factor	2.07
1440079_at	3632454L22Rik	RIKEN cDNA 3632454L22 gene	2.07
1440400_at	Rnf157	ring finger protein 157	2.07
1440605_at	Fscn2	fascin homolog 2, actin-bundling protein, retinal (Strongylocentrotus purpuratus)	2.07
1440823_x_at	Smtnl2	Smoothelin-like 2	2.07
1443760_at	B830028B13Rik	RIKEN cDNA B830028B13 gene	2.07
1444784_at	4930564K09Rik	RIKEN cDNA 4930564K09 gene	2.07
1444916_at	Gm1305	Gene model 1305, (NCBI)	2.07
1446705_at	Gene name not assigned for this probe set	Gene name not assigned for this probe set	2.07
1447181_s_at	Slc7a7	solute carrier family 7 (cationic amino acid transporter, y+ system), member 7	2.07
1447674_at	Gene name not assigned for this probe set	Gene name not assigned for this probe set	2.07
1448925_at	Twist2	twist homolog 2 (Drosophila)	2.07
1449464_at	Kcnq1	potassium voltage-gated channel, subfamily Q, member 1	2.07
1449822_at	Atoh1	atonal homolog 1 (Drosophila)	2.07
1449894_at	Lrrc18	leucine rich repeat containing 18	2.07
1450134_at	Loxl4	lysyl oxidase-like 4	2.07
1450185_a_at	Kcnj15	potassium inwardly-rectifying channel, subfamily J, member 15	2.07
1450341_at	Pcdhb8	protocadherin beta 8	2.07
1450622_at	Bcar1	breast cancer anti-estrogen resistance 1	2.07
1451031_at	Sfrp4	secreted frizzled-related protein 4	2.07
1451501_a_at	Ghr	growth hormone receptor	2.07
1451530_at	Egfr	epidermal growth factor receptor	2.07
1451716_at	Mafb	v-maf musculoaponeurotic fibrosarcoma oncogene family, protein B (avian)	2.07
1451775_s_at	Il13ra1	interleukin 13 receptor, alpha 1	2.07
1452512_a_at	Ank1	ankyrin 1, erythroid	2.07
1452809_at	9030607L17Rik	RIKEN cDNA 9030607L17 gene	2.07
1454423_at	Tmem180	transmembrane protein 180	2.07
1455445_at	Cbln3	cerebellin 3 precursor protein	2.07
1457921_at	1810037C20Rik	RIKEN cDNA 1810037C20 gene	2.07
1459328_at	Gene name not assigned for this probe set	Gene name not assigned for this probe set	2.07
1459358_at	Gene name not assigned for this probe set	Gene name not assigned for this probe set	2.07
1415862_at	Tyrp1	tyrosinase-related protein 1	2.08
1415969_s_at	Kap	kidney androgen regulated protein	2.08
1418711_at	Pdgfa	platelet derived growth factor, alpha	2.08
1418781_at	LOC100044159 /// Nat9	NAT9 /// hypothetical protein LOC100044159	2.08
1419525_at	Car5a	carbonic anhydrase 5a, mitochondrial	2.08
1419625_at	Hspa1l	heat shock protein 1-like	2.08
1419782_at	AA517864	expressed sequence AA517864	2.08
1420939_at	Hs6st2	heparan sulfate 6-O-sulfotransferase 2	2.08
1421384_at	Lyst	lysosomal trafficking regulator	2.08
1422390_at	V1rc5	vomeronasal 1 receptor, C5	2.08
1426102_at	Cyp2j13	cytochrome P450, family 2, subfamily j, polypeptide 13	2.08
1426594_at	Frmd4b	FERM domain containing 4B	2.08
1426606_at	Crtac1	cartilage acidic protein 1	2.08
1426785_s_at	Mgll	monoglyceride lipase	2.08
1427371_at	Abca8a	ATP-binding cassette, sub-family A (ABC1), member 8a	2.08
1428497_at	Secisbp2	SECIS binding protein 2	2.08
1430591_at	Ddc	dopa decarboxylase	2.08
1430875_a_at	Pak1ip1	PAK1 interacting protein 1	2.08
1430907_at	4930455J16Rik	RIKEN cDNA 4930455J16 gene	2.08
1432266_at	Etl4	enhancer trap locus 4	2.08
1433288_at	1520401O13Rik	RIKEN cDNA 1520401O13 gene	2.08
1433316_at	4930477O15Rik	RIKEN cDNA 4930477O15 gene	2.08
1433800_a_at	Pomc	pro-opiomelanocortin-alpha	2.08
1434253_s_at	Tmcc3	transmembrane and coiled coil domains 3	2.08
1437582_at	Acss1	acyl-CoA synthetase short-chain family member 1	2.08
1440312_at	Elovl7	ELOVL family member 7, elongation of long chain fatty acids (yeast)	2.08
1442569_at	Gene name not assigned for this probe set	Gene name not assigned for this probe set	2.08
1443442_at	AU022084	expressed sequence AU022084	2.08
1444210_at	1600021P15Rik	RIKEN cDNA 1600021P15 gene	2.08
1445762_at	Gene name not assigned for this probe set	Gene name not assigned for this probe set	2.08
1445994_at	Gene name not assigned for this probe set	Gene name not assigned for this probe set	2.08
1446229_at	LOC100046691	hypothetical protein LOC100046691	2.08
1447452_at	Reep3	Receptor accessory protein 3	2.08
1448713_at	Stat4	signal transducer and activator of transcription 4	2.08
1449351_s_at	Pdgfc	platelet-derived growth factor, C polypeptide	2.08
1451375_at	Ehf	ets homologous factor	2.08
1452485_at	Phospho1	phosphatase, orphan 1	2.08
1452835_a_at	Polrmt	polymerase (RNA) mitochondrial (DNA directed)	2.08
1454409_at	4833408G04Rik	RIKEN cDNA 4833408G04 gene	2.08
1456073_s_at	Panx3	pannexin 3	2.08
1456183_at	Oog4	oogenesin 4	2.08
1457745_at	Gpr4	G protein-coupled receptor 4	2.08
1458536_at	Gene name not assigned for this probe set	Gene name not assigned for this probe set	2.08
1458539_at	R3hdm1	R3H domain 1 (binds single-stranded nucleic acids)	2.08
1458819_at	Gene name not assigned for this probe set	Gene name not assigned for this probe set	2.08
1460316_at	Acsl1	acyl-CoA synthetase long-chain family member 1	2.08
1417015_at	Rassf3	Ras association (RalGDS/AF-6) domain family member 3	2.09
1417388_at	Bex2	brain expressed X-linked 2	2.09
1418357_at	Foxg1	forkhead box G1	2.09
1418471_at	Pgf	placental growth factor	2.09
1420107_at	Bbs4	Bardet-Biedl syndrome 4 homolog (human)	2.09
1420598_x_at	Defcr-rs2	defensin related cryptdin, related sequence 2	2.09
1421399_at	Insm1	insulinoma-associated 1	2.09
1422597_at	Mmp15	matrix metallopeptidase 15	2.09
1425564_at	Rest	RE1-silencing transcription factor	2.09
1425619_s_at	Dsg2	desmoglein 2	2.09
1425766_x_at	Gene name not assigned for this probe set	Gene name not assigned for this probe set	2.09
1427724_at	Top2a	topoisomerase (DNA) II alpha	2.09
1429721_s_at	4930579C15Rik	RIKEN cDNA 4930579C15 gene	2.09
1429890_at	A930007D18Rik	RIKEN cDNA A930007D18 gene	2.09
1432073_at	1700113I22Rik /// Aarsd1	alanyl-tRNA synthetase domain containing 1 /// RIKEN cDNA 1700113I22 gene	2.09
1432822_at	4930557B21Rik	RIKEN cDNA 4930557B21 gene	2.09
1433076_at	5430402O13Rik	RIKEN cDNA 5430402O13 gene	2.09
1433372_at	5330425B07Rik	RIKEN cDNA 5330425B07 gene	2.09
1437487_at	Myst3	MYST histone acetyltransferase (monocytic leukemia) 3	2.09
1437826_at	Pfpl	pore forming protein-like	2.09
1437881_at	6330416L07Rik	RIKEN cDNA 6330416L07 gene	2.09
1437986_x_at	Fuk	fucokinase	2.09
1438827_at	Gls	Glutaminase	2.09
1439657_at	LOC319980	hypothetical LOC319980	2.09
1439748_at	Dpp6	dipeptidylpeptidase 6	2.09
1440019_at	Gene name not assigned for this probe set	Gene name not assigned for this probe set	2.09
1440328_at	Nasp	nuclear autoantigenic sperm protein (histone-binding)	2.09
1440581_at	A530088H08Rik	RIKEN cDNA A530088H08 gene	2.09
1442121_at	Arpp21	cyclic AMP-regulated phosphoprotein, 21	2.09
1442480_at	Gene name not assigned for this probe set	Gene name not assigned for this probe set	2.09
1442916_at	Gene name not assigned for this probe set	Gene name not assigned for this probe set	2.09
1443298_at	Fbxw13	F-box and WD-40 domain protein 13	2.09
1443437_at	Gene name not assigned for this probe set	Gene name not assigned for this probe set	2.09
1443654_at	Ankfy1	ankyrin repeat and FYVE domain containing 1	2.09
1445292_at	Cd300a	CD300A antigen	2.09
1445718_at	Gene name not assigned for this probe set	Gene name not assigned for this probe set	2.09
1446729_at	Disp2	dispatched homolog 2 (Drosophila)	2.09
1446940_at	Traf6	Tnf receptor-associated factor 6	2.09
1449185_at	Crx	cone-rod homeobox containing gene	2.09
1449391_at	Zfp37	zinc finger protein 37	2.09
1450572_at	Akp3	alkaline phosphatase 3, intestine, not Mn requiring	2.09
1452145_at	H6pd	hexose-6-phosphate dehydrogenase (glucose 1-dehydrogenase)	2.09
1453644_at	Obp1a	odorant binding protein Ia	2.09
1455758_at	Prkcc	protein kinase C, gamma	2.09
1456046_at	Cd93	CD93 antigen	2.09
1457087_at	2900083I11Rik	RIKEN cDNA 2900083I11 gene	2.09
1457108_at	Gene name not assigned for this probe set	Gene name not assigned for this probe set	2.09
1457618_at	Gene name not assigned for this probe set	Gene name not assigned for this probe set	2.09
1457994_at	4930563J15Rik	RIKEN cDNA 4930563J15 gene	2.09
1458419_at	E130215H24Rik	RIKEN cDNA E130215H24 gene	2.09
1458825_at	Gene name not assigned for this probe set	Gene name not assigned for this probe set	2.09
1459175_at	Gene name not assigned for this probe set	Gene name not assigned for this probe set	2.09
1459343_at	Heatr6	HEAT repeat containing 6	2.09
1416264_at	Abcb9	ATP-binding cassette, sub-family B (MDR/TAP), member 9	2.1
1417662_at	Elk3	ELK3, member of ETS oncogene family	2.1
1418098_at	Adcy4	adenylate cyclase 4	2.1
1418497_at	Fgf13	fibroblast growth factor 13	2.1
1418552_at	Opn1sw	opsin 1 (cone pigments), short-wave-sensitive (color blindness, tritan)	2.1
1420506_a_at	Stxbp1	syntaxin binding protein 1	2.1
1420673_a_at	Acox2	acyl-Coenzyme A oxidase 2, branched chain	2.1
1423036_at	Txndc17	thioredoxin domain containing 17	2.1
1423353_at	Crispld1	cysteine-rich secretory protein LCCL domain containing 1	2.1
1423629_at	Dnm2	dynamin 2	2.1
1424739_at	4932432K03Rik	RIKEN cDNA 4932432K03 gene	2.1
1424800_at	Enah	enabled homolog (Drosophila)	2.1
1424951_at	Baiap2l1	BAI1-associated protein 2-like 1	2.1
1425740_at	Suv420h1	suppressor of variegation 4-20 homolog 1 (Drosophila)	2.1
1425906_a_at	LOC100044162 /// Sema3e	sema domain, immunoglobulin domain (Ig), short basic domain, secreted, (semaphorin) 3E /// hypothetical protein LOC100044162	2.1
1426334_a_at	Bcl2l11	BCL2-like 11 (apoptosis facilitator)	2.1
1430688_s_at	D730039F16Rik	RIKEN cDNA D730039F16 gene	2.1
1431153_at	Gene name not assigned for this probe set	Gene name not assigned for this probe set	2.1
1431373_at	Pop5	processing of precursor 5, ribonuclease P/MRP family (S. cerevisiae)	2.1
1431518_at	Ptchd3	patched domain containing 3	2.1
1432031_at	4930563E18Rik	RIKEN cDNA 4930563E18 gene	2.1
1435095_at	C030009O12Rik	RIKEN cDNA C030009O12 gene	2.1
1435496_at	5730469M10Rik	RIKEN cDNA 5730469M10 gene	2.1
1435782_at	LOC668206	similar to Ubiquitin A-52 residue ribosomal protein fusion product 1	2.1
1436768_x_at	E130112L23Rik	RIKEN cDNA E130112L23 gene	2.1
1437583_x_at	Acss1	acyl-CoA synthetase short-chain family member 1	2.1
1438522_at	1700054H16Rik	RIKEN cDNA 1700054H16 gene	2.1
1438714_at	Gene name not assigned for this probe set	Gene name not assigned for this probe set	2.1
1440558_at	Atp9b	ATPase, class II, type 9B	2.1
1441621_at	Gene name not assigned for this probe set	Gene name not assigned for this probe set	2.1
1442620_at	Gene name not assigned for this probe set	Gene name not assigned for this probe set	2.1
1443982_at	Rgnef	Rho-guanine nucleotide exchange factor	2.1
1444308_at	Gene name not assigned for this probe set	Gene name not assigned for this probe set	2.1
1444824_at	C76793	expressed sequence C76793	2.1
1445230_at	Gene name not assigned for this probe set	Gene name not assigned for this probe set	2.1
1445816_at	Gene name not assigned for this probe set	Gene name not assigned for this probe set	2.1
1446196_at	Hmga2	high mobility group AT-hook 2	2.1
1447195_at	Gene name not assigned for this probe set	Gene name not assigned for this probe set	2.1
1448085_at	D5Ertd102e	DNA segment, Chr 5, ERATO Doi 102, expressed	2.1
1448147_at	Tnfrsf19	tumor necrosis factor receptor superfamily, member 19	2.1
1448490_at	Adck4	aarF domain containing kinase 4	2.1
1449202_at	Sema4g	sema domain, immunoglobulin domain (Ig), transmembrane domain (TM) and short cytoplasmic domain, (semaphorin) 4G	2.1
1449332_at	Fhl5	four and a half LIM domains 5	2.1
1449881_a_at	Casr	calcium-sensing receptor	2.1
1449924_at	Prg3	proteoglycan 3	2.1
1449986_at	2310034C09Rik	RIKEN cDNA 2310034C09 gene	2.1
1450361_at	Prop1	paired like homeodomain factor 1	2.1
1455636_at	Lsamp	limbic system-associated membrane protein	2.1
1455853_x_at	Tspan31	tetraspanin 31	2.1
1458210_at	9130404H23Rik	RIKEN cDNA 9130404H23 gene	2.1
1459349_at	A930011G23Rik	RIKEN cDNA A930011G23 gene	2.1
1460154_at	AI194348	expressed sequence AI194348	2.1
1416833_at	Keg1	kidney expressed gene 1	2.11
1417198_at	Wwc2	WW, C2 and coiled-coil domain containing 2	2.11
1418345_at	Tnfsf12 /// Tnfsf12-tnfsf13 /// Tnfsf13	tumor necrosis factor (ligand) superfamily, member 12 /// tumor necrosis factor (ligand) superfamily, member 13 /// tumor necrosis factor (ligand) superfamily, member 12-member 13	2.11
1423091_a_at	Gpm6b	glycoprotein m6b	2.11
1425212_a_at	Tnfrsf19	tumor necrosis factor receptor superfamily, member 19	2.11
1425273_s_at	Emp2	epithelial membrane protein 2	2.11
1425289_a_at	Cr2	complement receptor 2	2.11
1426251_at	Cpz	carboxypeptidase Z	2.11
1426320_at	Snx29	sorting nexin 29	2.11
1426466_s_at	Rps6kl1	ribosomal protein S6 kinase-like 1	2.11
1426714_at	Slc46a1	solute carrier family 46, member 1	2.11
1429208_at	5730408K05Rik	RIKEN cDNA 5730408K05 gene	2.11
1429825_at	1700030E15Rik	RIKEN cDNA 1700030E15 gene	2.11
1430009_at	Hsfy2	heat shock transcription factor, Y linked 2	2.11
1430113_at	Sh2d6	SH2 domain containing 6	2.11
1430499_at	1700058M13Rik	RIKEN cDNA 1700058M13 gene	2.11
1430903_at	4933416O17Rik	RIKEN cDNA 4933416O17 gene	2.11
1431160_x_at	6030426L16Rik /// LOC100043371	RIKEN cDNA 6030426L16 gene /// similar to development and differentiation enhancing factor 2	2.11
1431661_at	4930562A09Rik	RIKEN cDNA 4930562A09 gene	2.11
1431858_at	4930480K15Rik	RIKEN cDNA 4930480K15 gene	2.11
1432593_at	4933428P19Rik	RIKEN cDNA 4933428P19 gene	2.11
1433363_at	A930036I15Rik	RIKEN cDNA A930036I15 gene	2.11
1433731_at	Igf2bp3	insulin-like growth factor 2 mRNA binding protein 3	2.11
1434303_at	Raph1	Ras association (RalGDS/AF-6) and pleckstrin homology domains 1	2.11
1436375_at	Srbd1	S1 RNA binding domain 1	2.11
1437028_at	Sftpb	surfactant associated protein B	2.11
1437847_x_at	Rbmx	RNA binding motif protein, X chromosome	2.11
1438717_a_at	Osbpl6	oxysterol binding protein-like 6	2.11
1440940_at	Gene name not assigned for this probe set	Gene name not assigned for this probe set	2.11
1441550_at	9330184L24Rik	RIKEN cDNA 9330184L24 gene	2.11
1441553_at	Pds5b	PDS5, regulator of cohesion maintenance, homolog B (S. cerevisiae)	2.11
1441941_x_at	Serpinb5	serine (or cysteine) peptidase inhibitor, clade B, member 5	2.11
1442501_at	Nrxn1	neurexin I	2.11
1443786_at	Utf1	undifferentiated embryonic cell transcription factor 1	2.11
1444624_at	Ubap1	ubiquitin-associated protein 1	2.11
1444994_at	A230038B01Rik	RIKEN cDNA A230038B01 gene	2.11
1445484_at	Cycs	cytochrome c, somatic	2.11
1445631_at	Gene name not assigned for this probe set	Gene name not assigned for this probe set	2.11
1445863_at	Vwa3a	Von Willebrand factor A domain containing 3A	2.11
1446030_at	Gene name not assigned for this probe set	Gene name not assigned for this probe set	2.11
1446438_at	Ubr1	ubiquitin protein ligase E3 component n-recognin 1	2.11
1446450_at	Ttn	Titin	2.11
1447599_x_at	Epn2	epsin 2	2.11
1448458_at	Top2b	topoisomerase (DNA) II beta	2.11
1449319_at	Rspo1	R-spondin homolog (Xenopus laevis)	2.11
1453982_at	Mdm4	transformed mouse 3T3 cell double minute 4	2.11
1456679_at	Gene name not assigned for this probe set	Gene name not assigned for this probe set	2.11
1458550_at	Myo1d	myosin ID	2.11
1458596_at	Dctn4	dynactin 4	2.11
1459007_at	Gene name not assigned for this probe set	Gene name not assigned for this probe set	2.11
1459770_at	Taok1	TAO kinase 1	2.11
1420379_at	Slco1a1	solute carrier organic anion transporter family, member 1a1	2.12
1421852_at	Kcnk5	potassium channel, subfamily K, member 5	2.12
1421916_at	Pdgfra	platelet derived growth factor receptor, alpha polypeptide	2.12
1422964_at	Rad23a	RAD23a homolog (S. cerevisiae)	2.12
1425056_s_at	Saps2	SAPS domain family, member 2	2.12
1425088_at	Scnn1a	sodium channel, nonvoltage-gated, type I, alpha	2.12
1426562_a_at	Olfm1	olfactomedin 1	2.12
1428047_s_at	Zfa /// Zfx	zinc finger protein, autosomal /// zinc finger protein X-linked	2.12
1430302_at	Cnrip1	cannabinoid receptor interacting protein 1	2.12
1430766_at	5033403F01Rik	RIKEN cDNA 5033403F01 gene	2.12
1431526_at	1700010B13Rik	RIKEN cDNA 1700010B13 gene	2.12
1431562_at	4921513I03Rik	RIKEN cDNA 4921513I03 gene	2.12
1431699_at	Fut4-ps1	fucosyltransferase 4, pseudogene 1	2.12
1431905_s_at	4933427G17Rik	RIKEN cDNA 4933427G17 gene	2.12
1432644_at	6430711C07Rik	RIKEN cDNA 6430711C07 gene	2.12
1432687_at	4833406M21Rik	RIKEN cDNA 4833406M21 gene	2.12
1432810_at	Ttc32	tetratricopeptide repeat domain 32	2.12
1432896_at	9030409K20Rik	RIKEN cDNA 9030409K20 gene	2.12
1433182_at	4930431N21Rik	RIKEN cDNA 4930431N21 gene	2.12
1436057_at	Meg3	maternally expressed 3	2.12
1437897_at	Klhl21	kelch-like 21 (Drosophila)	2.12
1439666_at	2010001J22Rik	RIKEN cDNA 2010001J22 gene	2.12
1440861_a_at	Kcnc3	potassium voltage gated channel, Shaw-related subfamily, member 3	2.12
1442225_at	Gene name not assigned for this probe set	Gene name not assigned for this probe set	2.12
1445737_at	1700057H21Rik	RIKEN cDNA 1700057H21 gene	2.12
1446832_at	Gene name not assigned for this probe set	Gene name not assigned for this probe set	2.12
1446870_at	D4Ertd510e	DNA segment, Chr 4, ERATO Doi 510, expressed	2.12
1447486_at	Gene name not assigned for this probe set	Gene name not assigned for this probe set	2.12
1450681_at	Zfp143	zinc finger protein 143	2.12
1450947_at	2610528J11Rik	RIKEN cDNA 2610528J11 gene	2.12
1451610_at	Cxcl17	chemokine (C-X-C motif) ligand 17	2.12
1451889_at	Notch2	Notch gene homolog 2 (Drosophila)	2.12
1452250_a_at	Col6a2	collagen, type VI, alpha 2	2.12
1454538_at	D730048A03Rik	RIKEN cDNA D730048A03 gene	2.12
1454749_at	Pcnt	pericentrin (kendrin)	2.12
1455990_at	Kif23	kinesin family member 23	2.12
1458836_at	Calb1	calbindin-28K	2.12
1459051_at	6530418L21Rik	RIKEN cDNA 6530418L21 gene	2.12
1459462_at	Gene name not assigned for this probe set	Gene name not assigned for this probe set	2.12
1416411_at	Gstm2	glutathione S-transferase, mu 2	2.13
1418611_at	Gpr162	G protein-coupled receptor 162	2.13
1419214_at	Tnfrsf11a	tumor necrosis factor receptor superfamily, member 11a	2.13
1421403_at	Pi15	peptidase inhibitor 15	2.13
1421608_at	Il20	interleukin 20	2.13
1421981_at	Kcnc3	potassium voltage gated channel, Shaw-related subfamily, member 3	2.13
1422877_at	Pcdhb12	protocadherin beta 12	2.13
1426130_at	Nxnl1	nucleoredoxin-like 1	2.13
1426910_at	Pawr	PRKC, apoptosis, WT1, regulator	2.13
1427664_at	Gene name not assigned for this probe set	Gene name not assigned for this probe set	2.13
1427694_at	Gnrhr	gonadotropin releasing hormone receptor	2.13
1428549_at	Ccdc3	coiled-coil domain containing 3	2.13
1429013_at	Mtap7d2	MAP7 domain containing 2	2.13
1429631_at	Sirt6	sirtuin 6 (silent mating type information regulation 2, homolog) 6 (S. cerevisiae)	2.13
1430620_at	4930588N13Rik	RIKEN cDNA 4930588N13 gene	2.13
1431470_a_at	4933414I15Rik	RIKEN cDNA 4933414I15 gene	2.13
1431649_at	1700108M19Rik	RIKEN cDNA 1700108M19 gene	2.13
1432056_at	Cpvl	carboxypeptidase, vitellogenic-like	2.13
1432647_at	Egfr	epidermal growth factor receptor	2.13
1432818_at	Prrc1	proline-rich coiled-coil 1	2.13
1433208_at	2210017G18Rik	RIKEN cDNA 2210017G18 gene	2.13
1433279_at	5830440H09Rik	RIKEN cDNA 5830440H09 gene	2.13
1433416_at	Rfx2	regulatory factor X, 2 (influences HLA class II expression)	2.13
1434251_at	Cnot1	CCR4-NOT transcription complex, subunit 1	2.13
1435688_at	Gene name not assigned for this probe set	Gene name not assigned for this probe set	2.13
1439051_a_at	Mark4	MAP/microtubule affinity-regulating kinase 4	2.13
1440543_at	Heatr5a	HEAT repeat containing 5A	2.13
1440906_at	Gene name not assigned for this probe set	Gene name not assigned for this probe set	2.13
1441197_at	9530059O14Rik	RIKEN cDNA 9530059O14 gene	2.13
1441371_at	Plxna4	plexin A4	2.13
1441756_at	Gene name not assigned for this probe set	Gene name not assigned for this probe set	2.13
1441983_at	Gene name not assigned for this probe set	Gene name not assigned for this probe set	2.13
1443185_at	Lhfpl2	lipoma HMGIC fusion partner-like 2	2.13
1444117_at	Gene name not assigned for this probe set	Gene name not assigned for this probe set	2.13
1444316_at	Gene name not assigned for this probe set	Gene name not assigned for this probe set	2.13
1445481_at	AI317158	expressed sequence AI317158	2.13
1445591_at	Gene name not assigned for this probe set	Gene name not assigned for this probe set	2.13
1445988_at	Gene name not assigned for this probe set	Gene name not assigned for this probe set	2.13
1446470_at	ENSMUSG00000045520	predicted gene, ENSMUSG00000045520	2.13
1447960_at	9630017O17	hypothetical protein 9630017O17	2.13
1448015_at	Dzip3	DAZ interacting protein 3, zinc finger	2.13
1449779_at	Gene name not assigned for this probe set	Gene name not assigned for this probe set	2.13
1450857_a_at	Col1a2	collagen, type I, alpha 2	2.13
1452355_at	3322402L07Rik	RIKEN cDNA 3322402L07 gene	2.13
1454596_at	2810489J07Rik	RIKEN cDNA 2810489J07 gene	2.13
1455190_at	Gng7	guanine nucleotide binding protein (G protein), gamma 7	2.13
1456067_at	Gli3	GLI-Kruppel family member GLI3	2.13
1456304_at	Gm996	gene model 996, (NCBI)	2.13
1457132_at	Gene name not assigned for this probe set	Gene name not assigned for this probe set	2.13
1457196_at	Gene name not assigned for this probe set	Gene name not assigned for this probe set	2.13
1458619_at	Gene name not assigned for this probe set	Gene name not assigned for this probe set	2.13
1459653_at	Gene name not assigned for this probe set	Gene name not assigned for this probe set	2.13
1459815_at	LOC100045751	similar to zinc finger, MYND domain containing 12	2.13
1415896_x_at	Snrpn /// Snurf	small nuclear ribonucleoprotein N /// SNRPN upstream reading frame	2.14
1417330_at	Slc23a2	solute carrier family 23 (nucleobase transporters), member 2	2.14
1417884_at	Slc16a6	solute carrier family 16 (monocarboxylic acid transporters), member 6	2.14
1420375_at	Kif3a	kinesin family member 3A	2.14
1421339_at	Extl3	exostoses (multiple)-like 3	2.14
1421418_a_at	Psg19	pregnancy specific glycoprotein 19	2.14
1421876_at	Mapk9	mitogen-activated protein kinase 9	2.14
1423541_at	4930511I11Rik	RIKEN cDNA 4930511I11 gene	2.14
1423852_at	Shisa2	shisa homolog 2 (Xenopus laevis)	2.14
1424267_at	1810043G02Rik	RIKEN cDNA 1810043G02 gene	2.14
1425425_a_at	Wif1	Wnt inhibitory factor 1	2.14
1428891_at	9130213B05Rik	RIKEN cDNA 9130213B05 gene	2.14
1430033_at	5330431K02Rik	RIKEN cDNA 5330431K02 gene	2.14
1430478_at	3110043A19Rik	RIKEN cDNA 3110043A19 gene	2.14
1430966_at	Cml3	camello-like 3	2.14
1432527_at	1700108M19Rik	RIKEN cDNA 1700108M19 gene	2.14
1432996_at	Gene name not assigned for this probe set	Gene name not assigned for this probe set	2.14
1433199_at	B230114A03Rik	RIKEN cDNA B230114A03 gene	2.14
1437922_at	D10Ertd322e /// EG623346	DNA segment, Chr 10, ERATO Doi 322, expressed /// predicted gene, EG623346	2.14
1440507_at	LOC100126795	hypothetical LOC100126795	2.14
1440710_at	Zfp706	zinc finger protein 706	2.14
1442400_at	Gene name not assigned for this probe set	Gene name not assigned for this probe set	2.14
1443403_at	Gene name not assigned for this probe set	Gene name not assigned for this probe set	2.14
1443724_at	Jph3	junctophilin 3	2.14
1444695_at	Gene name not assigned for this probe set	Gene name not assigned for this probe set	2.14
1445108_at	Gene name not assigned for this probe set	Gene name not assigned for this probe set	2.14
1445656_at	Gene name not assigned for this probe set	Gene name not assigned for this probe set	2.14
1446047_at	Gene name not assigned for this probe set	Gene name not assigned for this probe set	2.14
1446346_at	Gene name not assigned for this probe set	Gene name not assigned for this probe set	2.14
1447043_at	Gene name not assigned for this probe set	Gene name not assigned for this probe set	2.14
1448735_at	Cp	ceruloplasmin	2.14
1449950_at	5830415L20Rik	RIKEN cDNA 5830415L20 gene	2.14
1450108_at	Kif1a	kinesin family member 1A	2.14
1450382_at	Nf2	neurofibromatosis 2	2.14
1450613_x_at	Ifnab	interferon alpha B	2.14
1452811_at	Atic /// LOC100046995	5-aminoimidazole-4-carboxamide ribonucleotide formyltransferase/IMP cyclohydrolase /// similar to 5-aminoimidazole-4-carboxamide ribonucleotide formyltransferase/IMP cyclohydrolase	2.14
1454199_at	1700014N06Rik	RIKEN cDNA 1700014N06 gene	2.14
1454345_at	1700081H04Rik	RIKEN cDNA 1700081H04 gene	2.14
1454425_at	5830495A06Rik	RIKEN cDNA 5830495A06 gene	2.14
1454465_at	5830435N06Rik	RIKEN cDNA 5830435N06 gene	2.14
1454881_s_at	Upk3b	uroplakin 3B	2.14
1455119_at	Ppapdc1a	phosphatidic acid phosphatase type 2 domain containing 1A	2.14
1455277_at	Hhip	Hedgehog-interacting protein	2.14
1457444_at	Gene name not assigned for this probe set	Gene name not assigned for this probe set	2.14
1458926_at	5830415L20Rik	RIKEN cDNA 5830415L20 gene	2.14
1459148_at	Gene name not assigned for this probe set	Gene name not assigned for this probe set	2.14
1459458_at	D9Ertd338e	DNA segment, Chr 9, ERATO Doi 338, expressed	2.14
1416899_at	Utf1	undifferentiated embryonic cell transcription factor 1	2.15
1418555_x_at	Spic	Spi-C transcription factor (Spi-1/PU.1 related)	2.15
1420114_s_at	2410022L05Rik	RIKEN cDNA 2410022L05 gene	2.15
1420269_at	Gene name not assigned for this probe set	Gene name not assigned for this probe set	2.15
1422221_at	Hand2 /// LOC100046086	heart and neural crest derivatives expressed transcript 2 /// similar to dHand protein	2.15
1424387_at	Prl8a8	prolactin family 8, subfamily a, member 81	2.15
1424537_at	Gmcl1l /// LOC100040448 /// LOC100040533 /// LOC100040722 /// LOC100042275 /// LOC546185 /// OTTMUSG00000016405 /// OTTMUSG00000016406 /// OTTMUSG00000016407 /// OTTMUSG00000016411 /// OTTMUSG00000016420 /// OTTMUSG00000016437 /// OTTMUSG00000016453	germ cell-less homolog 1 (Drosophila)-like /// predicted gene, OTTMUSG00000016453 /// similar to Germ cell-less protein-like 2 (mGclh) /// predicted gene, OTTMUSG00000016407 /// predicted gene, OTTMUSG00000016405 /// predicted gene, OTTMUSG00000016406 /// predicted gene, OTTMUSG00000016411 /// predicted gene, OTTMUSG00000016420 /// predicted gene, OTTMUSG00000016437 /// similar to mgclh /// simil…	2.15
1425220_x_at	LOC100038935	hypothetical protein LOC100038935	2.15
1425789_s_at	Anxa8	annexin A8	2.15
1425828_at	LOC100045487 /// Nkx6-1	NK6 transcription factor related, locus 1 (Drosophila) /// similar to homeodomain transcription factor	2.15
1426649_at	LOC100045217 /// Tmeff1	transmembrane protein with EGF-like and two follistatin-like domains 1 /// similar to Transmembrane protein with EGF-like and two follistatin-like domains 1	2.15
1428764_at	Meg3	maternally expressed 3	2.15
1429550_at	Entpd8	ectonucleoside triphosphate diphosphohydrolase 8	2.15
1429770_at	Pggt1b	protein geranylgeranyltransferase type I, beta subunit	2.15
1430187_at	Zfp60	zinc finger protein 60	2.15
1430644_at	Wbscr25	Williams Beuren syndrome chromosome region 25 (human)	2.15
1431109_at	Prr16	proline rich 16	2.15
1431266_at	5830433G22Rik	RIKEN cDNA 5830433G22 gene	2.15
1431447_at	4930432K09Rik	RIKEN cDNA 4930432K09 gene	2.15
1431770_at	Cherp	calcium homeostasis endoplasmic reticulum protein	2.15
1432238_at	Spats1	spermatogenesis associated, serine-rich 1	2.15
1432685_at	Mon1b	MON1 homolog b (yeast)	2.15
1432872_at	4932702M13Rik	RIKEN cDNA 4932702M13 gene	2.15
1432974_at	4933421H12Rik	RIKEN cDNA 4933421H12 gene	2.15
1433087_at	5330430C04Rik	RIKEN cDNA 5330430C04 gene	2.15
1433270_at	9530004M16Rik	RIKEN cDNA 9530004M16 gene	2.15
1434267_at	Nek1	NIMA (never in mitosis gene a)-related expressed kinase 1	2.15
1434583_at	Tmem26	transmembrane protein 26	2.15
1436114_at	Rnf165	ring finger protein 165	2.15
1436919_at	Trp53i11	transformation related protein 53 inducible protein 11	2.15
1437477_at	Lrrfip1	leucine rich repeat (in FLII) interacting protein 1	2.15
1438674_a_at	Sfrs8	splicing factor, arginine/serine-rich 8	2.15
1439893_at	Gene name not assigned for this probe set	Gene name not assigned for this probe set	2.15
1440979_at	Igf2r	Insulin-like growth factor 2 receptor	2.15
1442286_at	Gene name not assigned for this probe set	Gene name not assigned for this probe set	2.15
1442461_at	Gfod1	glucose-fructose oxidoreductase domain containing 1	2.15
1442482_at	Gene name not assigned for this probe set	Gene name not assigned for this probe set	2.15
1442724_at	AW060763	expressed sequence AW060763	2.15
1443946_s_at	AU040972	expressed sequence AU040972	2.15
1444141_at	Snx13	sorting nexin 13	2.15
1444729_at	E130317F20Rik	RIKEN cDNA E130317F20 gene	2.15
1445539_at	Pde7b	Phosphodiesterase 7B	2.15
1447712_x_at	Ep400	E1A binding protein p400	2.15
1447979_at	Sgsm1	small G protein signaling modulator 1	2.15
1448662_at	Fzd6	frizzled homolog 6 (Drosophila)	2.15
1449105_at	Sh2d2a	SH2 domain protein 2A	2.15
1450181_at	Cux2	cut-like homeobox 2	2.15
1451940_x_at	Trdn	triadin	2.15
1452728_at	Kirrel3	kin of IRRE like 3 (Drosophila)	2.15
1453989_at	Stxbp4	syntaxin binding protein 4	2.15
1455279_at	Gm1060	gene model 1060, (NCBI)	2.15
1456255_at	AI314180	expressed sequence AI314180	2.15
1457607_at	AW046457	expressed sequence AW046457	2.15
1458949_at	5330434G04Rik	RIKEN cDNA 5330434G04 gene	2.15
1459414_at	Gene name not assigned for this probe set	Gene name not assigned for this probe set	2.15
1460045_at	Cdh7	cadherin 7, type 2	2.15
1415714_a_at	2610209M04Rik	RIKEN cDNA 2610209M04 gene	2.16
1417036_at	Sac3d1	SAC3 domain containing 1	2.16
1417917_at	Cnn1	calponin 1	2.16
1418610_at	Slc17a6	solute carrier family 17 (sodium-dependent inorganic phosphate cotransporter), member 6	2.16
1420097_at	D13Ertd787e	DNA segment, Chr 13, ERATO Doi 787, expressed	2.16
1420148_at	Slc6a6	solute carrier family 6 (neurotransmitter transporter, taurine), member 6	2.16
1421053_at	Kif1a	kinesin family member 1A	2.16
1421130_at	Zfp111	zinc finger protein 111	2.16
1422142_at	Nphs1	nephrosis 1 homolog, nephrin (human)	2.16
1423093_at	Incenp	inner centromere protein	2.16
1424699_at	Ccdc136	coiled-coil domain containing 136	2.16
1425992_at	Slc6a5	solute carrier family 6 (neurotransmitter transporter, glycine), member 5	2.16
1426329_s_at	Baalc	brain and acute leukemia, cytoplasmic	2.16
1427401_at	Chrna5	cholinergic receptor, nicotinic, alpha polypeptide 5	2.16
1428305_at	Pcsk2	proprotein convertase subtilisin/kexin type 2	2.16
1428640_at	Hsf2bp	heat shock transcription factor 2 binding protein	2.16
1429551_at	4930579G22Rik	RIKEN cDNA 4930579G22 gene	2.16
1431414_at	2610312K03Rik	RIKEN cDNA 2610312K03 gene	2.16
[truncated: 2,469 more rows]
