# Supplementary material for: Transcriptional signatures of Itk-deficient CD3+, CD4+ and CD8+ T-cells
Source: BMC Genomics. 2009 May 18;10:233. doi: 10.1186/1471-2164-10-233 (PMC2689280; doi:10.1186/1471-2164-10-233)
Supplement: Additional File 10 — 113 probe-sets being both Itk- and calcineurin-dependent upon anti-CD3- and anti-CD3/CD28-stimulations in CD3+ T-cells. 113 probe-sets are Itk- and calcineurin-dependent upon anti-CD3- and anti-CD3/CD28-stimulations for 24 h. All the cells in the comparisons are CD3+ T-cells. The comparisons were done using the criterion ≥ 2-fold and the p-values were calculated using unpaired (for Itk-/- vs Wt) and paired (for Wt CsA vs Wt) Student t-tests. Cyclosporin A-treated samples are named CsA in the table. The down-regulated transcripts are shown with "-". [file 1471-2164-10-233-S10.xls]

## Sheet: Sheet1
Additional file 10.	113 probe-sets being both Itk- and calcineurin-dependent upon anti-CD3- and anti-CD3/CD28-stimulations in CD3+ T-cells
Probe set	Gene Symbol	Gene Title	Wt CsA anti-CD3 vs Wt anti-CD3	t-test	Itk-/- anti-CD3 vs Wt anti-CD3	t-test	Wt CsA anti-CD3/CD28 vs Wt anti-CD3/CD28	t-test	Itk-/- anti-CD3/CD28 vs Wt anti-CD3/CD28	t-test
1419412_at	Xcl1	chemokine (C motif) ligand 1	-11.69	0.0808751	2.08	0.024918	-6.29	0.0747327	2.04	0.0902561
1449990_at	Il2	interleukin 2	-9.66	0.0484308	-3.89	0.00185801	-38.71	0.0482655	-5.17	0.0298666
1451191_at	Crabp2	cellular retinoic acid binding protein II	-6.88	0.0619375	-5.31	0.0125046	-5.09	0.0570623	-2.79	0.0539775
1436194_at	Prelid2	PRELI domain containing 2	-6.43	0.036881	-3.54	0.0358501	-4.66	0.0239224	-2.42	0.0769644
1417936_at	Ccl9	chemokine (C-C motif) ligand 9	-6.36	0.0421916	4.19	0.000875831	-3.71	0.0717898	2.79	0.0234325
1439995_at	Nhedc2	Na+/H+ exchanger domain containing 2	-6.13	0.0861545	-2.92	0.0208889	-3.84	0.100809	-2.71	0.0279115
1426243_at	Cth	cystathionase (cystathionine gamma-lyase)	-5.74	0.0223346	-2.9	0.000418441	-8.1	0.00327574	-2.8	0.0720306
1432642_at	4933411E06Rik	RIKEN cDNA 4933411E06 gene	-4.94	0.0996146	2.38	0.411743	-2.6	0.199559	2.5	0.378991
1424923_at	Serpina3g	serine (or cysteine) peptidase inhibitor, clade A, member 3G	-4.72	0.0460784	2.33	0.00912995	-3.31	0.0304853	2.07	0.00871467
1422070_at	Adh4	alcohol dehydrogenase 4 (class II), pi polypeptide	-4.24	0.0684136	-2.33	0.014949	-8.66	0.0976071	-2.26	0.157096
1443838_x_at	Fads2	fatty acid desaturase 2	-4.09	0.128013	-2.17	0.0739688	-4.46	0.112996	-2.07	0.15628
1448788_at	Cd200	Cd200 antigen	-4.02	0.0689545	-2.47	0.0137661	-5.05	0.0342501	-2.43	0.0110523
1438239_at	Mid1	midline 1	-3.41	0.378817	-2.04	0.471843	-2.4	0.0538402	-2.32	0.464017
1417300_at	Smpdl3b	sphingomyelin phosphodiesterase, acid-like 3B	-2.88	0.0875513	2.81	0.00163516	-2.67	0.171717	2.82	0.00104581
1421688_a_at	Ccl1	chemokine (C-C motif) ligand 1	-2.71	0.189384	5.2	0.00129371	-2.66	0.151019	3.03	0.0686393
1427049_s_at	Smo	smoothened homolog (Drosophila)	-2.51	0.133917	-2.46	0.00043188	-2.1	0.115466	-2.45	0.0145283
1451349_at	Efcab7	EF-hand calcium binding domain 7	-2.4	0.180042	-2.53	0.0938164	-2.38	0.221415	-2.08	0.190879
1420843_at	Ptprf	protein tyrosine phosphatase, receptor type, F	-2.33	0.163559	-2.49	0.0268159	-2.49	0.0405412	-2.07	0.221677
1427860_at	LOC100047162 /// LOC676175	similar to Ig kappa chain V-V region MPC11 precursor /// similar to immunoglobulin kappa-chain	2	0.0813318	4.59	0.0236992	2.39	0.185267	2.6	0.232096
1451776_s_at	Hopx	HOP homeobox	2.02	0.125033	2.07	0.00639662	2.34	0.136717	2.05	0.00440882
1438687_at	Lax1	lymphocyte transmembrane adaptor 1	2.05	0.107379	3.39	0.000777788	2.3	0.0156441	2.27	0.0125756
1427419_x_at	Ccr9	chemokine (C-C motif) receptor 9	2.06	0.0230189	3.07	0.00134382	4.09	0.045242	2.44	0.122933
1422003_at	Cxcr5	chemochine (C-X-C motif) receptor 5	2.1	0.0166317	3.43	0.0112422	2.66	0.128694	2.25	0.00139366
1426278_at	Ifi27	interferon, alpha-inducible protein 27	2.1	0.0606952	2.05	0.0124687	3.88	0.115111	2.1	0.0998974
1426543_x_at	Endod1	endonuclease domain containing 1	2.12	0.0634528	2.31	0.120153	4.63	0.00826789	2.08	0.0736865
1443698_at	Xaf1	XIAP associated factor 1	2.24	0.0838017	3.21	6.08665e-05	5.16	0.0138286	2.31	0.107963
1426808_at	Lgals3	lectin, galactose binding, soluble 3	2.26	0.00233477	2.81	0.0202597	2.34	0.0509431	2.61	0.0113521
1422873_at	Prg2	proteoglycan 2, bone marrow	2.3	0.218266	9.81	0.027703	2.31	0.0365879	4.19	0.026428
1429272_a_at	Apol7a /// Apol7c /// LOC666661	apolipoprotein L 7a /// apolipoprotein L 7c /// apolipoprotein L, 3-like	2.33	0.0787967	5.04	0.00190853	2.27	5.62072e-10	2.55	0.119623
1417640_at	Cd79b	CD79B antigen	2.34	0.122237	3.02	0.0980569	2.67	0.137077	2.24	0.0189916
1444128_at	Arhgap26	Rho GTPase activating protein 26	2.37	0.0100589	2.67	0.0566384	2.66	0.190368	2.25	0.0265847
1437421_at	Gene name not assigned for this probe set	Gene name not assigned for this probe set	2.45	0.0686084	2.47	0.0261364	3.59	0.119842	2.14	0.0151891
1436230_at	Gpr114	G protein-coupled receptor 114	2.51	0.0107785	2.84	5.48629e-05	3.83	0.0188069	2.12	0.00114585
1418004_a_at	Tmem176b	transmembrane protein 176B	2.53	0.0303401	2.96	0.00448534	2.15	0.0854978	2	0.0533604
1424704_at	Runx2	runt related transcription factor 2	2.54	0.111769	2.55	0.00935877	3.43	0.0362542	2.12	0.119092
1416808_at	Nid1	nidogen 1	2.57	0.0482177	2.82	0.0884968	2.05	0.0679562	2.46	0.0354543
1443814_x_at	Ctsh	cathepsin H	2.61	0.00652226	3.88	0.0347696	2.06	0.0716615	2.34	0.00323354
1435694_at	Arhgap26	Rho GTPase activating protein 26	2.66	0.000991023	2.26	0.00335753	3.51	0.0152481	2.07	0.00236743
1419598_at	Ms4a6d	membrane-spanning 4-domains, subfamily A, member 6D	2.68	0.00749513	6.73	0.00521079	4.86	0.0124169	3.27	0.0828103
1435582_at	Wdfy4	WD repeat and FYVE domain containing 4	2.69	0.181214	3.46	0.0873249	2.79	0.131149	2.28	0.0810596
1436996_x_at	Lyz1	lysozyme 1	2.69	0.134414	7.22	0.00811593	7.63	0.0491195	2.82	0.0134381
1435792_at	Csprs /// EG665317 /// LOC100040213	component of Sp100-rs /// predicted gene, EG665317 /// similar to putative G-protein coupled receptor	2.72	0.165096	3.59	0.00143283	4.47	0.155173	2.04	0.0136272
1423467_at	Ms4a4b	membrane-spanning 4-domains, subfamily A, member 4B	2.78	0.0590102	2.1	0.00921758	5.64	0.0295404	2.03	0.089672
1425519_a_at	Cd74	CD74 antigen (invariant polypeptide of major histocompatibility complex, class II antigen-associated)	2.8	0.115209	3.73	0.00570501	3.07	0.149641	2.86	0.00319297
1442025_a_at	Gene name not assigned for this probe set	Gene name not assigned for this probe set	2.81	0.114444	7.48	0.0408726	4.22	0.0840808	6.52	0.000272381
1419874_x_at	Zbtb16	zinc finger and BTB domain containing 16	2.86	0.0526237	6.62	0.0324138	4.88	0.126663	5.3	0.000981789
1449925_at	Cxcr3	chemokine (C-X-C motif) receptor 3	2.88	0.0542773	3.48	0.000118239	4.17	0.0947137	2.34	0.0145197
1428947_at	2010001M09Rik	RIKEN cDNA 2010001M09 gene	2.95	0.0314958	3.28	0.0188786	2.25	0.0540915	2.38	0.0279514
1416514_a_at	Fscn1	fascin homolog 1, actin bundling protein (Strongylocentrotus purpuratus)	2.98	0.146681	5.7	0.000548051	2.81	0.029604	3.69	0.0958282
1439426_x_at	Lyz1	lysozyme 1	3	0.131287	7.78	0.0056397	8.56	0.0279024	2.98	0.0106879
1436778_at	Cybb	cytochrome b-245, beta polypeptide	3.01	0.00823665	7.77	0.0769298	3.85	0.0672021	4.03	0.00309417
1449038_at	Hsd11b1	hydroxysteroid 11-beta dehydrogenase 1	3.09	0.0199414	5.28	0.00375017	7.89	0.0448591	2.42	0.0318925
1435176_a_at	Id2	inhibitor of DNA binding 2	3.19	0.0302928	2.38	0.000512173	3.18	0.0218562	2.65	0.0558215
1427655_a_at	A630038E17Rik	RIKEN cDNA A630038E17 gene	3.24	0.0184387	4.35	0.000100388	2.85	0.11002	3.15	0.0229414
1450291_s_at	Ms4a4c	membrane-spanning 4-domains, subfamily A, member 4C	3.25	0.0493408	4.69	0.00862222	15.04	0.090332	3.92	0.0324944
1460431_at	Gcnt1	glucosaminyl (N-acetyl) transferase 1, core 2	3.25	0.0792487	3.49	0.0337789	5.32	0.027584	2.28	0.0134726
1455854_a_at	Ssh1	slingshot homolog 1 (Drosophila)	3.33	0.000266297	3.8	8.49498e-06	4.8	0.0351481	2.44	0.0210625
1434152_at	Apol7c /// LOC666661	apolipoprotein L 7c /// apolipoprotein L, 3-like	3.46	0.0220479	5.16	0.00341707	2.99	0.0226801	3.19	0.0287486
1435828_at	Maf	avian musculoaponeurotic fibrosarcoma (v-maf) AS42 oncogene homolog	3.5	0.0356219	2.86	0.00917821	5.48	0.116149	2.22	0.0252027
1420671_x_at	Ms4a4c	membrane-spanning 4-domains, subfamily A, member 4C	3.54	0.0295411	4.34	0.00258775	13.73	0.0527494	3.29	0.0223192
1416871_at	Adam8	a disintegrin and metallopeptidase domain 8	3.55	0.113497	2.58	0.00561233	7.12	0.112173	3.96	0.0189668
1435394_s_at	Rhoc	ras homolog gene family, member C	3.57	0.00905284	2.75	0.0475792	6.19	0.00856675	2.22	0.00944514
1425005_at	Klrc1	killer cell lectin-like receptor subfamily C, member 1	3.64	0.0406818	4.37	0.000953622	12.14	0.033721	4.21	0.0171499
1418365_at	Ctsh	cathepsin H	3.67	0.00987305	4.52	0.015468	2.64	0.00573251	3.02	0.0087278
1418704_at	S100a13	S100 calcium binding protein A13	3.73	0.0320964	2.73	0.000458259	4.68	0.0271336	2.29	0.0084767
1453568_at	Dapl1	death associated protein-like 1	3.88	0.0425215	-3.39	0.0946814	3.08	0.100954	-5.6	0.149499
1451948_at	Gm1409 /// LOC100046973	gene model 1409, (NCBI) /// similar to [Human Ig rearranged gamma chain mRNA, V-J-C region and complete cds.], gene product	3.91	0.188825	5.81	0.00185565	3.71	0.144413	3.45	0.135887
1422537_a_at	Id2	inhibitor of DNA binding 2	3.97	0.0105462	2.51	0.00155557	3.46	0.0582232	2.71	0.00889286
1445271_at	9230105E10Rik	RIKEN cDNA 9230105E10 gene	4.09	0.028358	2.85	0.00206397	6.94	0.0311095	2.28	0.300195
1421571_a_at	LOC100041546 /// LOC100045833 /// Ly6c1 /// Ly6c2	lymphocyte antigen 6 complex, locus C1 /// similar to Lymphocyte antigen 6C precursor (Ly-6C) /// lymphocyte antigen 6 complex, locus C2	4.12	0.0081941	2.07	0.00412437	5.39	0.00384138	2.27	0.0664437
1418612_at	Slfn1	schlafen 1	4.19	0.0736437	2.82	0.0559714	13.56	0.0645236	2.02	0.331015
1420788_at	Klrg1	killer cell lectin-like receptor subfamily G, member 1	4.23	0.146678	3.45	0.000230703	5.74	0.102792	2.19	0.000414216
1423226_at	Ms4a1	membrane-spanning 4-domains, subfamily A, member 1	4.36	0.17635	8.09	0.134788	5.48	0.15017	4.75	0.0765993
1426171_x_at	Klra7	killer cell lectin-like receptor, subfamily A, member 7	4.48	0.116731	14.08	0.0273286	5.51	0.121749	14.02	0.0151136
1424443_at	Tm6sf1	transmembrane 6 superfamily member 1	4.51	0.04409	3.13	0.0240912	8.83	0.0577258	2.72	0.100862
1425436_x_at	Klra3	killer cell lectin-like receptor, subfamily A, member 3	4.72	0.0716678	12.34	0.00214613	4.84	0.0314124	14.75	0.000404171
1435436_at	Epas1	endothelial PAS domain protein 1	4.75	0.0769993	2.35	0.00175308	6.09	0.0128456	2.37	0.000618987
1416041_at	Sgk1	serum/glucocorticoid regulated kinase 1	4.9	0.0228546	4.68	0.00144337	3.65	0.00120458	4.53	0.00470571
1417898_a_at	Gzma	granzyme A	5.06	0.221021	6.71	0.00871592	3.48	0.228003	5.59	0.00109324
1447849_s_at	Maf	avian musculoaponeurotic fibrosarcoma (v-maf) AS42 oncogene homolog	5.47	0.0351204	2.45	0.046858	9.63	0.0914711	2.48	0.0429683
1448620_at	Fcgr3	Fc receptor, IgG, low affinity III	5.61	0.0927602	5.57	0.0360479	4.94	0.0758985	3.72	0.00381395
1450912_at	Ms4a1	membrane-spanning 4-domains, subfamily A, member 1	5.76	0.145569	9.4	0.0872392	7.06	0.189978	4.31	0.0361271
1450521_a_at	Tcrg-V4	T-cell receptor gamma, variable 4	5.92	0.0436184	2.94	0.0218634	4.65	0.0198141	2.19	4.1735e-05
1452087_at	Epsti1	epithelial stromal interaction 1 (breast)	6.32	0.0383588	4.03	5.02808e-05	14.15	0.0724575	3.02	0.0398016
1418126_at	Ccl5	chemokine (C-C motif) ligand 5	6.49	0.00310784	4.48	0.000358838	4.08	0.0596501	2.53	0.0147366
1424542_at	S100a4	S100 calcium binding protein A4	6.84	0.0352811	2.71	0.00079923	6.97	0.00964706	2.15	0.00876837
1429889_at	Faim3	Fas apoptotic inhibitory molecule 3	6.86	0.0366508	6.73	0.046683	6.74	0.0663888	3.01	0.0413734
1428719_at	2010309G21Rik /// Igl-C2	RIKEN cDNA 2010309G21 gene /// immunoglobulin lambda chain, constant region 2	6.92	0.0195585	4.35	0.0472405	5.65	0.0793402	2.61	0.0190197
1418540_a_at	Ptpre	protein tyrosine phosphatase, receptor type, E	7.11	0.0235305	3.06	0.00486975	10.77	0.0300551	2.21	0.00240359
1422188_s_at	Tcrg-V3	T-cell receptor gamma, variable 3	7.46	0.0192115	4.49	0.0218325	6.06	0.0117699	3.13	0.000926943
1421188_at	Ccr2	chemokine (C-C motif) receptor 2	7.61	0.00390804	4.86	0.00013989	7.37	4.96247e-06	3.22	4.79547e-05
1453596_at	Id2	inhibitor of DNA binding 2	7.75	0.0404869	2.25	0.130698	7.03	0.132816	2.37	0.117088
1429525_s_at	Myo1f	myosin IF	8.06	0.0380414	2.82	0.0193756	7.1	0.00183407	2.06	0.00624487
1447708_x_at	Pde2a	phosphodiesterase 2A, cGMP-stimulated	8.53	0.00624283	4.01	8.90337e-05	10.39	0.000771997	2.57	0.0081587
1419758_at	Abcb1a	ATP-binding cassette, sub-family B (MDR/TAP), member 1A	8.59	0.00681274	4.88	0.000410258	8.46	0.0141983	2.39	0.107087
1448752_at	Car2	carbonic anhydrase 2	8.64	0.0317819	3.36	0.0385108	4.23	0.0306316	4.12	0.000785521
1422280_at	Gzmk	granzyme K	8.8	0.0825647	4.5	0.000969577	6.06	0.023719	2.74	0.0423478
1447707_s_at	Pde2a	phosphodiesterase 2A, cGMP-stimulated	9.08	0.00135333	4.27	0.000102402	11.47	0.00213583	2.7	0.00783338
1460245_at	Klrd1	killer cell lectin-like receptor, subfamily D, member 1	9.15	0.0158481	3.6	0.0010297	16.72	0.0627047	3.17	0.00931648
1422304_at	Lcn4	lipocalin 4	9.59	0.0102264	2.58	0.00153322	14.99	0.082124	2.11	0.150031
1422812_at	Cxcr6	chemokine (C-X-C motif) receptor 6	9.77	0.00423556	4.63	0.00464876	14.22	0.0245422	2.73	0.0572226
1428083_at	2310043N10Rik	RIKEN cDNA 2310043N10 gene	9.87	0.0439296	2.92	0.0017534	14.81	0.0978073	2.13	0.011868
1429524_at	Myo1f	myosin IF	9.99	0.039111	4.21	0.00290299	10.83	0.00773827	2.45	0.00676637
1448471_a_at	Ctla2a	cytotoxic T lymphocyte-associated protein 2 alpha	10.15	0.0155824	3.88	0.000214808	13.9	0.0216208	4.74	0.000330187
1437636_at	LOC623121	similar to Interferon-activatable protein 203 (Ifi-203) (Interferon-inducible protein p203)	10.85	0.00644193	5.03	3.08048e-05	24.43	0.117053	2.34	0.200218
1425832_a_at	Cxcr6	chemokine (C-X-C motif) receptor 6	10.9	0.0270389	5.34	7.18598e-05	16.38	0.101222	3.27	0.0846171
1421628_at	Il18r1	interleukin 18 receptor 1	12.77	0.0646493	5.12	0.00733613	18.41	0.00759016	3.57	0.00499848
1452202_at	Pde2a	phosphodiesterase 2A, cGMP-stimulated	13.45	0.00548938	4.52	0.00347703	14.33	0.00155132	2.45	0.0520148
1421375_a_at	S100a6	S100 calcium binding protein A6 (calcyclin)	13.48	0.0182983	3.5	0.00727945	9.38	0.00216205	2.93	0.00488871
1416811_s_at	Ctla2a /// Ctla2b	cytotoxic T lymphocyte-associated protein 2 alpha /// cytotoxic T lymphocyte-associated protein 2 beta	14.41	0.0116567	4.47	0.00181833	21.19	0.026057	4.92	0.00691197
1448213_at	Anxa1	annexin A1	14.42	0.0586923	6.43	0.0686521	10.59	0.0500229	3.07	0.0293557
1452352_at	Ctla2b	cytotoxic T lymphocyte-associated protein 2 beta	28.04	0.0102825	5.3	3.31251e-06	47.59	0.0421362	5.73	0.000242093
1434150_a_at	Higd1c /// LOC554292 /// Mettl7a1 /// Ubie	methyltransferase like 7A1 /// HIG1 domain family, member 1C /// UbiE-YGHL1 fusion protein	29.84	0.0629333	7.14	4.07496e-05	43.38	0.0120539	4.04	0.184977
