# Supplementary material for: Transcriptional signatures of Itk-deficient CD3+, CD4+ and CD8+ T-cells
Source: BMC Genomics. 2009 May 18;10:233. doi: 10.1186/1471-2164-10-233 (PMC2689280; doi:10.1186/1471-2164-10-233)
Supplement: Additional File 11 — 95 probe-sets being Itk-dependent and calcineurin-independent after anti-CD3- and anti-CD3/CD28-stimulations in CD3+ T-cells. 95 probe-sets, corresponding to 89 transcripts, are Itk-dependent but calcineurin-independent upon anti-CD3- and anti-CD3/CD28-stimulations for 24 h. The comparisons were done using the criterion ≥ 2-fold and the p-values were calculated using unpaired Student t-test. The down-regulated transcripts are shown with "-". [file 1471-2164-10-233-S11.xls]

## Sheet: Sheet1
Additional file 11.	95 probe-sets being Itk-dependent and calcineurin-independent after anti-CD3- and anti-CD3/CD28-stimulations in CD3+ T-cells
Probe set	Gene Symbol	Gene Title	Itk-/- anti-CD3 vs Wt anti-CD3	t-test	Itk-/- anti-CD3/CD28 vs Wt anti-CD3/CD28	t-test
1443767_at	Gene name not assigned for this probe set	Gene name not assigned for this probe set	-3.14	0.340543	-2.77	0.295554
1441971_at	Gene name not assigned for this probe set	Gene name not assigned for this probe set	-2.91	0.0500681	-2.88	0.0816549
1438380_at	Ddx47	DEAD (Asp-Glu-Ala-Asp) box polypeptide 47	-2.69	0.00198739	2.03	0.299623
1433571_at	Serinc5	serine incorporator 5	-2	0.0114678	-2.05	0.124541
1434929_at	BC035044	cDNA sequence BC035044	2.01	0.00734898	2.44	0.00285428
1460017_at	EG434179	predicted gene, EG434179	2.03	0.10288	2.23	0.163985
1435408_at	N4bp2l2	NEDD4 binding protein 2-like 2	2.07	0.0547117	2.26	0.0358905
1437308_s_at	F2r	coagulation factor II (thrombin) receptor	2.08	0.00572634	2.41	0.000740351
1445680_x_at	F2rl2	coagulation factor II (thrombin) receptor-like 2	2.09	0.01286	2.77	0.0366864
1447761_x_at	LOC545845 /// Sod1	superoxide dismutase 1, soluble /// similar to Superoxide dismutase	2.1	0.00532422	-2.19	0.113514
1426388_s_at	Ryk	receptor-like tyrosine kinase	2.11	0.00262848	3.1	0.00233686
1429055_at	4930506M07Rik	RIKEN cDNA 4930506M07 gene	2.14	0.0386214	2.01	0.00527723
1447836_x_at	4921525O09Rik	RIKEN cDNA 4921525O09 gene	2.17	0.00301539	2.36	0.00129393
1448110_at	Sema4a	sema domain, immunoglobulin domain (Ig), transmembrane domain (TM) and short cytoplasmic domain, (semaphorin) 4A	2.18	0.00407703	2.09	0.0555796
1451789_a_at	Ryk	receptor-like tyrosine kinase	2.2	0.00568388	2.64	0.00280438
1432393_a_at	Thg1l	tRNA-histidine guanylyltransferase 1-like (S. cerevisiae)	2.31	0.00196983	3.25	0.0119944
1453187_at	Ociad2	OCIA domain containing 2	2.32	0.0180295	2.6	0.000866071
1439476_at	Dsg2	desmoglein 2	2.36	0.0241069	2.78	0.00535522
1431591_s_at	Isg15 /// LOC100038882 /// LOC100044225 /// LOC677168	ISG15 ubiquitin-like modifier /// similar to ISG15 ubiquitin-like modifier /// hypothetical protein LOC100038882 /// hypothetical protein LOC100044225	2.38	0.0174855	2	0.025061
1447716_x_at	6330442E10Rik	RIKEN cDNA 6330442E10 gene	2.39	0.164312	4.36	0.046623
1425145_at	Il1rl1	interleukin 1 receptor-like 1	2.51	0.0135271	2.43	0.00187495
1424367_a_at	Homer2	homer homolog 2 (Drosophila)	2.51	0.0648071	3.56	0.00762317
1420789_at	Klra5	killer cell lectin-like receptor, subfamily A, member 5	2.55	0.0301871	2.3	0.0525348
1440862_at	Gene name not assigned for this probe set	Gene name not assigned for this probe set	2.55	0.000159011	2.4	1.38631e-05
1449984_at	Cxcl2	chemokine (C-X-C motif) ligand 2	2.56	0.038601	2.52	0.000913589
1418154_at	N4bp1	NEDD4 binding protein 1	2.57	0.00755151	2.08	0.0478086
1450297_at	Il6	interleukin 6	2.62	0.00412394	3.45	0.00434779
1459914_at	Mcart6	mitochondrial carrier triple repeat 6	2.7	0.00189145	2.66	5.08943e-05
1439221_s_at	Cd40	CD40 antigen	2.83	0.00988671	2.04	0.00995642
1435339_at	Kctd15	potassium channel tetramerisation domain containing 15	2.86	0.0154744	2.03	0.00124821
1458642_at	Klre1	killer cell lectin-like receptor family E member 1	2.86	0.0166525	2.75	0.00208969
1459916_at	Gene name not assigned for this probe set	Gene name not assigned for this probe set	2.91	0.157656	2.06	0.200779
1417925_at	Ccl22	chemokine (C-C motif) ligand 22	2.93	0.0618413	2.14	0.136711
1452730_at	Rps4y2	ribosomal protein S4, Y-linked 2	2.93	0.0667936	2.87	0.00973581
1451780_at	Blnk	B-cell linker	2.99	0.0714909	2.55	0.114064
1449360_at	Csf2rb2	colony stimulating factor 2 receptor, beta 2, low-affinity (granulocyte-macrophage)	3.12	0.00711406	2.38	0.0543012
1424383_at	Tmem51	transmembrane protein 51	3.18	0.0270425	2.29	0.00765986
1438148_at	Cxcl3	chemokine (C-X-C motif) ligand 3	3.18	0.0124155	2.45	0.0414774
1450852_s_at	F2r	coagulation factor II (thrombin) receptor	3.24	0.00244502	3.19	0.00210359
1420249_s_at	Ccl6	chemokine (C-C motif) ligand 6	3.27	0.00102006	2.84	0.00828091
1423590_at	Napsa	napsin A aspartic peptidase	3.33	0.0229043	2	0.00235029
1428197_at	Tspan9	tetraspanin 9	3.34	0.00062108	3.08	0.0160388
1427381_at	Irg1	immunoresponsive gene 1	3.4	0.0458028	2.26	0.00636912
1449965_at	Mcpt8	mast cell protease 8	3.45	0.00939947	2.12	0.00436391
1424011_at	Aqp9	aquaporin 9	3.45	0.0216432	4.59	0.00247063
1450939_at	Entpd1	ectonucleoside triphosphate diphosphohydrolase 1	3.47	0.00432892	2.35	0.00754594
1431220_at	2810416G20Rik	RIKEN cDNA 2810416G20 gene	3.52	0.0160568	2.6	0.00740015
1449193_at	Cd5l	CD5 antigen-like	3.54	0.00246348	-2.86	0.375139
1427008_at	Rnf43	ring finger protein 43	3.59	0.00433846	2.69	0.0152579
1417266_at	Ccl6	chemokine (C-C motif) ligand 6	3.64	0.000297141	3.51	0.000774341
1417714_x_at	Hba-a1 /// Hba-a2	hemoglobin alpha, adult chain 1 /// hemoglobin alpha, adult chain 2	3.71	0.0431803	3.3	0.0764223
1418445_at	Slc16a2	solute carrier family 16 (monocarboxylic acid transporters), member 2	3.72	0.00254715	2.46	0.00229319
1456857_at	1500011B03Rik	RIKEN cDNA 1500011B03 gene	3.77	0.000444219	3.28	0.00513108
1428361_x_at	Hba-a1 /// Hba-a2	hemoglobin alpha, adult chain 1 /// hemoglobin alpha, adult chain 2	3.82	0.0445579	4.13	0.0341081
1422903_at	Ly86	lymphocyte antigen 86	3.83	0.122466	2.57	0.0958599
1417184_s_at	Hbb-b1 /// Hbb-b2	hemoglobin, beta adult major chain /// hemoglobin, beta adult minor chain	3.84	0.0545673	3.15	0.105954
1416978_at	Fcgrt	Fc receptor, IgG, alpha chain transporter	3.88	0.0121768	2.08	0.0457375
1435748_at	Gda	guanine deaminase	3.99	0.0648162	2.18	0.0556862
1452016_at	Alox5ap	arachidonate 5-lipoxygenase activating protein	4.03	0.0187792	2.42	0.00882902
1452757_s_at	Hba-a1 /// Hba-a2	hemoglobin alpha, adult chain 1 /// hemoglobin alpha, adult chain 2	4.24	0.0346309	4.34	0.0185169
1420394_s_at	Gp49a /// Lilrb4	glycoprotein 49 A /// leukocyte immunoglobulin-like receptor, subfamily B, member 4	4.3	0.00311504	5.15	0.0140659
1455660_at	Csf2rb	colony stimulating factor 2 receptor, beta, low-affinity (granulocyte-macrophage)	4.36	0.0128982	2.75	0.0025394
1450792_at	Tyrobp	TYRO protein tyrosine kinase binding protein	4.38	0.0159016	2.41	0.00600133
1417262_at	Ptgs2	prostaglandin-endoperoxide synthase 2	4.43	0.03328	3.12	0.0472745
1430700_a_at	Pla2g7	phospholipase A2, group VII (platelet-activating factor acetylhydrolase, plasma)	4.44	0.0170871	2.15	0.00747433
1418340_at	Fcer1g	Fc receptor, IgE, high affinity I, gamma polypeptide	4.45	0.0251927	2.7	0.00963633
1419192_at	Il4i1	interleukin 4 induced 1	4.5	0.004197	2.81	0.00791842
1434502_x_at	Slc4a1	solute carrier family 4 (anion exchanger), member 1	4.55	0.117266	2.51	0.0551175
1429831_at	Pik3ap1	phosphoinositide-3-kinase adaptor protein 1	4.57	0.000340126	4.78	0.00620715
1448261_at	Cdh1	cadherin 1	4.73	0.000832148	2.09	0.0201237
1422953_at	Fpr2	formyl peptide receptor 2	4.77	0.0482602	2.51	0.0275511
1451986_s_at	Lrrk1	leucine-rich repeat kinase 1	4.84	0.00865774	3.27	0.000644669
1427076_at	Mpeg1	macrophage expressed gene 1	5.13	0.0156337	2.54	0.00526635
1437463_x_at	Tgfbi	transforming growth factor, beta induced	5.36	0.0449755	2.4	0.0124779
1421802_at	Ear1	eosinophil-associated, ribonuclease A family, member 1	5.38	0.016851	2.8	0.000113
1438855_x_at	Tnfaip2	tumor necrosis factor, alpha-induced protein 2	5.6	0.00335194	3.12	0.000388197
1450009_at	Ltf	lactotransferrin	5.68	0.0801756	2.03	0.0336609
1451675_a_at	Alas2	aminolevulinic acid synthase 2, erythroid	5.84	0.00345217	2.92	0.0958035
1427747_a_at	Lcn2	lipocalin 2	5.98	0.0561688	2.23	0.0111937
1420699_at	Clec7a	C-type lectin domain family 7, member a	5.98	0.0142136	4.05	0.00372956
1427503_at	AI324046	expressed sequence AI324046	6.33	0.00529067	3.48	0.0553186
1419082_at	Serpinb2	serine (or cysteine) peptidase inhibitor, clade B, member 2	6.34	0.00119534	2.51	0.125347
1419627_s_at	Clec4n	C-type lectin domain family 4, member n	6.36	0.0206906	2.6	0.0128674
1415904_at	Lpl	lipoprotein lipase	6.76	0.0539349	4.1	0.0259434
1427910_at	Cst6	cystatin E/M	7.1	0.0230505	4.17	7.43617e-06
1449846_at	Ear2	eosinophil-associated, ribonuclease A family, member 2	8.62	0.00798935	3.54	0.0308602
1434194_at	Mtap2	microtubule-associated protein 2	8.73	0.0351789	5.78	0.000330058
1427866_x_at	---	Beta globin	9.29	0.00103796	5.44	0.0741597
1419764_at	Chi3l3	chitinase 3-like 3	10.51	0.0695667	4.1	0.00356476
1422411_s_at	Ear1 /// Ear12 /// Ear2 /// Ear3	eosinophil-associated, ribonuclease A family, member 1 /// eosinophil-associated, ribonuclease A family, member 2 /// eosinophil-associated, ribonuclease A family, member 3 /// eosinophil-associated, ribonuclease A family, member 12	10.54	0.0102634	4.61	8.19394e-05
1418722_at	Ngp	neutrophilic granule protein	11.39	0.0310672	3.74	0.0055134
1450989_at	Tdgf1	teratocarcinoma-derived growth factor	11.64	0.00863918	2.89	0.0763369
1419394_s_at	S100a8	S100 calcium binding protein A8 (calgranulin A)	12.08	0.0714928	4.6	0.0336465
1448756_at	S100a9	S100 calcium binding protein A9 (calgranulin B)	12.97	0.0771515	5.15	0.00963222
1425417_x_at	Klra8	killer cell lectin-like receptor, subfamily A, member 8	21.07	0.0259734	17.99	0.000109807
