# Supplementary material for: Transcriptional signatures of Itk-deficient CD3+, CD4+ and CD8+ T-cells
Source: BMC Genomics. 2009 May 18;10:233. doi: 10.1186/1471-2164-10-233 (PMC2689280; doi:10.1186/1471-2164-10-233)
Supplement: Additional File 12 — 24 genes found in the bioinformatic searching for putative NFAT-sites. The 24 genes were selected as highly regulated from the list comparing Itk-/- anti-CD3- and Wt CsA anti-CD3-stimulated versus Wt anti-CD3-stimulated samples. 15/24 genes had NFAT-sites and six of them were verified to bind NFATc1. The genes that have NFAT-sites are grey-shaded and the genes verified to bind NFATc1 by chromatin-immunoprecipitation (ChIP) are in red. The genes marked with * are also found in the 113-list (Additional file 10) where genes are Itk- and calcineurin-dependent after both anti-CD3- and anti-CD3/CD28-stimulation. The down-regulated transcripts are shown with "-". [file 1471-2164-10-233-S12.xls]

## Sheet: Sheet1
Additional file 12.	24 genes found in the bioinformatic searching for putative NFAT-sites.
Probe set	Gene Symbol	Gene Title	Wt CsA anti-CD3 vs Wt anti-CD3	t-test	Itk-/- anti-CD3 vs Wt anti-CD3	t-test	In 113-list1
1450387_s_at	Ak3l1	adenylate kinase 3 alpha-like 1	-15.11	0.0386235	-3.67	0.0144217
1448213_at	Anxa1	annexin A1	14.42	0.0586923	6.43	0.0686521	*
1424046_at	Bub1	budding uninhibited by benzimidazoles 1 homolog (S. cerevisiae)	-10.56	0.0048321	-2.24	0.126026
1451191_at	Crabp2	cellular retinoic acid binding protein II	-6.88	0.0619375	-5.31	0.0125046	*
1422812_at	Cxcr6	chemokine (C-X-C motif) receptor 6	9.77	0.00423556	4.63	0.00464876	*
1426243_at	Cth	cystathionase (cystathionine gamma-lyase)	-5.74	0.0223346	-2.9	0.000418441	*
1416811_s_at	Ctla2a	cytotoxic T lymphocyte-associated protein 2 alpha	14.41	0.0116567	4.47	0.00181833	*
1452352_at	Ctla2b	cytotoxic T lymphocyte-associated protein 2 beta	28.04	0.0102825	5.3	3.31251e-06	*
1452087_at	Epsti1	epithelial stromal interaction 1 (breast)	6.32	0.0383588	4.03	5.02808e-05	*
1422280_at	Gzmk	granzyme K	8.8	0.0825647	4.5	0.000969577	*
1453596_at	Id2	inhibitor of DNA binding 2	7.75	0.0404869	2.25	0.130698	*
1455257_at	Itgb3	integrin beta 3	6.51	0.00807417	2.22	0.000194765
1421628_at	Il18r1	interleukin 18 receptor 1	12.77	0.0646493	5.12	0.00733613	*
1449990_at	Il2	interleukin 2	-9.66	0.0484308	-3.89	0.00185801	*
1448576_at	Il7r	interleukin 7 receptor	16.07	0.0201776	2.96	0.000890904
1434150_a_at	Mettl7a1	methyltransferase like 7A1	29.84	0.0629333	7.14	4.07496e-05	*
1429524_at	Myo1f	myosin IF	9.99	0.039111	4.21	0.00290299	*
1439995_at	Nhedc2	Na+/H+ exchanger domain containing 2	-6.13	0.0861545	-2.92	0.0208889	*
1447708_x_at	Pde2a	phosphodiesterase 2A, cGMP-stimulated	8.53	0.00624283	4.01	8.90337e-05	*
1447707_s_at	Pde2a	phosphodiesterase 2A, cGMP-stimulated	9.08	0.00135333	4.27	0.000102402	*
1452202_at	Pde2a	phosphodiesterase 2A, cGMP-stimulated	13.45	0.00548938	4.52	0.00347703	*
1436194_at	Prelid2	PRELI domain containing 2	-6.43	0.036881	-3.54	0.0358501	*
1418540_a_at	Ptpre	protein tyrosine phosphatase, receptor type, E	7.11	0.0235305	3.06	0.00486975	*
1457434_s_at	Ptpla	protein tyrosine phosphatase-like (proline instead of catalytic arginine), member a	-9.3	0.00387285	-2.67	0.000182348
1421375_a_at	S100a6	S100 calcium binding protein A6 (calcyclin)	13.48	0.0182983	3.5	0.00727945	*
1418612_at	Slfn1	schlafen 1	4.19	0.0736437	2.82	0.0559714	*
15 of 24 with NFAT-site
6 of 15 verified by ChIP
* Denotes presence also after anti-CD3/CD28-stimulation (in 113-list)
1 The "113-list" lists the 113 probe-sets overlapping between CsA-treated and Itk-defective samples in both anti-CD3- and anti-CD3/CD28-stimulations
